# Supplementary material for: A Mycobacterial Systems Resource for the Research Community
Source: mBio. 2021 Mar 2;12(2):e02401-20. doi: 10.1128/mBio.02401-20 (PMC8092266; doi:10.1128/mBio.02401-20)
Supplement: TABLE S1 [file mBio.02401-20-st001.xlsx]

## Sheet: Master list
Master List	H37Rv ortholog	genome coordinate start	Stop	Strand	Locus	Protein product	Length in amino acids	Protein name	Available Dendra gene fusions	Available Knock outs	Available CRISPRi clones	Available CRISPRi clones not in MSR
MSMEG_0001	Rv0002	499	1692	plus	dnaN	YP_884424.1	397	DNA polymerase III subunit beta	MSMEG_0001	Not available	MSMEG_0001	MSMEG_0002
MSMEG_0003	Rv0003	2624	3778	plus	recF	YP_884426.1	384	recombination protein F	MSMEG_0003	Not available	MSMEG_0003	MSMEG_0052
MSMEG_0004	Rv0004	3775	4359	plus	minus	YP_884427.1	194	hypothetical protein MSMEG_0004	MSMEG_0004	Not available	MSMEG_0004	MSMEG_0129
MSMEG_0005	Rv0005	4591	6618	plus	gyrB	YP_884428.1	675	DNA gyrase subunit B	MSMEG_0005	Not available	MSMEG_0005	MSMEG_0246
MSMEG_0006	Rv0006	6648	9176	plus	gyrA	YP_884429.1	842	DNA gyrase subunit A	MSMEG_0006	Not available	MSMEG_0006	MSMEG_0277
MSMEG_0007	Rv0007	9229	10011	plus	minus	YP_884430.1	260	hypothetical protein MSMEG_0007	MSMEG_0007	Not available	MSMEG_0007	MSMEG_0294
MSMEG_0021	Rv3601c	42944	43354	plus	panD	YP_884441.1	136	aspartate alphaminusdecarboxylase	MSMEG_0021	MSMEG_0021	Not available	MSMEG_0313
MSMEG_0024	Rv0009	45223	45750	plus	minus	YP_884444.1	175	peptidylminusprolyl cisminustrans isomerase B	MSMEG_0024	Not available	MSMEG_0024	MSMEG_0315
MSMEG_0026	Rv0011c	46417	46701	minus	minus	YP_884446.1	94	septation inhibitor protein	MSMEG_0026	Not available	Msmeg_0026	MSMEG_0456
MSMEG_0028	Rv0014c	48216	50093	minus	minus	YP_884449.1	625	serineminusthreonine protein kinase	MSMEG_0028	Not available	MSMEG_0028	MSMEG_0457
MSMEG_0029	Rv0013	47564	48238	plus	minus	YP_884448.1	224	paraminusaminobenzoate synthase component II	MSMEG_0029	Not available	MSMEG_0029	MSMEG_0464
MSMEG_0030	Rv0015c	50090	51349	minus	pknA	YP_884450.1	419	serine/threonine protein kinase	MSMEG_0030	Not available	MSMEG_0030	MSMEG_0474
MSMEG_0031	Rv0016c	51381	52856	minus	minus	YP_884451.1	491	penicillin binding protein transpeptidase domainminuscontaining protein	MSMEG_0031	MSMEG_0031	Not available	MSMEG_0482
MSMEG_0032	Rv0017c	52853	54268	minus	minus	YP_884452.1	471	cell cycle protein, FtsW/RodA/SpoVE family protein	MSMEG_0032	Not available	MSMEG_0032	MSMEG_0485
MSMEG_0033	Rv0018c	54265	55803	minus	minus	YP_884453.1	512	protein phosphatase 2C	MSMEG_0033	Not available	MSMEG_0033	MSMEG_0565
MSMEG_0034	Rv0019c	55826	56293	minus	minus	YP_884454.1	155	FHA domainminuscontaining protein	MSMEG_0034	Not available	Msmeg_0034	MSMEG_0618
MSMEG_0035	Rv0020c	56429	57892	minus	minus	YP_884455.1	487	FHA domainminuscontaining protein	MSMEG_0035	Not available	MSMEG_0035	MSMEG_0619
MSMEG_0048	Rv2991	68264	68767	plus	minus	YP_884466.1	167	pyridoxamine 5\'minusphosphate oxidase	MSMEG_0048	MSMEG_0048	Not available	MSMEG_0620
MSMEG_0095	Rv0146	118962	119897	plus	minus	YP_884510.1	311	methyltransferase	MSMEG_0095	MSMEG_0095	Not available	MSMEG_0626
MSMEG_0132	Rv0167	153100	153900	plus	minus	YP_884548.1	266	hypothetical protein MSMEG_0132	MSMEG_0132	MSMEG_0132	Not available	MSMEG_0661
MSMEG_0149	N/A	171077	172504	minus	minus	YP_884565.1	475	thiamine biosynthesis protein ThiC	MSMEG_0149	Not available	Not available	MSMEG_0715
MSMEG_0150	Rv0157	172501	173934	minus	minus	YP_884566.1	477	NAD(P) transhydrogenase subunit beta	MSMEG_0150	MSMEG_0150	Not available	MSMEG_0750
MSMEG_0151	Rv0156	173931	174254	minus	minus	YP_884567.1	107	PntAB protein	MSMEG_0151	Not available	MSMEG_0151	MSMEG_0752
MSMEG_0152	Rv0155	174258	175340	minus	minus	YP_884568.1	360	alanine dehydrogenase	MSMEG_0152	MSMEG_0152	Not available	MSMEG_0782
MSMEG_0154	N/A	176579	178012	plus	pyk	YP_884570.1	477	pyruvate kinase	MSMEG_0154	MSMEG_0154	Not available	MSMEG_0792
MSMEG_0156	Rv0117	178631	179557	plus	minus	YP_884572.1	308	LysR family transcriptional regulator	MSMEG_0156	MSMEG_0156	Not available	MSMEG_0821
MSMEG_0220	Rv0183	246357	247199	plus	minus	YP_884635.1	280	monoglyceride lipase	MSMEG_0220	MSMEG_0220	Not available	MSMEG_0831
MSMEG_0222	Rv0184	248214	248957	plus	minus	YP_884637.1	247	hypothetical protein MSMEG_0222	MSMEG_0222	MSMEG_0222	Not available	MSMEG_0877
MSMEG_0225	N/A	250120	253017	minus	minus	YP_884640.1	965	MmpL4 protein	MSMEG_0225	MSMEG_0225	Not available	MSMEG_0923
MSMEG_0229	Rv0189c	257573	259288	minus	ilvD	YP_884644.1	571	dihydroxyminusacid dehydratase	MSMEG_0229	MSMEG_0229	Not available	MSMEG_1066
MSMEG_0230	Rv0190	259367	259672	plus	minus	YP_884645.1	101	hypothetical protein MSMEG_0230	Not available	MSMEG_0230	Not available	MSMEG_1088
MSMEG_0234	Rv0198c	262543	264543	minus	minus	YP_884649.1	666	metallopeptidase	MSMEG_0234	Not available	Msmeg_0234	MSMEG_1112
MSMEG_0240	Rv0201c	269466	270074	minus	minus	YP_884655.1	202	hypothetical protein MSMEG_0240	MSMEG_0240	MSMEG_0240	Not available	MSMEG_1214
MSMEG_0244	N/A	274400	275140	plus	minus	YP_884659.1	246	two component response transcriptional regulatory protein prra	MSMEG_0244	MSMEG_0244	MSMEG_0244	MSMEG_1242
MSMEG_0245	Rv0401	276501	276869	minus	minus	YP_884661.1	122	transmembrane protein	MSMEG_0245	MSMEG_0245	Not available	MSMEG_1290
MSMEG_0248	Rv0204c	278070	279161	minus	minus	YP_884663.1	363	hypothetical protein MSMEG_0248	MSMEG_0248	MSMEG_0248	Not available	MSMEG_1316
MSMEG_0250	Rv0206c	280382	283423	minus	minus	YP_884665.1	1013	membrane protein, MmpL family protein	MSMEG_0250	Not available	MSMEG_0250	MSMEG_1344
MSMEG_0251	Rv0207c	283518	284216	minus	minus	YP_884666.1	232	hypothetical protein MSMEG_0251	MSMEG_0251	MSMEG_0251	Not available	MSMEG_1375
MSMEG_0252	Rv0208c	284219	284941	minus	trmB	YP_884667.1	240	tRNA (guanineminusN(7)minus)minusmethyltransferase	MSMEG_0252	MSMEG_0252	Not available	MSMEG_1516
MSMEG_0255	Rv0211	287807	289633	plus	minus	YP_884670.1	608	phosphoenolpyruvate carboxykinase	MSMEG_0255	MSMEG_0255	Not available	Msmeg_1579
MSMEG_0301	N/A	331803	333170	minus	minus	YP_884716.1	455	oxidoreductase, FADminusbinding	MSMEG_0301	Not available	MSMEG_0301	MSMEG_1634
MSMEG_0310	Rv0224c	342714	341951	minus	minus		763	probable methyltransferase	MSMEG_0310	Not available	MSMEG_0310	MSMEG_1677
MSMEG_0311	Rv0225	342748	343923	plus	minus	YP_884725.1	391	glycosyltransferase	MSMEG_0311	Not available	MSMEG_0311	MSMEG_1771
MSMEG_0317	Rv0227c	350874	352070	minus	minus	YP_884731.1	398	hypothetical protein MSMEG_0317	MSMEG_0317	Not available	MSMEG_0317	MSMEG_1812
MSMEG_0319	Rv0228	352236	353429	plus	minus	YP_884732.1	397	acyltransferase	MSMEG_0319	Not available	MSMEG_0319	MSMEG_1817
MSMEG_0339	N/A	377377	378393	plus	minus	YP_884752.1	338	FMNminusdependent monooxygenase	MSMEG_0339	MSMEG_0339	Not available	Msmeg_1820
MSMEG_0359	Rv0236c	396891	401135	minus	minus	YP_884772.1	1414	hypothetical protein MSMEG_0359	Not available	Not available	MSMEG_0359	MSMEG_1822
MSMEG_0363	Rv0238	403864	404502	plus	minus	YP_884776.1	212	TetR family transcriptional regulator	MSMEG_0363	MSMEG_0363	Not available	Msmeg_1833
MSMEG_0371	Rv0241c	414063	414920	minus	minus	YP_884784.1	285	MaoC like domainminuscontaining protein	MSMEG_0371	Not available	MSMEG_0371	MSMEG_1849
MSMEG_0372	Rv0242c	414922	416274	minus	fabG	YP_884785.1	450	3minusketoacylminusACP reductase	MSMEG_0372	MSMEG_0372	Not available	MSMEG_1881
MSMEG_0373	Rv0243	416355	417653	plus	minus	YP_884786.1	432	acetylminusCoA acetyltransferase	MSMEG_0373	MSMEG_0373	Not available	Msmeg_1889
MSMEG_0380	Rv0451c	425344	425763	plus	minus	YP_884793.1	139	MmpS4 protein	MSMEG_0380	Not available	Msmeg_0380	MSMEG_1922
MSMEG_0381	N/A	425760	428642	plus	minus	YP_884794.1	960	Mmp14a protein	MSMEG_0381	MSMEG_0381	Not available	MSMEG_1925
MSMEG_0382	N/A	428652	431636	plus	minus	YP_884795.1	994	transporter	MSMEG_0382	MSMEG_0382	Not available	MSMEG_1928
MSMEG_0384	Rv0334	432229	433095	minus	rfbA	YP_884797.1	288	glucoseminus1minusphosphate thymidylyltransferase	MSMEG_0384	Not available	MSMEG_0384	MSMEG_1929
MSMEG_0385	N/A	433614	434870	plus	minus	YP_884798.1	418	glycosyl transferase family protein	MSMEG_0385	MSMEG_0385	Not available	MSMEG_1978
MSMEG_0389	N/A	438130	439398	plus	minus	YP_884802.1	422	glycosyl transferase family protein	MSMEG_0389	MSMEG_0389	Not available	MSMEG_1986
MSMEG_0392	Rv1524	441687	443201	minus	minus	YP_884805.1	504	glycosyl transferase family protein	MSMEG_0392	Not available	MSMEG_0392	MSMEG_2012
MSMEG_0406	Rv0244c	468441	470276	minus	minus	YP_884819.1	611	acylminusCoA dehydrogenase	MSMEG_0406	Not available	Msmeg_0406	MSMEG_2076
MSMEG_0409	Rv1182	482813	484234	plus	minus	YP_884822.1	473	condensation domainminuscontaining protein	MSMEG_0409	MSMEG_0409	Not available	MSMEG_2110
MSMEG_0411	Rv1185c	487386	489095	plus	minus	YP_884824.1	569	acylminusCoA synthetase	MSMEG_0411	MSMEG_0411	Not available	MSMEG_2165
MSMEG_0415	Rv0245	492065	492550	plus	minus	YP_884828.1	161	NADHminusFMN oxidoreductase	MSMEG_0415	Not available	Msmeg_0415	MSMEG_2166
MSMEG_0435	Rv0263c	510873	511757	minus	minus	YP_884848.1	294	allophanate hydrolase subunit 2	MSMEG_0435	MSMEG_0435	Not available	MSMEG_2228
MSMEG_0436	Rv0264c	511773	512405	minus	minus	YP_884849.1	210	allophanate hydrolase subunit 1	MSMEG_0436	MSMEG_0436	Not available	MSMEG_2255
MSMEG_0508	Rv2832c	587587	588657	plus	minus	YP_884920.1	356	glycerolminusphosphate porter	MSMEG_0508	MSMEG_0508	Not available	MSMEG_2280
MSMEG_0518	N/A	598612	599718	plus	minus	YP_884930.1	368	snminusglycerolminus3minusphosphate ABC transporter ATPase	MSMEG_0518	MSMEG_0518	Not available	Msmeg_2291
MSMEG_0539	N/A	618144	618818	minus	minus	YP_884950.1	224	Crp/Fnr family transcriptional regulator protein	Not available	MSMEG_0539	Not available	Msmeg_2364
MSMEG_0559	N/A	634899	635102	minus	minus	YP_884970.1	67	hypothetical protein MSMEG_0559	MSMEG_0559	MSMEG_0559	Not available	MSMEG_2372
MSMEG_0576	N/A	649975	652866	plus	minus	YP_884987.1	963	MmpL4 protein	MSMEG_0576	MSMEG_0576	Not available	MSMEG_2383
MSMEG_0581	N/A	657676	659022	plus	gabT	YP_884992.1	448	4minusaminobutyrate aminotransferase	MSMEG_0581	MSMEG_0581	Not available	MSMEG_2410
MSMEG_0599	Rv0270	676104	677750	plus	minus	YP_885010.1	548	acylminusCoA synthetase	Not available	MSMEG_0599	Not available	MSMEG_2496
MSMEG_0615	Rv0282	691998	693767	plus	minus	YP_885026.1	589	ATPase AAA	MSMEG_0615	MSMEG_0615	MSMEG_0615	MSMEG_2497
MSMEG_0616	Rv0283	693764	695320	plus	minus	YP_885027.1	518	hypothetical protein MSMEG_0616	MSMEG_0616	Not available	MSMEG_0616	MSMEG_2505
MSMEG_0617	Rv0284	695317	699294	plus	minus	YP_885028.1	1325	ftsk/SpoIIIE family protein	MSMEG_0617	Not available	Msmeg_0617	MSMEG_2529
MSMEG_0621	Rv0288	701553	701840	plus	minus	YP_885032.1	95	low molecular weight protein antigen 7	MSMEG_0621	MSMEG_0621	MSMEG_0621	MSMEG_2532
MSMEG_0622	Rv0289	701853	702734	plus	minus	YP_885033.1	293	DNAminusbinding protein	MSMEG_0622	MSMEG_0622	MSMEG_0622	MSMEG_2548
MSMEG_0624	Rv0291	704172	705551	plus	minus	YP_885035.1	459	subtilase	MSMEG_0624	MSMEG_0624	MSMEG_0624	MSMEG_2550
MSMEG_0635	Rv0309	716288	716914	plus	minus	YP_885045.1	208	hypothetical protein MSMEG_0635	MSMEG_0635	MSMEG_0635	Not available	MSMEG_2594
MSMEG_0636	Rv0310c	716920	717405	minus	minus	YP_885046.1	161	hypothetical protein MSMEG_0636	MSMEG_0636	MSMEG_0636	Not available	MSMEG_2621
MSMEG_0674	N/A	756845	757855	minus	minus	YP_885083.1	336	ErfK/YbiS/YcfS/YnhG family protein	MSMEG_0674	MSMEG_0674	Not available	MSMEG_2664
MSMEG_0678	Rv0321	760192	760761	plus	dcd	YP_885086.1	189	deoxycytidine triphosphate deaminase	MSMEG_0678	MSMEG_0678	Not available	MSMEG_2764
MSMEG_0688	Rv0337c	771588	772862	minus	minus	YP_885096.1	424	aminotransferase	MSMEG_0688	Not available	MSMEG_0688	MSMEG_2793
MSMEG_0690	Rv0338c	773427	776555	minus	minus	YP_885098.1	1042	(FeminusS)minusbinding protein	MSMEG_0690	Not available	MSMEG_0690	MSMEG_2839
MSMEG_0709	Rv0350	796766	798634	plus	dnaK	YP_885116.1	622	molecular chaperone DnaK	MSMEG_0709	Not available	MSMEG_0709	MSMEG_2848
MSMEG_0710	Rv0351	798631	799281	plus	grpE	YP_885117.1	216	cominuschaperone GrpE	MSMEG_0710	Not available	MSMEG_0710	MSMEG_2895
MSMEG_0711	Rv0352	799323	800495	plus	dnaJ	YP_885118.1	390	molecular chaperone DnaJ	MSMEG_0711	MSMEG_0711	Not available	MSMEG_3045
MSMEG_0713	Rv0353	800492	800851	plus	minus	YP_885119.1	119	MerR family transcriptional regulator	MSMEG_0713	MSMEG_0713	Not available	MSMEG_3047
MSMEG_0732	Rv0384c	817638	820184	plus	minus	YP_885138.1	848	chaperone ClpB	MSMEG_0732	Not available	Msmeg_0732	MSMEG_3117
MSMEG_0736	Rv0383c	823231	824067	plus	minus	YP_885142.1	278	hypothetical protein MSMEG_0736	MSMEG_0736	Not available	MSMEG_0736	MSMEG_3144
MSMEG_0739	Rv0380c	825815	826459	plus	minus	YP_885145.1	214	spou rRNA methylase	MSMEG_0739	MSMEG_0739	Not available	MSMEG_3272
MSMEG_0754	Rv0360c	840804	841211	plus	minus	YP_885160.1	135	hypothetical protein MSMEG_0754	MSMEG_0754	MSMEG_0754	Not available	MSMEG_3285
MSMEG_0758	N/A	843524	844063	minus	minus	YP_885164.1	179	hypothetical protein MSMEG_0758	MSMEG_0758	MSMEG_0758	Not available	MSMEG_3309
MSMEG_0759	Rv0357c	844214	845509	plus	purA	YP_885165.1	431	adenylosuccinate synthetase	MSMEG_0759	Not available	MSMEG_0759	MSMEG_3389
MSMEG_0760	Rv0356c	845509	846159	plus	minus	YP_885166.1	216	thioesterase	MSMEG_0760	MSMEG_0760	Not available	MSMEG_3422
MSMEG_0768	Rv0390	853466	853876	plus	minus	YP_885174.1	136	hypothetical protein MSMEG_0768	MSMEG_0768	MSMEG_0768	Not available	MSMEG_3457
MSMEG_0769	Rv0391	853886	855103	plus	metZ	YP_885175.1	405	Ominussuccinylhomoserine sulfhydrylase	MSMEG_0769	MSMEG_0769	Not available	MSMEG_3481
MSMEG_0775	Rv0406c	859776	860522	minus	minus	YP_885181.1	248	metallominusbetaminuslactamase superfamily protein	MSMEG_0775	MSMEG_0775	Not available	MSMEG_3553
MSMEG_0777	Rv0407	860554	861567	plus	minus	YP_885182.1	337	F420minusdependent glucoseminus6minusphosphate dehydrogenase	MSMEG_0777	MSMEG_0777	Not available	Msmeg_3618
MSMEG_0786	Rv0410c	872016	874298	minus	minus	YP_885191.1	760	serine/threonine protein kinase	MSMEG_0786	MSMEG_0786	Not available	MSMEG_3761
MSMEG_0787	Rv0411c	874298	875266	minus	minus	YP_885192.1	322	extracellular soluteminusbinding protein	MSMEG_0787	MSMEG_0787	Not available	MSMEG_3859
MSMEG_0789	Rv0414c	877325	878008	minus	thiE	YP_885195.1	227	thiamineminusphosphate pyrophosphorylase	MSMEG_0789	MSMEG_0789	MSMEG_0789	Msmeg_3863
MSMEG_0791	Rv0415	878147	879151	plus	thiO	YP_885196.1	334	glycine oxidase ThiO	MSMEG_0791	MSMEG_0791	MSMEG_0791	MSMEG_3900
MSMEG_0793	Rv0417	879341	880099	plus	thiG	YP_885198.1	252	thiazole synthase	MSMEG_0793	Not available	MSMEG_0793	MSMEG_3964
MSMEG_0825	Rv0422c	910482	911318	minus	thiD	YP_885229.1	278	phosphomethylpyrimidine kinase	MSMEG_0825	MSMEG_0825	MSMEG_0825	MSMEG_3996
MSMEG_0826	Rv0423c	911327	912901	minus	thiC	YP_885230.1	524	thiamine biosynthesis protein ThiC	MSMEG_0826	MSMEG_0826	MSMEG_0826	MSMEG_4012
MSMEG_0832	Rv0429c	919024	919617	minus	def	YP_885236.1	197	peptide deformylase	MSMEG_0832	Not available	MSMEG_0832	MSMEG_4055
MSMEG_0833	Rv0430	919745	920056	plus	minus	YP_885237.1	103	hypothetical protein MSMEG_0833	MSMEG_0833	MSMEG_0833	Not available	MSMEG_4114
MSMEG_0835	Rv0432	920583	921293	plus	sodC	YP_885239.1	236	copper/zinc superoxide dismutase	MSMEG_0835	MSMEG_0835	Not available	MSMEG_4196
MSMEG_0861	Rv0437c	943845	944543	minus	psd	YP_885264.1	232	phosphatidylserine decarboxylase	MSMEG_0861	MSMEG_0861	Not available	MSMEG_4203
MSMEG_0863	Rv0439c	945772	946695	minus	minus	YP_885266.1	307	short chain dehydrogenase	MSMEG_0863	MSMEG_0863	Not available	MSMEG_4211
MSMEG_0866	Rv2917	949606	951312	minus	minus	YP_885270.1	568	DNA or RNA helicase of superfamily protein II	MSMEG_0866	MSMEG_0866	Not available	MSMEG_4234
MSMEG_0876	Rv0068	963720	964637	minus	minus	YP_885280.1	305	short chain dehydrogenase	MSMEG_0876	MSMEG_0876	Not available	MSMEG_4303
MSMEG_0880	Rv0440	965533	967158	plus	groEL	YP_885283.1	541	molecular chaperone GroEL	MSMEG_0880	Not available	Msmeg_0880	MSMEG_4375
MSMEG_0902	N/A	988475	989344	minus	minus	YP_885305.1	289	cyclopropaneminusfattyminusacylminusphospholipid synthase	MSMEG_0902	MSMEG_0902	Not available	MSMEG_4433
MSMEG_0903	Rv0462	989521	990915	plus	lpdA	YP_885306.1	464	dihydrolipoamide dehydrogenase	MSMEG_0903	Not available	Msmeg_0903	MSMEG_4436
MSMEG_0905	N/A	991188	991748	minus	pcaC	YP_885308.1	186	hypothetical protein MSMEG_0905	MSMEG_0905	MSMEG_0905	Not available	MSMEG_4460
MSMEG_0909	Rv0466	994104	994952	plus	minus	YP_885312.1	282	acylminusACP thioesterase	MSMEG_0909	Not available	MSMEG_0909	Msmeg_4479
MSMEG_0912	Rv0468	996618	997478	plus	minus	YP_885315.1	286	3minushydroxybutyrylminusCoA dehydrogenase	MSMEG_0912	MSMEG_0912	Not available	MSMEG_4531
MSMEG_0913	Rv0469	997643	998515	plus	minus	YP_885316.1	290	methoxy mycolic acid synthase 1	MSMEG_0913	MSMEG_0913	Not available	MSMEG_4532
MSMEG_0916	Rv0472c	1000429	1001133	minus	minus	YP_885319.1	234	TetR family transcriptional regulator	MSMEG_0916	MSMEG_0916	Not available	MSMEG_4538
MSMEG_0919	Rv0475	1003169	1003867	plus	minus	YP_885322.1	232	heparinminusbinding hemagglutinin	MSMEG_0919	MSMEG_0919	Not available	Msmeg_4579
MSMEG_0922	Rv0478	1004646	1005329	plus	deoC	YP_885325.1	227	deoxyriboseminusphosphate aldolase	MSMEG_0922	Not available	MSMEG_0922	MSMEG_4617
MSMEG_0924	Rv0480c	1006363	1007163	minus	minus	YP_885327.1	266	carbonminusnitrogen hydrolase	MSMEG_0924	MSMEG_0924	Not available	MSMEG_4645
MSMEG_0928	Rv0482	1009022	1010113	plus	murB	YP_885331.1	363	UDPminusNminusacetylenolpyruvoylglucosamine reductase	MSMEG_0928	Not available	MSMEG_0928	MSMEG_4646
MSMEG_0929	Rv0483	1010120	1011478	plus	minus	YP_885332.1	452	ErfK/YbiS/YcfS/YnhG family protein	MSMEG_0929	MSMEG_0929	Not available	MSMEG_4664
MSMEG_0933	Rv0486	1013771	1015075	plus	minus	YP_885336.1	434	hypothetical protein MSMEG_0933	MSMEG_0933	MSMEG_0933	Not available	MSMEG_4702
MSMEG_0934	Rv0487	1015072	1015569	plus	minus	YP_885337.1	165	hypothetical protein MSMEG_0934	MSMEG_0934	Not available	Msmeg_0934	MSMEG_4764
MSMEG_0935	Rv0489	1015609	1016352	plus	minus	YP_885338.1	247	2,3minusbisphosphoglycerateminusindependent phosphoglycerate mutase	MSMEG_0935	Not available	Msmeg_0935	MSMEG_4800
MSMEG_0936	Rv0490	1016604	1017758	plus	senX3	YP_885339.1	384	sensor histidine kinase SenX3	MSMEG_0936	MSMEG_0936	Not available	MSMEG_4835
MSMEG_0937	Rv0491	1017764	1018441	plus	regX3	YP_885340.1	225	DNAminusbinding response regulator RegX3	MSMEG_0937	Not available	MSMEG_0937	MSMEG_4916
MSMEG_0938	Rv0495c	1018465	1019265	minus	minus	YP_885341.1	266	hypothetical protein MSMEG_0938	MSMEG_0938	MSMEG_0938	Not available	MSMEG_4918
MSMEG_0939	Rv0496	1019379	1020338	plus	minus	YP_885342.1	319	Ppx/GppA phosphatase	MSMEG_0939	MSMEG_0939	Not available	MSMEG_4939
MSMEG_0941	Rv0498	1021461	1022306	plus	minus	YP_885344.1	281	AP endonuclease, family protein 2	MSMEG_0941	MSMEG_0941	Not available	MSMEG_4940
MSMEG_0943	Rv0500	1023180	1024040	plus	proC	YP_885346.1	286	pyrrolineminus5minuscarboxylate reductase	MSMEG_0943	MSMEG_0943	MSMEG_0943	MSMEG_5039
MSMEG_0946	Rv0501	1024821	1025849	plus	minus	YP_885349.1	342	NAD dependent epimerase/dehydratase	MSMEG_0946	MSMEG_0946	Not available	MSMEG_5047
MSMEG_0947	Rv0502	1025886	1026950	plus	minus	YP_885350.1	354	acyltransferase	MSMEG_0947	MSMEG_0947	Not available	MSMEG_5211
MSMEG_0948	Rv0504c	1026981	1027514	minus	minus	YP_885351.1	177	hypothetical protein MSMEG_0948	MSMEG_0948	Not available	MSMEG_0948	MSMEG_5223
MSMEG_0949	Rv0505c	1027603	1028493	minus	minus	YP_885352.1	296	HADminussuperfamily hydrolase	MSMEG_0949	Not available	Msmeg_0949	Msmeg_5227
MSMEG_0952	Rv0509	1029002	1030357	plus	hemA	YP_885355.1	451	glutamylminustRNA reductase	MSMEG_0952	Not available	MSMEG_0952	MSMEG_5408
MSMEG_0953	Rv0510	1030361	1031317	plus	hemC	YP_885356.1	318	porphobilinogen deaminase	MSMEG_0953	Not available	MSMEG_0953	MSMEG_5457
MSMEG_0954	Rv0511	1031413	1033245	plus	hemD	YP_885357.1	610	uroporphyrinogenminusIII synthase	MSMEG_0954	Not available	MSMEG_0954	MSMEG_5466
MSMEG_0956	Rv0512	1033330	1034310	plus	hemB	YP_885358.1	326	deltaminusaminolevulinic acid dehydratase	MSMEG_0956	Not available	MSMEG_0956	MSMEG_5476
MSMEG_0969	Rv0524	1042040	1043395	plus	hemL	YP_885371.1	451	glutamateminus1minussemialdehyde aminotransferase	MSMEG_0969	Not available	MSMEG_0969	MSMEG_5516
MSMEG_0970	Rv0525	1043446	1044054	plus	minus	YP_885372.1	202	phosphoglycerate mutase	MSMEG_0970	Not available	Msmeg_0970	MSMEG_5593
MSMEG_0971	Rv0526	1044054	1044707	plus	minus	YP_885373.1	217	hypothetical protein MSMEG_0971	MSMEG_0971	Not available	MSMEG_0971	MSMEG_5594
MSMEG_0972	Rv0527	1044704	1045489	plus	minus	YP_885374.1	261	cytochrome C biogenesis protein transmembrane region	MSMEG_0972	Not available	MSMEG_0972	MSMEG_5596
MSMEG_0973	Rv0528	1045489	1047138	plus	minus	YP_885375.1	549	hypothetical protein MSMEG_0973	MSMEG_0973	Not available	MSMEG_0973	MSMEG_5656
MSMEG_0974	Rv0529	1047135	1048130	plus	ccsB	YP_885376.1	331	cytochrome C biogenesis protein CcsB	MSMEG_0974	Not available	MSMEG_0974	MSMEG_5795
MSMEG_0977	N/A	1049796	1050068	plus	minus	YP_885379.1	90	hypothetical protein MSMEG_0977	MSMEG_0977	Not available	MSMEG_0977	MSMEG_5826
MSMEG_0988	Rv0534c	1060331	1061200	minus	menA	YP_885390.1	289	1,4minusdihydroxyminus2minusnaphthoate octaprenyltransferase	MSMEG_0988	Not available	MSMEG_0988	MSMEG_5832
MSMEG_1011	N/A	1080585	1081448	plus	minus	YP_885412.1	287	short chain dehydrogenase	MSMEG_1011	Not available	Msmeg_1011	MSMEG_5961
MSMEG_1017	Rv3053c	1087117	1087356	plus	minus	YP_885418.1	79	glutaredoxin	MSMEG_1017	Not available	MSMEG_1017	MSMEG_5970
MSMEG_1018	Rv3052c	1087392	1087836	plus	nrdI		444	Probable ribonucleotide reductase	Not available	Not available	Msmeg_1018	MSMEG_5977
MSMEG_1019	N/A	1087851	1089971	plus	minus	YP_885419.1	706	ribonucleotideminusdiphosphate reductase subunit alpha	MSMEG_1019	Not available	MSMEG_1019	MSMEG_5985
MSMEG_1033	N/A	1100553	1101527	plus	nrdF2	YP_885432.1	324	ribonucleotideminusdiphosphate reductase subunit beta	MSMEG_1033	Not available	MSMEG_1033	MSMEG_5986
MSMEG_1037	N/A	1106170	1107219	minus	minus	YP_885435.1	349	alcohol dehydrogenase	MSMEG_1037	Not available	Msmeg_1037	MSMEG_6043
MSMEG_1040	Rv3043c	1108975	1110701	plus	ctaD		1726	Probable cytochrome C oxidase	Not available	Not available	MSMEG_1040	Msmeg_6082
MSMEG_1041	N/A	1110747	1111988	plus	serB	YP_885438.1	413	phosphoserine phosphatase	MSMEG_1041	Not available	MSMEG_1041	MSMEG_6099
MSMEG_1046	N/A	1114707	1115555	plus	minus	YP_885443.1	282	molybdenum ABC transporter ATPase	MSMEG_1046	Not available	MSMEG_1046	MSMEG_6113
MSMEG_1047	N/A	1115548	1116369	plus	minus	YP_885444.1	273	nudix hydrolase	MSMEG_1047	Not available	Msmeg_1047	MSMEG_6126
MSMEG_1048	N/A	1116366	1117073	plus	minus	YP_885445.1	235	enoylminusCoA hydratase	MSMEG_1048	Not available	MSMEG_1048	MSMEG_6130
MSMEG_1049	N/A	1117108	1118088	plus	minus	YP_885446.1	326	UbiE/COQ5 family methyltransferase	MSMEG_1049	Not available	MSMEG_1049	MSMEG_6133
MSMEG_1053	N/A	1121728	1123011	minus	minus	YP_885451.1	427	hypothetical protein MSMEG_1053	MSMEG_1053	Not available	Msmeg_1053	Msmeg_6191
MSMEG_1055	N/A	1123108	1123851	plus	minus	YP_885452.1	247	hexapeptide transferase	MSMEG_1055	Not available	MSMEG_1055	MSMEG_6197
MSMEG_1062	Rv0542c	1129017	1130057	minus	minus	YP_885458.1	346	Ominussuccinylbenzoic acidminusminusCoA ligase	MSMEG_1062	Not available	MSMEG_1062	MSMEG_6206
MSMEG_1063	Rv0543c	1130153	1130476	minus	minus	YP_885459.1	107	hypothetical protein MSMEG_1063	MSMEG_1063	Not available	MSMEG_1063	MSMEG_6230
MSMEG_1067	Rv0546c	1132639	1133010	minus	minus	YP_885463.1	123	hypothetical protein MSMEG_1067	MSMEG_1067	MSMEG_1067	Not available	MSMEG_6261
MSMEG_1075	Rv0548c	1140401	1141330	minus	menB	YP_885471.1	309	naphthoate synthase	MSMEG_1075	Not available	MSMEG_1075	MSMEG_6263
MSMEG_1103	Rv0553	1167087	1168052	plus	minus	YP_885498.1	321	Ominussuccinylbenzoate synthase	MSMEG_1103	MSMEG_1103	MSMEG_1103	MSMEG_6299
MSMEG_1108	Rv0554	1171579	1172457	plus	minus	YP_885502.1	292	alpha/beta hydrolase	MSMEG_1108	MSMEG_1108	Not available	MSMEG_6306
MSMEG_1109	Rv0555	1172457	1174100	plus	minus	YP_885503.1	547	2minussuccinylminus5minusenolpyruvylminus6minushydroxyminus3minuscyclohexeneminus1minuscarboxylate synthase	MSMEG_1109	Not available	MSMEG_1109	MSMEG_6424
MSMEG_1110	Rv0556	1174103	1174594	plus	minus	YP_885504.1	163	transmembrane protein	MSMEG_1110	Not available	Not available	MSMEG_6518
MSMEG_1115	Rv0558	1179533	1180222	plus	ubiE	YP_885509.1	229	ubiquinone/menaquinone biosynthesis methyltransferase	MSMEG_1115	Not available	MSMEG_1115	MSMEG_6520
MSMEG_1124	Rv2007c	1187553	1187897	plus	minus	YP_885518.1	114	ferredoxin FdxA	MSMEG_1124	MSMEG_1124	Not available	MSMEG_6530
MSMEG_1132	Rv0561c	1193567	1194796	minus	minus	YP_885526.1	409	FAD binding domainminuscontaining protein	MSMEG_1132	MSMEG_1132	Not available	MSMEG_6538
MSMEG_1133	Rv0562	1194836	1195825	plus	minus	YP_885527.1	329	bifunctional short chain isoprenyl diphosphate synthase	MSMEG_1133	Not available	MSMEG_1133	MSMEG_6554
MSMEG_1134	Rv0563	1195912	1196799	plus	minus	YP_885528.1	295	heat shock protein HtpX	MSMEG_1134	MSMEG_1134	Not available	MSMEG_6577
MSMEG_1203	N/A	1273412	1274296	minus	minus	YP_885596.1	294	methoxy mycolic acid synthase 1	MSMEG_1203	MSMEG_1203	Not available	MSMEG_6612
MSMEG_1205	N/A	1274296	1275219	minus	minus	YP_885597.1	307	cyclopropaneminusfattyminusacylminusphospholipid synthase	MSMEG_1205	MSMEG_1205	Not available	MSMEG_6704
MSMEG_1229	N/A	1299255	1301174	plus	gyrB	YP_885621.1	639	DNA gyrase subunit B	MSMEG_1229	MSMEG_1229	MSMEG_1229	MSMEG_6772
MSMEG_1340	Rv0635	1436382	1436858	plus	minus	YP_885728.1	158	(3R)minushydroxyacylminusACP dehydratase subunit HadA	MSMEG_1340	Not available	MSMEG_1340	MSMEG_6785
MSMEG_1341	Rv0636	1436845	1437273	plus	minus	YP_885729.1	142	(3R)minushydroxyacylminusACP dehydratase subunit HadB	MSMEG_1341	Not available	MSMEG_1341	MSMEG_6787
MSMEG_1342	Rv0637	1437283	1437792	plus	minus	YP_885730.1	169	(3R)minushydroxyacylminusACP dehydratase subunit HadC	MSMEG_1342	MSMEG_1342	Not available	MSMEG_6854
MSMEG_1345	Rv0639	1438583	1439425	plus	nusG	YP_885732.1	280	transcription antitermination protein NusG	MSMEG_1345	Not available	MSMEG_1345
MSMEG_1346	Rv0640	1439493	1439921	plus	rplK	YP_885733.1	142	50S ribosomal protein L11	MSMEG_1346	Not available	MSMEG_1346
MSMEG_1347	Rv0641	1439987	1440694	plus	rplA	YP_885734.1	235	50S ribosomal protein L1	MSMEG_1347	Not available	MSMEG_1347
MSMEG_1350	N/A	1442825	1443685	minus	minus	YP_885737.1	286	cyclopropaneminusfattyminusacylminusphospholipid synthase	MSMEG_1350	Not available	Msmeg_1350
MSMEG_1351	Rv3392c	1443878	1444750	minus	minus	YP_885738.1	290	cyclopropaneminusfattyminusacylminusphospholipid synthase	MSMEG_1351	Not available	MSMEG_1351
MSMEG_1352	Rv0646c	1444930	1445847	minus	minus	YP_885739.1	305	alpha/beta hydrolase	MSMEG_1352	MSMEG_1352	Not available
MSMEG_1353	Rv0647c	1445847	1447268	minus	minus	YP_885740.1	473	ABC transporter	MSMEG_1353	Not available	MSMEG_1353
MSMEG_1364	Rv0651	1458668	1459195	plus	rplJ	YP_885750.1	175	50S ribosomal protein L10	MSMEG_1364	Not available	MSMEG_1364
MSMEG_1365	Rv0652	1459265	1459657	plus	rplL	YP_885751.1	130	50S ribosomal protein L7/L12	MSMEG_1365	Not available	Msmeg_1365
MSMEG_1366	Rv0655	1459848	1460930	plus	minus	YP_885752.1	360	ABC transporter ATPminusbinding protein	MSMEG_1366	MSMEG_1366	Not available
MSMEG_1367	Rv0667	1461630	1465139	plus	rpoB	YP_885753.1	1169	DNAminusdirected RNA polymerase subunit beta	MSMEG_1367	Not available	MSMEG_1367
MSMEG_1368	Rv0668	1465203	1469156	plus	rpoC	YP_885754.1	1317	DNAminusdirected RNA polymerase subunit beta\'	MSMEG_1368	Not available	MSMEG_1368
MSMEG_1382	N/A	1482198	1485101	plus	minus	YP_885768.1	967	MmpL5 protein	MSMEG_1382	MSMEG_1382	Not available
MSMEG_1398	Rv0682	1498302	1498676	plus	rpsL	YP_885784.1	124	30S ribosomal protein S12	MSMEG_1398	Not available	Msmeg_1398
MSMEG_1399	Rv0683	1498676	1499146	plus	rpsG	YP_885785.1	156	30S ribosomal protein S7	MSMEG_1399	Not available	MSMEG_1399
MSMEG_1400	Rv0684	1499217	1501323	plus	minus		2100	elongation factor G	MSMEG_1400	Not available	Msmeg_1400
MSMEG_1401	Rv0685	1501413	1502603	plus	tuf	YP_885786.1	396	elongation factor Tu	MSMEG_1401	Not available	MSMEG_1401
MSMEG_1435	Rv0700	1537276	1537581	plus	rpsJ	YP_885818.1	101	30S ribosomal protein S10	MSMEG_1435	Not available	MSMEG_1435
MSMEG_1436	Rv0701	1537596	1538249	plus	rplC	YP_885819.1	217	50S ribosomal protein L3	MSMEG_1436	Not available	MSMEG_1436
MSMEG_1437	Rv0702	1538249	1538896	plus	rplD	YP_885820.1	215	50S ribosomal protein L4	MSMEG_1437	Not available	MSMEG_1437
MSMEG_1438	Rv0703	1538896	1539198	plus	rplW	YP_885821.1	100	50S ribosomal protein L23	MSMEG_1438	Not available	MSMEG_1438
MSMEG_1439	Rv0704	1539223	1540059	plus	rplB	YP_885822.1	278	50S ribosomal protein L2	MSMEG_1439	Not available	MSMEG_1439
MSMEG_1440	Rv0705	1540081	1540362	plus	rpsS	YP_885823.1	93	30S ribosomal protein S19	MSMEG_1440	Not available	Msmeg_1440
MSMEG_1441	Rv0706	1540359	1540820	plus	rplV	YP_885824.1	153	50S ribosomal protein L22	MSMEG_1441	Not available	MSMEG_1441
MSMEG_1442	Rv0707	1540820	1541647	plus	rpsC	YP_885825.1	275	30S ribosomal protein S3	MSMEG_1442	Not available	MSMEG_1442
MSMEG_1443	Rv0708	1541650	1542066	plus	rplP	YP_885826.1	138	50S ribosomal protein L16	MSMEG_1443	Not available	MSMEG_1443
MSMEG_1444	Rv0709	1542066	1542299	plus	rpmC	YP_885827.1	77	50S ribosomal protein L29	MSMEG_1444	Not available	MSMEG_1444
MSMEG_1445	Rv0710	1542299	1542595	plus	minus	YP_885828.1	98	30S ribosomal protein S17	MSMEG_1445	Not available	Msmeg_1445
MSMEG_1465	Rv0714	1561939	1562307	plus	rplN	YP_885847.1	122	50S ribosomal protein L14	MSMEG_1465	Not available	MSMEG_1465
MSMEG_1466	Rv0715	1562308	1562625	plus	rplX	YP_885848.1	105	50S ribosomal protein L24	MSMEG_1466	Not available	MSMEG_1466
MSMEG_1467	Rv0716	1562625	1563188	plus	rplE	YP_885849.1	187	50S ribosomal protein L5	MSMEG_1467	Not available	MSMEG_1467
MSMEG_1468	Rv0717	1563192	1563377	plus	rpsN	YP_885850.1	61	30S ribosomal protein S14	MSMEG_1468	Not available	Msmeg_1468
MSMEG_1469	Rv0718	1563476	1563874	plus	rpsH	YP_885851.1	132	30S ribosomal protein S8	MSMEG_1469	Not available	MSMEG_1469
MSMEG_1470	Rv0719	1563889	1564428	plus	rplF	YP_885852.1	179	50S ribosomal protein L6	MSMEG_1470	Not available	MSMEG_1470
MSMEG_1471	Rv0720	1564456	1564839	plus	rplR	YP_885853.1	127	50S ribosomal protein L18	MSMEG_1471	Not available	MSMEG_1471
MSMEG_1472	Rv0721	1564865	1565509	plus	rpsE	YP_885854.1	214	30S ribosomal protein S5	MSMEG_1472	Not available	MSMEG_1472
MSMEG_1473	Rv0722	1565512	1565697	plus	rpmD	YP_885855.1	61	50S ribosomal protein L30	MSMEG_1473	Not available	Msmeg_1473
MSMEG_1474	Rv0723	1565694	1566137	plus	rplO	YP_885856.1	147	50S ribosomal protein L15	MSMEG_1474	Not available	Msmeg_1474
MSMEG_1476	Rv0724	1567306	1569090	plus	sppA	YP_885858.1	594	signal peptide peptidase SppA, 67K type	MSMEG_1476	MSMEG_1476	Not available
MSMEG_1479	Rv1729c	1571431	1572342	minus	minus	YP_885861.1	303	methyltransferase, family protein	MSMEG_1479	Not available	Msmeg_1479
MSMEG_1480	N/A	1572351	1573247	minus	minus	YP_885862.1	298	methyltransferase	MSMEG_1480	MSMEG_1480	Not available
MSMEG_1483	Rv0732	1575442	1576767	plus	secY	YP_885865.1	441	preprotein translocase subunit SecY	MSMEG_1483	Not available	MSMEG_1483
MSMEG_1484	Rv0733	1576764	1577309	plus	adk	YP_885866.1	181	adenylate kinase	MSMEG_1484	Not available	MSMEG_1484
MSMEG_1485	Rv0734	1577329	1578126	plus	map	YP_885867.1	265	methionine aminopeptidase	MSMEG_1485	MSMEG_1485	Not available
MSMEG_1510	Rv3465	1602360	1602965	minus	minus	YP_885893.1	201	dTDPminus4minusdehydrorhamnose 3,5minusepimerase	MSMEG_1510	Not available	MSMEG_1510
MSMEG_1512	Rv3464	1602962	1603957	minus	rfbB	YP_885894.1	331	dTDPminusglucose 4,6minusdehydratase	MSMEG_1512	Not available	MSMEG_1512
MSMEG_1519	Rv3462c	1611597	1611818	plus	infA	YP_885901.1	73	translation initiation factor IFminus1	MSMEG_1519	Not available	MSMEG_1519
MSMEG_1520	Rv3461c	1611901	1612014	plus	rpmJ	YP_885902.1	37	50S ribosomal protein L36	MSMEG_1520	Not available	MSMEG_1520
MSMEG_1521	Rv3460c	1612201	1612575	plus	rpsM	YP_885903.1	124	30S ribosomal protein S13	MSMEG_1521	Not available	MSMEG_1521
MSMEG_1522	Rv3459c	1612581	1612997	plus	rpsK	YP_885904.1	138	30S ribosomal protein S11	MSMEG_1522	Not available	MSMEG_1522
MSMEG_1523	Rv3458c	1613023	1613628	plus	rpsD	YP_885905.1	201	30S ribosomal protein S4	MSMEG_1523	Not available	MSMEG_1523
MSMEG_1524	Rv3457c	1613721	1614773	plus	rpoA	YP_885906.1	350	DNAminusdirected RNA polymerase subunit alpha	MSMEG_1524	Not available	MSMEG_1524
MSMEG_1525	Rv3456c	1614848	1615447	plus	minus	YP_885907.1	199	50S ribosomal protein L17	MSMEG_1525	Not available	MSMEG_1525
MSMEG_1527	Rv3455c	1615467	1616342	plus	truA	YP_885908.1	291	tRNA pseudouridine synthase A	MSMEG_1527	MSMEG_1527	MSMEG_1527
MSMEG_1556	Rv3443c	1646296	1646739	plus	rplM	YP_885936.1	147	50S ribosomal protein L13	MSMEG_1556	Not available	MSMEG_1556
MSMEG_1557	Rv3442c	1646736	1647188	plus	rpsI	YP_885937.1	150	30S ribosomal protein S9	MSMEG_1557	Not available	MSMEG_1557
MSMEG_1559	Rv3441c	1648164	1649525	plus	glmM	YP_885939.1	453	phosphoglucosamine mutase	MSMEG_1559	Not available	MSMEG_1559
MSMEG_1567	Rv3438	1656437	1657288	minus	minus	YP_885946.1	283	hypothetical protein MSMEG_1567	MSMEG_1567	MSMEG_1567	Not available
MSMEG_1568	Rv3436c	1657467	1659353	plus	glmS	YP_885947.1	628	glucosamineminusminusfructoseminus6minusphosphate aminotransferase	MSMEG_1568	Not available	MSMEG_1568
MSMEG_1573	Rv3433c	1662840	1664252	plus	minus	YP_885952.1	470	carbohydrate kinase	Not available	Not available	Msmeg_1573
MSMEG_1575	Rv3423c	1665708	1666877	plus	alr	YP_885954.1	389	alanine racemase	MSMEG_1575	Not available	MSMEG_1575
MSMEG_1577	Rv3422c	1667952	1668419	plus	minus	YP_885956.1	155	hypothetical protein MSMEG_1577	MSMEG_1577	MSMEG_1577	Not available
MSMEG_1578	Rv3421c	1668416	1669060	plus	minus	YP_885957.1	214	peptidase M22, glycoprotease	MSMEG_1578	MSMEG_1578	Not available
MSMEG_1579	Rv3420c	1669057	1669533	plus	rimI	YP_885958.1	158	ribosomalminusproteinminusalanine acetyltransferase	MSMEG_1579	Not available	Not available
MSMEG_1580	Rv3419c	1669530	1670552	plus	gcp	YP_885959.1	340	DNAminusbinding/iron metalloprotein/AP endonuclease	MSMEG_1580	MSMEG_1580	Not available
MSMEG_1582	Rv3418c	1671178	1671480	plus	groES	YP_885961.1	100	cominuschaperonin GroES	MSMEG_1582	Not available	Msmeg_1582
MSMEG_1583	Rv3417c	1671564	1673186	plus	groEL	YP_885962.1	540	molecular chaperone GroEL	MSMEG_1583	MSMEG_1583	Not available
MSMEG_1597	Rv3416	1683664	1683954	minus	minus	YP_885976.1	96	transcription factor WhiB	MSMEG_1597	MSMEG_1597	Not available
MSMEG_1601	Rv3412	1687085	1687495	minus	minus	YP_885980.1	136	hypothetical protein MSMEG_1601	MSMEG_1601	Not available	Msmeg_1601
MSMEG_1602	Rv3411c	1687637	1689178	plus	guaB	YP_885981.1	513	inosine 5\'minusmonophosphate dehydrogenase	MSMEG_1602	Not available	MSMEG_1602
MSMEG_1603	Rv3410c	1689207	1690334	plus	minus	YP_885982.1	375	inosine 5minusmonophosphate dehydrogenase	MSMEG_1603	MSMEG_1603	MSMEG_1603
MSMEG_1604	Rv3409c	1690403	1692139	plus	minus	YP_885983.1	578	FAD dependent oxidoreductase	MSMEG_1604	MSMEG_1604	Not available
MSMEG_1605	N/A	1692222	1692881	plus	phoU	YP_885984.1	219	phosphate transporter regulatory protein PhoU	MSMEG_1605	MSMEG_1605	Not available
MSMEG_1610	Rv3396c	1698411	1699973	plus	guaA	YP_885988.1	520	GMP synthase	MSMEG_1610	Not available	MSMEG_1610
MSMEG_1635	Rv3368c	1727405	1728046	plus	minus	YP_886012.1	213	nitroreductase	MSMEG_1635	Not available	Not available
MSMEG_1636	Rv3366	1728064	1728528	minus	minus	YP_886013.1	154	TrmH family RNA methyltransferase	MSMEG_1636	MSMEG_1636	Not available
MSMEG_1647	Rv3356c	1740535	1741386	plus	minus	YP_886023.1	283	bifunctional 5,10minusmethyleneminustetrahydrofolate dehydrogenase/ 5,10minusmethyleneminustetrahydrofolate cyclohydrolase	MSMEG_1647	Not available	MSMEG_1647
MSMEG_1651	Rv3341	1745579	1746721	minus	metX	YP_886028.1	380	homoserine Ominusacetyltransferase	MSMEG_1651	MSMEG_1651	MSMEG_1651
MSMEG_1654	Rv0066c	1748543	1750774	plus	minus	YP_886031.1	743	isocitrate dehydrogenase	MSMEG_1654	Not available	Msmeg_1654
MSMEG_1657	Rv3336c	1752612	1753628	plus	trpS	YP_886034.1	338	tryptophanylminustRNA synthetase	MSMEG_1657	Not available	MSMEG_1657
MSMEG_1661	Rv3330	1756022	1757215	minus	minus	YP_886038.1	397	DminusalanylminusDminusalanine carboxypeptidase	MSMEG_1661	MSMEG_1661	Not available
MSMEG_1669	Rv3319	1763124	1763909	minus	sdhB	YP_886045.1	261	succinate dehydrogenase ironminussulfur subunit	MSMEG_1669	Not available	Msmeg_1669
MSMEG_1670	Rv3318	1763912	1765666	minus	sdhA	YP_886046.1	584	succinate dehydrogenase flavoprotein subunit	MSMEG_1670	Not available	Msmeg_1670
MSMEG_1671	Rv3317	1765677	1766147	minus	minus	YP_886047.1	156	succinate dehydrogenase hydrophobic membrane anchor protein SdhD	MSMEG_1671	Not available	Msmeg_1671
MSMEG_1672	Rv3316	1766144	1766560	minus	sdhC	YP_886048.1	138	succinate dehydrogenase, cytochrome b556 subunit	MSMEG_1672	Not available	Not available
MSMEG_1673	Rv3315c	1766790	1767176	plus	cdd	YP_886049.1	128	cytidine deaminase	MSMEG_1673	Not available	Msmeg_1673
MSMEG_1676	Rv3313c	1768749	1769849	plus	add	YP_886052.1	366	adenosine deaminase	MSMEG_1676	MSMEG_1676	Not available
MSMEG_1684	Rv3311	1777578	1778873	minus	minus	YP_886060.1	431	hypothetical protein MSMEG_1684	MSMEG_1684	MSMEG_1684	Not available
MSMEG_1695	Rv3308	1788531	1790147	minus	minus	YP_886071.1	538	phosphoglucomutase/phosphomannomutase	MSMEG_1695	MSMEG_1695	Not available
MSMEG_1701	Rv3307	1794381	1795175	minus	minus	YP_886077.1	264	purine nucleoside phosphorylase	MSMEG_1701	MSMEG_1701	Not available
MSMEG_1734	Rv3304	1827076	1827543	minus	minus	YP_886106.1	155	hypothetical protein MSMEG_1734	MSMEG_1734	Not available	MSMEG_1734
MSMEG_1736	Rv3302c	1829060	1830805	plus	minus	YP_886108.1	581	glycerolminus3minusphosphate dehydrogenase	MSMEG_1736	MSMEG_1736	MSMEG_1736
MSMEG_1807	Rv3285	1883433	1885229	minus	minus	YP_886179.1	598	acetylminus/propionylminuscoenzyme A carboxylase subunit alpha	MSMEG_1807	Not available	MSMEG_1807
MSMEG_1809	Rv3283	1886037	1886924	minus	minus	YP_886181.1	295	thiosulfate sulfurtransferase	MSMEG_1809	Not available	Msmeg_1809
MSMEG_1811	Rv3282	1887457	1888092	minus	maf	YP_886183.1	211	Mafminuslike protein	MSMEG_1811	Not available	Msmeg_1811
MSMEG_1813	Rv3280	1888497	1890125	minus	minus	YP_886185.1	542	propionylminusCoA carboxylase subunit beta	MSMEG_1813	Not available	MSMEG_1813
MSMEG_1818	Rv3278c	1892734	1893252	plus	minus	YP_886188.1	172	membrane flanked domainminuscontaining protein	MSMEG_1818	Not available	Msmeg_1818
MSMEG_1819	Rv3276c	1893955	1895181	plus	purK	YP_886190.1	408	phosphoribosylaminoimidazole carboxylase ATPase subunit	MSMEG_1819	Not available	MSMEG_1819
MSMEG_1820	Rv3275c	1895208	1895687	plus	purE	YP_886191.1	159	phosphoribosylaminoimidazole carboxylase catalytic subunit	MSMEG_1820	Not available	Not available
MSMEG_1821	Rv3274c	1896033	1897202	plus	minus	YP_886192.1	389	acylminusCoA dehydrogenase	MSMEG_1821	MSMEG_1821	Not available
MSMEG_1824	Rv3267	1898840	1900321	minus	minus	YP_886195.1	493	LytR family transcriptional regulator	MSMEG_1824	MSMEG_1824	Not available
MSMEG_1825	Rv3266c	1900308	1901291	plus	rfbD	YP_886196.1	327	dTDPminus4minusdehydrorhamnose reductase	MSMEG_1825	Not available	MSMEG_1825
MSMEG_1826	Rv3265c	1901315	1902184	plus	minus	YP_886197.1	289	dTDPminusRhA:aminusDminusGlcNAcminusdiphosphoryl polyprenol, aminus3minusLminusrhamnosyl transferase	MSMEG_1826	Not available	MSMEG_1826
MSMEG_1828	Rv3264c	1902184	1903262	plus	minus		1078	putative nucleotidyl transferase	MSMEG_1828	Not available	Not available
MSMEG_1829	Rv3262	1903789	1905153	minus	minus	YP_886199.1	454	F420minus0minusminusgammaminusglutamyl ligase	Not available	MSMEG_1829	Not available
MSMEG_1830	Rv3261	1905150	1906133	minus	cofD	YP_886200.1	327	LPPG:FO 2minusphosphominusLminuslactate transferase	MSMEG_1830	Not available	MSMEG_1830
MSMEG_1831	Rv3260c	1906425	1906814	plus	minus	YP_886201.1	129	transcription factor WhiB	MSMEG_1831	Not available	Msmeg_1831
MSMEG_1832	Rv3259	1906855	1907319	minus	minus	YP_886202.1	154	hypothetical protein MSMEG_1832	MSMEG_1832	MSMEG_1832	Not available
MSMEG_1833	Rv3258c	1907407	1907826	plus	minus	YP_886203.1	139	hypothetical protein MSMEG_1833	MSMEG_1833	Not available	Not available
MSMEG_1834	Rv3257c	1907957	1909375	plus	manB	YP_886204.1	472	phosphomannomutase	MSMEG_1834	Not available	MSMEG_1834
MSMEG_1836	Rv3255c	1910546	1911685	plus	manA	YP_886206.1	379	mannoseminus6minusphosphate isomerase	MSMEG_1836	Not available	MSMEG_1836
MSMEG_1843	Rv3248c	1917272	1918728	plus	minus		1456	putative adenosylhomocysteinase	MSMEG_1843	Not available	Msmeg_1843
MSMEG_1873	Rv3247c	1949753	1950385	plus	minus	YP_886239.1	210	thymidylate kinase	MSMEG_1873	Not available	MSMEG_1873
MSMEG_1874	Rv3246c	1950437	1951123	plus	mtrA	YP_886240.1	228	DNAminusbinding response regulator MtrA	MSMEG_1874	MSMEG_1874	MSMEG_1874
MSMEG_1875	Rv3245c	1951266	1952852	plus	minus	YP_886241.1	528	sensor histidine kinase MtrB	MSMEG_1875	Not available	MSMEG_1875
MSMEG_1876	Rv3244c	1952849	1954606	plus	minus	YP_886242.1	585	lipoprotein LpqB	MSMEG_1876	MSMEG_1876	MSMEG_1876
MSMEG_1878	Rv3241c	1955596	1956288	plus	minus	YP_886244.1	230	S30AE family protein	MSMEG_1878	MSMEG_1878	Not available
MSMEG_1889	Rv3228	1968124	1969131	minus	minus	YP_886255.1	335	ribosome small subunitminusdependent GTPase RsgA	MSMEG_1889	Not available	Not available
MSMEG_1890	Rv3227	1969128	1970459	minus	aroA	YP_886256.1	443	3minusphosphoshikimate 1minuscarboxyvinyltransferase	MSMEG_1890	Not available	MSMEG_1890
MSMEG_1891	Rv3226c	1970515	1971303	plus	minus	YP_886257.1	262	hypothetical protein MSMEG_1891	MSMEG_1891	MSMEG_1891	Not available
MSMEG_1917	Rv3221c	1998180	1998401	plus	minus	YP_886283.1	73	acetylminusCoA carboxylase biotin carboxyl carrier protein subunit	MSMEG_1917	MSMEG_1917	Not available
MSMEG_1918	Rv3220c	1998476	1999975	plus	minus	YP_886284.1	499	sensor histidine kinase	MSMEG_1918	Not available	MSMEG_1918
MSMEG_1919	Rv3219	2000143	2000397	minus	minus	YP_886285.1	84	transcription factor WhiB	MSMEG_1919	Not available	MSMEG_1919
MSMEG_1926	Rv3214	2004529	2005140	minus	minus	YP_886292.1	203	acid phosphatase	MSMEG_1926	Not available	MSMEG_1926
MSMEG_1935	Rv3208	2011850	2012509	minus	minus	YP_886301.1	219	TetR family transcriptional regulator	MSMEG_1935	MSMEG_1935	Not available
MSMEG_1936	Rv3207c	2012755	2013789	plus	minus	YP_886302.1	344	hypothetical protein MSMEG_1936	MSMEG_1936	MSMEG_1936	Not available
MSMEG_1937	Rv3206c	2013931	2015121	plus	minus	YP_886303.1	396	molybdopterin biosynthesisminuslike protein MoeZ	MSMEG_1937	MSMEG_1937	MSMEG_1937
MSMEG_1938	Rv3205c	2015158	2016012	plus	minus	YP_886304.1	284	hypothetical protein MSMEG_1938	MSMEG_1938	Not available	MSMEG_1938
MSMEG_1952	Rv3198c	2029125	2031275	plus	minus	YP_886318.1	716	ATPminusdependent DNA helicase	MSMEG_1952	Not available	MSMEG_1952
MSMEG_1954	Rv3197	2032190	2033509	minus	minus	YP_886320.1	439	ABC transporter	MSMEG_1954	Not available	Msmeg_1954
MSMEG_1957	Rv3195	2034464	2035873	minus	minus	YP_886323.1	469	hypothetical protein MSMEG_1957	MSMEG_1957	MSMEG_1957	Not available
MSMEG_1958	Rv3194c	2035981	2037018	plus	minus	YP_886324.1	345	PDZ domainminuscontaining protein	MSMEG_1958	MSMEG_1958	Not available
MSMEG_1959	Rv3193c	2037115	2040126	plus	minus	YP_886325.1	1003	hypothetical protein MSMEG_1959	MSMEG_1959	MSMEG_1959	Not available
MSMEG_2021	N/A	2098884	2100914	plus	minus	YP_886383.1	676	lipopolysaccharide biosynthesis acyltransferase, M	MSMEG_2021	MSMEG_2021	Not available
MSMEG_2078	Rv1886c	2155501	2156478	plus	minus	YP_886439.1	325	antigen 85minusC	MSMEG_2078	MSMEG_2078	Not available
MSMEG_2080	Rv3140	2157633	2158853	minus	minus	YP_886441.1	406	acylminusCoA dehydrogenase	MSMEG_2080	MSMEG_2080	Not available
MSMEG_2081	Rv3139	2158889	2160217	minus	minus	YP_886442.1	442	acylminusCoA dehydrogenase	MSMEG_2081	MSMEG_2081	Not available
MSMEG_2083	Rv3137	2160404	2161186	minus	minus	YP_886444.1	260	inositol monophosphatase	MSMEG_2083	MSMEG_2083	MSMEG_2083
MSMEG_2085	Rv3106	2162981	2161613	minus	minus		1368	putative NADPH-ferredoxin reductase	MSMEG_2085	Not available	MSMEG_2085
MSMEG_2086	Rv3105c	2163153	2164259	plus	prfB	YP_886446.1	368	peptide chain release factor 2	MSMEG_2086	Not available	MSMEG_2086
MSMEG_2089	Rv3102c	2165793	2166482	plus	ftsE	YP_886449.1	229	cell division ATPminusbinding protein FtsE	MSMEG_2089	Not available	Msmeg_2089
MSMEG_2090	Rv3101c	2166483	2167379	plus	minus	YP_886450.1	298	cell division protein FtsX	MSMEG_2090	MSMEG_2090	Not available
MSMEG_2107	Rv1754c	2183185	2184645	plus	minus	YP_886464.1	486	hypothetical protein MSMEG_2107	MSMEG_2107	MSMEG_2107	Not available
MSMEG_2291	Rv3057c	2373847	2374710	plus	minus	YP_886641.1	287	short chain dehydrogenase	MSMEG_2291	Not available	Not available
MSMEG_2297	Rv3053c	2380379	2380618	plus	minus	YP_886647.1	79	glutaredoxin	MSMEG_2297	Not available	MSMEG_2297
MSMEG_2298	Rv3052c	2380654	2381098	plus	nrdI		444	Probable ribonucleotide reductase	MSMEG_2298	Not available	MSMEG_2298
MSMEG_2299	Rv3051c	2381113	2383233	plus	minus	YP_886648.1	706	ribonucleotideminusdiphosphate reductase subunit alpha	MSMEG_2299	Not available	MSMEG_2299
MSMEG_2313	Rv3048c	2393815	2394789	plus	nrdF2	YP_886661.1	324	ribonucleotideminusdiphosphate reductase subunit beta	MSMEG_2313	Not available	MSMEG_2313
MSMEG_2317	Rv3045	2399432	2400481	minus	minus	YP_886664.1	349	alcohol dehydrogenase	MSMEG_2317	Not available	Msmeg_2317
MSMEG_2320	Rv3043c	2402237	2403963	plus	ctaD		1726	Probable cytochrome C oxidase	MSMEG_2320	Not available	Msmeg_2320
MSMEG_2321	Rv3042c	2404009	2405250	plus	serB	YP_886667.1	413	phosphoserine phosphatase	MSMEG_2321	Not available	MSMEG_2321
MSMEG_2326	Rv3041c	2407969	2408817	plus	minus	YP_886672.1	282	molybdenum ABC transporter ATPase	MSMEG_2326	Not available	Msmeg_2326
MSMEG_2327	Rv3040c	2408810	2409631	plus	minus	YP_886673.1	273	nudix hydrolase	MSMEG_2327	Not available	Msmeg_2327
MSMEG_2328	Rv3039c	2409628	2410335	plus	minus	YP_886674.1	235	enoylminusCoA hydratase	MSMEG_2328	Not available	MSMEG_2328
MSMEG_2329	Rv3038c	2410370	2411350	plus	minus	YP_886675.1	326	UbiE/COQ5 family methyltransferase	MSMEG_2329	Not available	MSMEG_2329
MSMEG_2333	Rv3035	2414990	2416273	minus	minus	YP_886680.1	427	hypothetical protein MSMEG_2333	MSMEG_2333	Not available	Msmeg_2333
MSMEG_2335	Rv3034c	2416370	2417113	plus	minus	YP_886681.1	247	hexapeptide transferase	MSMEG_2335	Not available	MSMEG_2335
MSMEG_2348	Rv3032	2429902						Pseudogene	Not available	Not available	Msmeg_2348
MSMEG_2349	Rv3031	2430027	2431571	minus	minus	YP_886692.1	514	glycosyl hydrolase family protein	MSMEG_2349	MSMEG_2349	MSMEG_2349
MSMEG_2350	Rv3030	2431568	2432341	minus	minus	YP_886693.1	257	hypothetical protein MSMEG_2350	MSMEG_2350	MSMEG_2350	MSMEG_2350
MSMEG_2351	Rv3029c	2432570	2433361	plus	etfB	YP_886694.1	263	electron transfer flavoprotein subunit beta	MSMEG_2351	MSMEG_2351	Not available
MSMEG_2352	Rv3028c	2433444	2434385	plus	etfA	YP_886695.1	313	electron transfer flavoprotein subunit alpha	MSMEG_2352	Not available	MSMEG_2352
MSMEG_2357	Rv3025c	2437787	2438995	plus	minus	YP_886700.1	402	cysteine desulfurase	MSMEG_2357	MSMEG_2357	MSMEG_2357
MSMEG_2358	Rv3024c	2438992	2440062	plus	mnmA	YP_886701.1	356	tRNAminusspecific 2minusthiouridylase MnmA	MSMEG_2358	MSMEG_2358	Not available
MSMEG_2359	Rv3015c	2440088	2441098	plus	minus	YP_886702.1	336	methionine synthase, vitaminminusB12 independent	MSMEG_2359	MSMEG_2359	Not available
MSMEG_2362	Rv3014c	2443172	2445277	plus	ligA	YP_886705.1	701	NADminusdependent DNA ligase LigA	MSMEG_2362	Not available	MSMEG_2362
MSMEG_2363	Rv3013	2445348	2446007	minus	minus	YP_886706.1	219	amino acidminusbinding protein	MSMEG_2363	MSMEG_2363	Not available
MSMEG_2364	Rv3012c	2446108	2446407	plus	gatC	YP_886707.1	99	aspartyl/glutamylminustRNA amidotransferase subunit C	MSMEG_2364	Not available	Not available
MSMEG_2365	Rv3011c	2446404	2447888	plus	gatA	YP_886708.1	494	aspartyl/glutamylminustRNA amidotransferase subunit A	MSMEG_2365	Not available	MSMEG_2365
MSMEG_2366	Rv3010c	2447932	2448964	plus	minus	YP_004191801.1	344	probable phosphofructokinase	MSMEG_2366	Not available	Msmeg_2366
MSMEG_2367	Rv3009c	2449026	2450537	plus	gatB	YP_886709.1	503	aspartyl/glutamylminustRNA amidotransferase subunit B	MSMEG_2367	Not available	MSMEG_2367
MSMEG_2369	Rv3006	2451352	2452446	minus	minus	YP_886711.1	364	LppZ protein	MSMEG_2369	MSMEG_2369	MSMEG_2369
MSMEG_2373	Rv3002c	2456125	2456637	plus	ilvH	YP_886715.1	170	acetolactate synthase 3 regulatory subunit	MSMEG_2373	MSMEG_2373	Not available
MSMEG_2374	Rv3001c	2456694	2457707	plus	ilvC	YP_886716.1	337	ketolminusacid reductoisomerase	MSMEG_2374	MSMEG_2374	MSMEG_2374
MSMEG_2378	Rv2996c	2460414	2462000	plus	serA	YP_886720.1	528	Dminus3minusphosphoglycerate dehydrogenase	MSMEG_2378	MSMEG_2378	MSMEG_2378
MSMEG_2379	Rv2995c	2461997	2463019	plus	leuB	YP_886721.1	340	3minusisopropylmalate dehydrogenase	MSMEG_2379	MSMEG_2379	MSMEG_2379
MSMEG_2382	Rv2993c	2465631	2466410	plus	minus	YP_886724.1	259	5minuscarboxymethylminus2minushydroxymuconate deltaminusisomerase	MSMEG_2382	MSMEG_2382	Not available
MSMEG_2387	Rv2988c	2469194	2470648	plus	leuC	YP_886727.1	484	isopropylmalate isomerase large subunit	MSMEG_2387	MSMEG_2387	MSMEG_2387
MSMEG_2388	Rv2987c	2470672	2471265	plus	leuD	YP_886728.1	197	isopropylmalate isomerase small subunit	MSMEG_2388	MSMEG_2388	MSMEG_2388
MSMEG_2389	Rv2986c	2471469	2472095	plus	hup	YP_886729.1	208	DNAminusbinding protein HU	MSMEG_2389	MSMEG_2389	MSMEG_2389
MSMEG_2390	Rv2985	2472156	2473124	minus	minus	YP_886730.1	322	NUDIX family hydrolase	MSMEG_2390	MSMEG_2390	Not available
MSMEG_2391	Rv2984	2473142	2475352	minus	ppk	YP_886731.1	736	polyphosphate kinase	MSMEG_2391	MSMEG_2391	MSMEG_2391
MSMEG_2393	Rv2982c	2476113	2477108	plus	gpsA	YP_886733.1	331	NAD(P)Hminusdependent glycerolminus3minusphosphate dehydrogenase	MSMEG_2393	MSMEG_2393	Not available
MSMEG_2395	Rv2981c	2478371	2479492	plus	ddl	YP_886735.1	373	Dminusalanylminusalanine synthetase A	MSMEG_2395	Not available	MSMEG_2395
MSMEG_2398	Rv2977c	2480440	2481453	plus	thiL	YP_886738.1	337	thiamine monophosphate kinase	Not available	Not available	MSMEG_2398
MSMEG_2399	Rv2976c	2481480	2482163	plus	ung	YP_886739.1	227	uracilminusDNA glycosylase	MSMEG_2399	MSMEG_2399	Not available
MSMEG_2403	Rv2973c	2484645	2486906	plus	recG	YP_886743.1	753	ATPminusdependent DNA helicase RecG	MSMEG_2403	MSMEG_2403	Not available
MSMEG_2407	Rv2971	2488797	2489648	minus	minus	YP_886747.1	283	morphine 6minusdehydrogenase	MSMEG_2407	MSMEG_2407	MSMEG_2407
MSMEG_2408	N/A	2489654	2490481	minus	minus	YP_886748.1	275	2,5minusdiketominusDminusgluconate reductase A	MSMEG_2408	MSMEG_2408	MSMEG_2408
MSMEG_2411	Rv2968c	2492393	2493025	plus	minus	YP_886751.1	210	integral membrane protein	MSMEG_2411	Not available	MSMEG_2411
MSMEG_2414	Rv2965c	2497021	2497497	plus	coaD	YP_886754.1	158	phosphopantetheine adenylyltransferase	MSMEG_2414	Not available	Msmeg_2414
MSMEG_2416	Rv2927c	2498281	2499018	plus	minus	YP_886756.1	245	hypothetical protein MSMEG_2416	MSMEG_2416	Not available	MSMEG_2416
MSMEG_2418	Rv2925c	2499696	2500388	plus	rnc	YP_886758.1	230	ribonuclease III	MSMEG_2418	Not available	MSMEG_2418
MSMEG_2419	Rv2924c	2500395	2501252	plus	mutM	YP_886759.1	285	formamidopyrimidineminusDNA glycosylase	MSMEG_2419	MSMEG_2419	Not available
MSMEG_2424	Rv2921c	2506567	2508042	plus	ftsY	YP_886764.1	491	signal recognition particleminusdocking protein FtsY	MSMEG_2424	Not available	MSMEG_2424
MSMEG_2430	Rv2916c	2514582	2516150	plus	ffh	YP_886770.1	522	signal recognition particle protein	MSMEG_2430	Not available	MSMEG_2430
MSMEG_2435	Rv2909c	2519767	2520237	plus	rpsP	YP_886775.1	156	30S ribosomal protein S16	MSMEG_2435	MSMEG_2435	Not available
MSMEG_2436	Rv2908c	2520258	2520488	plus	minus	YP_886776.1	76	hypothetical protein MSMEG_2436	MSMEG_2436	MSMEG_2436	Not available
MSMEG_2437	Rv2907c	2520523	2521044	plus	rimM	YP_886777.1	173	16S rRNAminusprocessing protein RimM	MSMEG_2437	MSMEG_2437	MSMEG_2437
MSMEG_2438	Rv2906c	2521059	2521736	plus	trmD	YP_886778.1	225	tRNA (guanineminusN(1)minus)minusmethyltransferase	MSMEG_2438	MSMEG_2438	MSMEG_2438
MSMEG_2440	Rv2904c	2523015	2523356	plus	rplS	YP_886780.1	113	50S ribosomal protein L19	MSMEG_2440	Not available	MSMEG_2440
MSMEG_2441	Rv2903c	2523424	2524293	plus	lepB	YP_886781.1	289	signal peptidase I	MSMEG_2441	Not available	MSMEG_2441
MSMEG_2442	Rv2902c	2524304	2525122	plus	rnhB	YP_886782.1	272	ribonuclease HII	MSMEG_2442	MSMEG_2442	Not available
MSMEG_2443	Rv2901c	2525199	2525504	plus	minus	YP_886783.1	101	hypothetical protein MSMEG_2443	MSMEG_2443	MSMEG_2443	Not available
MSMEG_2515	Rv2894c	2601428	2602330	plus	xerC	YP_886852.1	300	siteminusspecific tyrosine recombinase XerC	MSMEG_2515	MSMEG_2515	Not available
MSMEG_2519	Rv2890c	2604918	2605793	plus	rpsB	YP_886856.1	291	30S ribosomal protein S2	MSMEG_2519	Not available	MSMEG_2519
MSMEG_2520	Rv2889c	2605809	2606636	plus	tsf	YP_886857.1	275	elongation factor Ts	MSMEG_2520	Not available	MSMEG_2520
MSMEG_2540	Rv2883c	2624947	2625693	plus	pyrH	YP_886877.1	248	uridylate kinase	MSMEG_2540	Not available	MSMEG_2540
MSMEG_2541	Rv2882c	2625741	2626298	plus	frr	YP_886878.1	185	ribosome recycling factor	MSMEG_2541	Not available	Msmeg_2541
MSMEG_2543	Rv2881c	2626299	2627177	plus	cdsA	YP_886879.1	292	phosphatidate cytidylyltransferase	MSMEG_2543	Not available	MSMEG_2543
MSMEG_2578	Rv2870c	2660026	2661222	plus	dxr	YP_886915.1	398	1minusdeoxyminusDminusxylulose 5minusphosphate reductoisomerase	MSMEG_2578	Not available	MSMEG_2578
MSMEG_2579	Rv2869c	2661219	2662439	plus	minus	YP_886916.1	406	zinc metalloprotease	MSMEG_2579	MSMEG_2579	Not available
MSMEG_2580	Rv2868c	2662456	2663622	plus	ispG	YP_886917.1	388	4minushydroxyminus3minusmethylbutminus2minusenminus1minusyl diphosphate synthase	MSMEG_2580	Not available	MSMEG_2580
MSMEG_2584	Rv2864c	2665920	2667740	plus	minus	YP_886921.1	606	penicillinminusbinding protein	MSMEG_2584	Not available	MSMEG_2584
MSMEG_2587	Rv2861c	2668898	2669755	plus	map	YP_886924.1	285	methionine aminopeptidase	MSMEG_2587	MSMEG_2587	Not available
MSMEG_2619	Rv2846c	2700404	2701951	plus	minus	YP_886956.1	515	efflux protein	MSMEG_2619	MSMEG_2619	MSMEG_2619
MSMEG_2625	Rv2841c	2706242	2707273	plus	nusA	YP_886962.1	343	transcription elongation factor NusA	Not available	Not available	MSMEG_2625
MSMEG_2628	Rv2839c	2708747	2710579	plus	infB	YP_886965.1	610	translation initiation factor IFminus2	MSMEG_2628	Not available	MSMEG_2628
MSMEG_2629	Rv2838c	2710579	2711049	plus	rbfA	YP_886966.1	156	ribosomeminusbinding factor A	MSMEG_2629	MSMEG_2629	Not available
MSMEG_2647	Rv2795c	2727996	2728961	plus	minus	YP_886984.1	321	metallophosphoesterase	MSMEG_2647	MSMEG_2647	Not available
MSMEG_2648	Rv2794c	2728958	2729623	plus	minus	YP_886985.1	221	Sfpminustype phosphopantetheinyl transferase	MSMEG_2648	Not available	MSMEG_2648
MSMEG_2649	Rv2793c	2729620	2730531	plus	truB	YP_886986.1	303	tRNA pseudouridine synthase B	MSMEG_2649	MSMEG_2649	Not available
MSMEG_2653	Rv2786c	2733807	2734784	plus	ribF	YP_886990.1	325	bifunctional riboflavin kinase/FMN adenylyltransferase	MSMEG_2653	Not available	MSMEG_2653
MSMEG_2654	Rv2785c	2734886	2735155	plus	rpsO	YP_886991.1	89	30S ribosomal protein S15	MSMEG_2654	Not available	Msmeg_2654
MSMEG_2656	Rv2783c	2735997	2738288	plus	gpsI	YP_886993.1	763	polynucleotide phosphorylase	MSMEG_2656	Not available	MSMEG_2656
MSMEG_2657	Rv2782c	2738311	2739615	plus	minus	YP_886994.1	434	peptidase, M16 family protein	MSMEG_2657	MSMEG_2657	Not available
MSMEG_2659	Rv2780	2740567	2741682	minus	ald	YP_886996.1	371	alanine dehydrogenase	MSMEG_2659	MSMEG_2659	Not available
MSMEG_2665	N/A	2746424	2746891	plus	minus	YP_887002.1	155	hypothetical protein MSMEG_2665	MSMEG_2665	MSMEG_2665	Not available
MSMEG_2666	Rv2771c	2746888	2747343	plus	minus	YP_887003.1	151	multimeric flavodoxin WrbA	MSMEG_2666	Not available	Msmeg_2666
MSMEG_2670	Rv2764c	2749543	2750343	plus	thyA	YP_887007.1	266	thymidylate synthase	MSMEG_2670	Not available	MSMEG_2670
MSMEG_2671	Rv2763c	2750372	2750836	plus	folA	YP_887008.1	154	dihydrofolate reductase	MSMEG_2671	Not available	MSMEG_2671
MSMEG_2672	N/A	2750910	2751554	plus	minus	YP_887009.1	214	acylminusCoA synthetase	MSMEG_2672	MSMEG_2672	Not available
MSMEG_2677	N/A	2754283	2755590	minus	minus	YP_887012.1	435	large membrane protein	MSMEG_2677	MSMEG_2677	Not available
MSMEG_2683	Rv2754c	2760518	2761270	plus	thyX	YP_887018.1	250	FADminusdependent thymidylate synthase	MSMEG_2683	Not available	MSMEG_2683
MSMEG_2684	Rv2753c	2761296	2762198	plus	dapA	YP_887019.1	300	dihydrodipicolinate synthase	MSMEG_2684	Not available	MSMEG_2684
MSMEG_2685	Rv2752c	2762206	2763882	plus	minus	YP_887020.1	558	metallominusbetaminuslactamase superfamily protein	MSMEG_2685	MSMEG_2685	Not available
MSMEG_2690	Rv2748c	2765524	2768304	plus	minus	YP_887024.1	926	DNA translocase FtsK	MSMEG_2690	Not available	MSMEG_2690
MSMEG_2691	Rv2747	2768315	2768797	minus	minus	YP_887026.1	160	Nminusacetylglutamate synthase	MSMEG_2691	MSMEG_2691	MSMEG_2691
MSMEG_2692	Rv2746c	2768903	2769508	plus	pgsA	YP_887027.1	201	CDPminusdiacylglycerolminusminusglycerolminus3minusphosphate 3minusphosphatidyltransferase	MSMEG_2692	Not available	MSMEG_2692
MSMEG_2698	Rv2740	2772781	2773191	minus	minus	YP_887033.1	136	hypothetical protein MSMEG_2698	MSMEG_2698	MSMEG_2698	Not available
MSMEG_2699	Rv2739c	2773253	2774425	plus	minus	YP_887034.1	390	hypothetical protein MSMEG_2699	MSMEG_2699	MSMEG_2699	Not available
MSMEG_2700	Rv2738c	2774435	2774629	plus	minus	YP_887035.1	64	hypothetical protein MSMEG_2700	MSMEG_2700	MSMEG_2700	Not available
MSMEG_2723	Rv2737c	2792363	2793412	plus	recA	YP_887057.1	349	recombinase A	MSMEG_2723	MSMEG_2723	Not available
MSMEG_2724	N/A	2793381	2793947	plus	recX	YP_887058.1	188	recombination regulator RecX	MSMEG_2724	MSMEG_2724	Not available
MSMEG_2729	Rv2733c	2797337	2798875	plus	miaB	YP_887063.1	512	(dimethylallyl)adenosine tRNA methylthiotransferase	MSMEG_2729	MSMEG_2729	Not available
MSMEG_2734	Rv2727c	2802586	2803494	plus	miaA	YP_887067.1	302	tRNA delta(2)minusisopentenylpyrophosphate transferase	MSMEG_2734	Not available	Not available
MSMEG_2735	Rv2726c	2803499	2804374	plus	dapF	YP_887068.1	291	diaminopimelate epimerase	MSMEG_2735	Not available	MSMEG_2735
MSMEG_2736	Rv2725c	2804420	2805832	plus	minus	YP_887069.1	470	GTPminusbinding protein	MSMEG_2736	MSMEG_2736	Not available
MSMEG_2740	Rv2720	2812637	2813368	minus	lexA	YP_887073.1	243	LexA repressor	MSMEG_2740	Not available	MSMEG_2740
MSMEG_2743	Rv2718c	2814351	2814803	plus	nrdR	YP_887076.1	150	NrdR family transcriptional regulator	MSMEG_2743	MSMEG_2743	Not available
MSMEG_2746	Rv2714	2816586	2817632	minus	minus	YP_887078.1	348	hypothetical protein MSMEG_2746	MSMEG_2746	MSMEG_2746	Not available
MSMEG_2750	Rv2711	2821344	2822036	minus	minus	YP_887081.1	230	ironminusdependent repressor IdeR	MSMEG_2750	Not available	MSMEG_2750
MSMEG_2752	Rv2710	2822265	2823224	minus	minus	YP_887083.1	319	RNA polymerase sigma factor SigB	MSMEG_2752	MSMEG_2752	Not available
MSMEG_2753	Rv2709	2823372	2823800	minus	minus	YP_887084.1	142	hypothetical protein MSMEG_2753	MSMEG_2753	MSMEG_2753	Not available
MSMEG_2754	Rv2708c	2823878	2824114	plus	minus	YP_887085.1	78	hypothetical protein MSMEG_2754	MSMEG_2754	MSMEG_2754	Not available
MSMEG_2755	Rv2707	2824118	2825110	minus	minus	YP_887086.1	330	hypothetical protein MSMEG_2755	MSMEG_2755	MSMEG_2755	Not available
MSMEG_2758	Rv2703	2826225	2827625	minus	minus	YP_887090.1	466	RNA polymerase sigma factor	MSMEG_2758	Not available	MSMEG_2758
MSMEG_2760	Rv2702	2827821	2828639	minus	minus	YP_887091.1	272	polyphosphate glucokinase	MSMEG_2760	MSMEG_2760	Not available
MSMEG_2763	Rv2699c	2830449	2830751	plus	minus	YP_887094.1	100	hypothetical protein MSMEG_2763	MSMEG_2763	MSMEG_2763	MSMEG_2763
MSMEG_2765	Rv2697c	2831277	2831741	plus	dut	YP_887096.1	154	deoxyuridine 5\'minustriphosphate nucleotidohydrolase	MSMEG_2765	Not available	Msmeg_2765
MSMEG_2766	Rv2696c	2831738	2832532	plus	minus	YP_887097.1	264	hypothetical protein MSMEG_2766	MSMEG_2766	Not available	Msmeg_2766
MSMEG_2776	Rv2682c	2841956	2843872	plus	dxs	YP_887107.1	638	1minusdeoxyminusDminusxyluloseminus5minusphosphate synthase	MSMEG_2776	Not available	MSMEG_2776
MSMEG_2778	Rv2681	2844852	2846099	minus	minus	YP_887109.1	415	ribonuclease D	MSMEG_2778	MSMEG_2778	Not available
MSMEG_2779	Rv2680	2846102	2846683	minus	minus	YP_887110.1	193	hypothetical protein MSMEG_2779	MSMEG_2779	MSMEG_2779	Not available
MSMEG_2780	Rv2678c	2846805	2847866	plus	hemE	YP_887111.1	353	uroporphyrinogen decarboxylase	MSMEG_2780	Not available	MSMEG_2780
MSMEG_2781	Rv2677c	2847863	2849224	plus	hemG	YP_887112.1	453	protoporphyrinogen oxidase	MSMEG_2781	Not available	MSMEG_2781
MSMEG_2782	Rv2676c	2849229	2849924	plus	minus	YP_887113.1	231	hypothetical protein MSMEG_2782	MSMEG_2782	Not available	MSMEG_2782
MSMEG_2785	Rv2673	2850789	2852081	minus	minus	YP_887116.1	430	integral membrane protein	MSMEG_2785	Not available	MSMEG_2785
MSMEG_2786	Rv2672	2852103	2853692	minus	minus	YP_887117.1	529	alpha/beta hydrolase	MSMEG_2786	MSMEG_2786	Not available
MSMEG_2853	N/A	2915518	2916330	plus	minus	YP_887173.1	270	hypothetical protein MSMEG_2853	MSMEG_2853	MSMEG_2853	Not available
MSMEG_2931	Rv2614c	2993163	2995217	plus	thrS	YP_887250.1	684	threonylminustRNA synthetase	MSMEG_2931	Not available	MSMEG_2931
MSMEG_2932	Rv2613c	2995226	2995843	plus	minus	YP_887251.1	205	HIT family protein hydrolase	MSMEG_2932	Not available	Msmeg_2932
MSMEG_2933	Rv2612c	2995840	2996508	plus	minus	YP_887252.1	222	phosphatidylinositol synthase	MSMEG_2933	Not available	MSMEG_2933
MSMEG_2934	Rv2611c	2996505	2997419	plus	minus	YP_887253.1	304	lipid A biosynthesis lauroyl acyltransferase	MSMEG_2934	Not available	MSMEG_2934
MSMEG_2935	Rv2610c	2997421	2998581	plus	minus	YP_887254.1	386	phosphatidylinositol alphaminusmannosyltransferase	MSMEG_2935	Not available	MSMEG_2935
MSMEG_2936	N/A	2998581	2999636	plus	minus	YP_887255.1	351	hydrolase, nudix family protein	MSMEG_2936	Not available	Msmeg_2936
MSMEG_2937	Rv2606c	2999713	3000624	plus	minus	YP_887256.1	303	pyridoxal biosynthesis lyase PdxS	MSMEG_2937	MSMEG_2937	Not available
MSMEG_2939	Rv2604c	3001482	3002063	plus	minus	YP_887258.1	193	glutamine amidotransferase subunit PdxT	MSMEG_2939	MSMEG_2939	Not available
MSMEG_2940	Rv2603c	3002244	3002999	plus	minus	YP_887259.1	251	hypothetical protein MSMEG_2940	MSMEG_2940	Not available	MSMEG_2940
MSMEG_2943	Rv2594c	3004295	3004852	plus	ruvC	YP_887262.1	185	Holliday junction resolvase	MSMEG_2943	Not available	Msmeg_2943
MSMEG_2944	Rv2593c	3004849	3005436	plus	ruvA	YP_887263.1	195	Holliday junction DNA helicase RuvA	MSMEG_2944	MSMEG_2944	Not available
MSMEG_2945	Rv2592c	3005439	3006494	plus	ruvB	YP_887264.1	351	Holliday junction DNA helicase RuvB	MSMEG_2945	Not available	Msmeg_2945
MSMEG_2956	Rv2590	3015785	3019291	minus	minus	YP_887275.1	1168	NAD dependent epimerase/dehydratase	MSMEG_2956	MSMEG_2956	Not available
MSMEG_2959	Rv2589	3021057	3022397	minus	gabT	YP_887278.1	446	4minusaminobutyrate aminotransferase	MSMEG_2959	MSMEG_2959	Not available
MSMEG_2960	Rv2588c	3022735	3023058	plus	yajC	YP_887279.1	107	preprotein translocase subunit YajC	MSMEG_2960	MSMEG_2960	Not available
MSMEG_2961	Rv2587c	3023131	3024993	plus	secD	YP_887280.1	620	preprotein translocase subunit SecD	MSMEG_2961	Not available	MSMEG_2961
MSMEG_2962	Rv2586c	3024998	3026266	plus	secF	YP_887281.1	422	preprotein translocase subunit SecF	MSMEG_2962	Not available	MSMEG_2962
MSMEG_2963	Rv2585c	3026272	3027939	plus	minus	YP_887282.1	555	extracellular soluteminusbinding protein	MSMEG_2963	Not available	MSMEG_2963
MSMEG_2965	Rv2583c	3028533	3030926	plus	relA	YP_887284.1	797	GTP pyrophosphokinase	MSMEG_2965	Not available	Msmeg_2965
MSMEG_2973	N/A	3038835	3039791	minus	minus	YP_887292.1	318	peptidylminusprolyl cisminustrans isomerase	MSMEG_2973	MSMEG_2973	Not available
MSMEG_2974	Rv2582	3039885	3040748	minus	minus	YP_887293.1	287	cyclophilin type peptidylminusprolyl cisminustrans isomerase	MSMEG_2974	Not available	Msmeg_2974
MSMEG_2975	Rv2581c	3040917	3041594	plus	minus	YP_887294.1	225	metallominusbetaminuslactamase	MSMEG_2975	Not available	MSMEG_2975
MSMEG_2976	Rv2580c	3041591	3042871	plus	hisS	YP_887295.1	426	histidylminustRNA synthetase	MSMEG_2976	Not available	MSMEG_2976
MSMEG_3003	Rv2572c	3070138	3071934	plus	aspS	YP_887321.1	598	aspartylminustRNA synthetase	MSMEG_3003	Not available	MSMEG_3003
MSMEG_3017	Rv2567	3088091	3090805	plus	minus	YP_887335.1	904	hypothetical protein MSMEG_3017	Not available	MSMEG_3017	Not available
MSMEG_3018	Rv2569c	3090802	3091722	plus	minus	YP_887336.1	306	transglutaminase domainminuscontaining protein	MSMEG_3018	MSMEG_3018	Not available
MSMEG_3021	Rv2559c	3093797	3095140	plus	minus	YP_887339.1	447	recombination factor protein RarA	MSMEG_3021	MSMEG_3021	Not available
MSMEG_3025	Rv2555c	3096983	3099673	plus	alaS	YP_887342.1	896	alanylminustRNA synthetase	MSMEG_3025	Not available	MSMEG_3025
MSMEG_3026	Rv2554c	3099680	3100192	plus	minus	YP_887343.1	170	Holliday junction resolvaseminuslike protein	MSMEG_3026	Not available	MSMEG_3026
MSMEG_3027	Rv2553c	3100185	3101429	plus	minus	YP_887344.1	414	hypothetical protein MSMEG_3027	MSMEG_3027	MSMEG_3027	Not available
MSMEG_3028	Rv2552c	3101419	3102249	plus	aroE	YP_887345.1	276	shikimate 5minusdehydrogenase	MSMEG_3028	Not available	MSMEG_3028
MSMEG_3030	Rv2540c	3102792	3103991	plus	aroC	YP_887347.1	399	chorismate synthase	MSMEG_3030	Not available	MSMEG_3030
MSMEG_3031	Rv2539c	3103991	3104725	plus	aroK	YP_887348.1	244	shikimate kinase	MSMEG_3031	Not available	MSMEG_3031
MSMEG_3033	Rv2538c	3104730	3105851	plus	aroB	YP_887349.1	373	3minusdehydroquinate synthase	MSMEG_3033	Not available	MSMEG_3033
MSMEG_3034	Rv2535c	3106451	3107587	plus	minus	YP_887351.1	378	metallopeptidase, M24 family protein	MSMEG_3034	MSMEG_3034	Not available
MSMEG_3035	Rv2534c	3107613	3108176	plus	efp	YP_887352.1	187	elongation factor P	MSMEG_3035	Not available	MSMEG_3035
MSMEG_3036	Rv2533c	3108169	3108651	plus	nusB	YP_887353.1	160	transcription antitermination protein NusB	MSMEG_3036	Not available	MSMEG_3036
MSMEG_3043	Rv1380	3115629	3116585	plus	pyrB	YP_887359.1	318	aspartate carbamoyltransferase	MSMEG_3043	MSMEG_3043	MSMEG_3043
MSMEG_3044	Rv1381	3116582	3117916	plus	pyrC	YP_887360.1	444	dihydroorotase	MSMEG_3044	MSMEG_3044	MSMEG_3044
MSMEG_3046	Rv1383	3118410	3119558	plus	carA	YP_887362.1	382	carbamoyl phosphate synthase small subunit	MSMEG_3046	Not available	MSMEG_3046
MSMEG_3048	Rv1385	3123008	3123838	plus	pyrF	YP_887364.1	276	orotidine 5\'minusphosphate decarboxylase	MSMEG_3048	MSMEG_3048	MSMEG_3048
MSMEG_3050	Rv1388	3124973	3125290	plus	minus	YP_887366.1	105	integration host factor	MSMEG_3050	Not available	Msmeg_3050
MSMEG_3051	Rv1389	3125301	3125903	plus	gmk	YP_887367.1	200	guanylate kinase	MSMEG_3051	Not available	MSMEG_3051
MSMEG_3053	Rv1390	3126019	3126342	plus	rpoZ	YP_887369.1	107	DNAminusdirected RNA polymerase subunit omega	MSMEG_3053	MSMEG_3053	MSMEG_3053
MSMEG_3054	Rv1391	3126361	3127605	plus	coaBC	YP_887370.1	414	bifunctional phosphopantothenoylcysteine decarboxylase/phosphopantothenate synthase	MSMEG_3054	Not available	MSMEG_3054
MSMEG_3055	Rv1392	3127746	3128945	plus	metK	YP_887371.1	399	Sminusadenosylmethionine synthetase	MSMEG_3055	Not available	MSMEG_3055
MSMEG_3061	Rv1402	3133436	3135436	plus	priA	YP_887377.1	666	primosome assembly protein PriA	MSMEG_3061	Not available	MSMEG_3061
MSMEG_3064	Rv1406	3137866	3138804	plus	fmt	YP_887380.1	312	methionylminustRNA formyltransferase	MSMEG_3064	MSMEG_3064	Not available
MSMEG_3066	Rv1408	3140241	3140918	plus	rpe	YP_887382.1	225	ribuloseminusphosphate 3minusepimerase	MSMEG_3066	Not available	MSMEG_3066
MSMEG_3067	Rv1409	3140915	3141922	plus	ribD	YP_887383.1	335	riboflavin biosynthesis protein RibD	MSMEG_3067	Not available	MSMEG_3067
MSMEG_3069	Rv1410c	3142257	3143939	minus	minus	YP_887385.1	560	aminoglycosides/tetracyclineminustransport integral membrane protein	MSMEG_3069	MSMEG_3069	Not available
MSMEG_3071	Rv1412	3144739	3145338	plus	ribE	YP_887387.1	199	riboflavin synthase subunit alpha	MSMEG_3071	Not available	Msmeg_3071
MSMEG_3072	Rv1415	3145459	3146778	plus	minus	YP_887388.1	439	bifunctional 3,4minusdihydroxyminus2minusbutanone 4minusphosphate synthase/GTP cyclohydrolase II protein	MSMEG_3072	Not available	MSMEG_3072
MSMEG_3073	Rv1416	3146775	3147251	plus	ribH	YP_887389.1	158	6,7minusdimethylminus8minusribityllumazine synthase	MSMEG_3073	MSMEG_3073	Not available
MSMEG_3074	N/A	3147248	3147721	plus	minus	YP_887390.1	157	hypothetical protein MSMEG_3074	MSMEG_3074	MSMEG_3074	Not available
MSMEG_3078	Rv1420	3150228	3152348	plus	uvrC	YP_887394.1	706	excinuclease ABC subunit C	MSMEG_3078	MSMEG_3078	Not available
MSMEG_3079	Rv1421	3152446	3153321	plus	minus	YP_887395.1	291	hypothetical protein MSMEG_3079	MSMEG_3079	MSMEG_3079	Not available
MSMEG_3080	Rv1422	3153318	3154382	plus	minus	YP_887396.1	354	hypothetical protein MSMEG_3080	MSMEG_3080	MSMEG_3080	Not available
MSMEG_3081	Rv1423	3154391	3155356	plus	minus	YP_887397.1	321	hypothetical protein MSMEG_3081	MSMEG_3081	Not available	MSMEG_3081
MSMEG_3084	Rv1436	3157277	3158299	plus	gap	YP_887400.1	340	glyceraldehydeminus3minusphosphate dehydrogenase	MSMEG_3084	Not available	MSMEG_3084
MSMEG_3085	Rv1437	3158305	3159531	plus	pgk	YP_887401.1	408	phosphoglycerate kinase	MSMEG_3085	MSMEG_3085	MSMEG_3085
MSMEG_3086	Rv1438	3159535	3160320	plus	tpiA	YP_887402.1	261	triosephosphate isomerase	MSMEG_3086	MSMEG_3086	MSMEG_3086
MSMEG_3087	Rv1440	3160365	3160601	plus	secG	YP_887403.1	78	preprotein translocase subunit SecG	MSMEG_3087	MSMEG_3087	Not available
MSMEG_3089	N/A	3161830	3162525	minus	deoC	YP_887404.1	231	deoxyriboseminusphosphate aldolase	MSMEG_3089	MSMEG_3089	Not available
MSMEG_3100	Rv1446c	3173902	3174813	minus	opcA	YP_887415.1	303	OpcA protein	MSMEG_3100	Not available	Not available
MSMEG_3102	Rv1448c	3176377	3177492	minus	tal	YP_887417.1	371	transaldolase	MSMEG_3102	MSMEG_3102	Not available
MSMEG_3103	Rv1449c	3177527	3179617	minus	tkt	YP_887418.1	696	transketolase	MSMEG_3103	MSMEG_3103	MSMEG_3103
MSMEG_3105	Rv1451	3179862	3180788	plus	cyoE	YP_887420.1	308	protoheme IX farnesyltransferase	MSMEG_3105	Not available	MSMEG_3105
MSMEG_3119	Rv1458c	3193666	3194634	minus	minus	YP_887434.1	322	ABC transporter ATPminusbinding protein	MSMEG_3119	MSMEG_3119	Not available
MSMEG_3120	Rv1459c	3194631	3196310	minus	minus	YP_887435.1	559	hypothetical protein MSMEG_3120	MSMEG_3120	Not available	MSMEG_3120
MSMEG_3121	Rv1460	3196382	3197227	plus	minus	YP_887436.1	281	DNAminusbinding protein	MSMEG_3121	Not available	Msmeg_3121
MSMEG_3122	Rv1461	3197224	3198657	plus	sufB	YP_887437.1	477	FeS assembly protein SufB	MSMEG_3122	Not available	MSMEG_3122
MSMEG_3123	Rv1462	3198660	3199871	plus	sufD	YP_887438.1	403	FeS assembly protein SufD	MSMEG_3123	Not available	MSMEG_3123
MSMEG_3124	Rv1463	3199871	3200644	plus	sufC	YP_887439.1	257	FeS assembly ATPase SufC	MSMEG_3124	Not available	MSMEG_3124
MSMEG_3125	Rv1464	3200647	3201891	plus	minus	YP_887440.1	414	cysteine desulfurase	MSMEG_3125	Not available	MSMEG_3125
MSMEG_3126	Rv1465	3201888	3202382	plus	minus	YP_887441.1	164	SUF system FeS assembly protein, NifU family protein	MSMEG_3126	MSMEG_3126	MSMEG_3126
MSMEG_3127	Rv1466	3202379	3202720	plus	minus	YP_887442.1	113	hypothetical protein MSMEG_3127	MSMEG_3127	MSMEG_3127	Not available
MSMEG_3138	Rv1471	3211820	3212194	plus	trx	YP_887453.1	124	thioredoxin	MSMEG_3138	MSMEG_3138	Not available
MSMEG_3139	Rv1472	3212249	3213070	plus	minus	YP_887454.1	273	enoylminusCoA hydratase	MSMEG_3139	MSMEG_3139	Not available
MSMEG_3140	Rv1473	3213101	3214729	plus	minus	YP_887455.1	542	ABC transporter ATPminusbinding protein	MSMEG_3140	MSMEG_3140	Not available
MSMEG_3143	Rv1475c	3215760	3218591	minus	acnA	YP_887458.1	943	aconitate hydratase 1	MSMEG_3143	Not available	MSMEG_3143
MSMEG_3145	N/A	3219661	3221154	plus	minus	YP_887460.1	497	secreted cell wallminusassociated hydrolase	MSMEG_3145	Not available	MSMEG_3145
MSMEG_3146	Rv1478	3221174	3221863	plus	minus	YP_887461.1	229	invasin 1	MSMEG_3146	MSMEG_3146	Not available
MSMEG_3147	Rv1479	3222173	3223219	plus	moxR	YP_887462.1	348	ATPase, MoxR family protein	MSMEG_3147	Not available	MSMEG_3147
MSMEG_3148	Rv1480	3223216	3224163	plus	minus	YP_887463.1	315	hypothetical protein MSMEG_3148	MSMEG_3148	Not available	MSMEG_3148
MSMEG_3149	Rv1481	3224240	3225223	plus	minus	YP_887464.1	327	hypothetical protein MSMEG_3149	MSMEG_3149	Not available	MSMEG_3149
MSMEG_3150	Rv1483	3225346	3226113	plus	fabG	YP_887465.1	255	3minusoxoacylminusACP reductase	MSMEG_3150	Not available	MSMEG_3150
MSMEG_3151	Rv1484	3226161	3226970	plus	minus	YP_887466.1	269	enoylminusACP reductase	MSMEG_3151	Not available	MSMEG_3151
MSMEG_3152	Rv1485	3226977	3227999	plus	hemH	YP_887467.1	340	ferrochelatase	MSMEG_3152	Not available	MSMEG_3152
MSMEG_3155	Rv1488	3229445	3230671	plus	minus	YP_887470.1	408	hypothetical protein MSMEG_3155	MSMEG_3155	MSMEG_3155	Not available
MSMEG_3158	Rv1492	3231961	3233832	plus	mutA	YP_887473.1	623	methylmalonylminusCoA mutase, small subunit	MSMEG_3158	MSMEG_3158	Not available
MSMEG_3159	Rv1493	3233834	3236089	plus	minus	YP_887474.1	751	methylmalonylminusCoA mutase	MSMEG_3159	Not available	Msmeg_3159
MSMEG_3160	Rv1496	3236097	3237074	plus	minus	YP_887475.1	325	arginine/ornithine transporter ATPase	MSMEG_3160	MSMEG_3160	Not available
MSMEG_3169	Rv1536	3243269	3246391	plus	ileS	YP_887484.1	1040	isoleucylminustRNA synthetase	MSMEG_3169	Not available	MSMEG_3169
MSMEG_3174	Rv1539	3249596	3250303	plus	lspA	YP_887489.1	235	lipoprotein signal peptidase	MSMEG_3174	Not available	Not available
MSMEG_3175	Rv1540	3250303	3251232	plus	minus	YP_887490.1	309	ribosomal large subunit pseudouridine synthase D	MSMEG_3175	MSMEG_3175	Not available
MSMEG_3178	Rv1547	3253007	3256561	plus	dnaE	YP_887493.1	1184	DNA polymerase III subunit alpha	MSMEG_3178	Not available	MSMEG_3178
MSMEG_3183	Rv1559	3258382	3259674	plus	ilvA	YP_887498.1	430	threonine dehydratase	MSMEG_3183	Not available	MSMEG_3183
MSMEG_3187	Rv1565c	3265959	3268118	minus	minus	YP_887501.1	719	acyltransferase domainminuscontaining protein	MSMEG_3187	MSMEG_3187	Not available
MSMEG_3188	Rv1568	3268212	3269510	plus	bioA	YP_887502.1	432	adenosylmethionineminus8minusaminominus7minusoxononanoate aminotransferase	MSMEG_3188	Not available	Msmeg_3188
MSMEG_3189	Rv1569	3269639	3270787	plus	bioF	YP_887503.1	382	8minusaminominus7minusoxononanoate synthase	MSMEG_3189	Not available	Not available
MSMEG_3194	Rv1589	3273453	3274514	plus	bioB	YP_887508.1	353	biotin synthase	MSMEG_3194	Not available	Msmeg_3194
MSMEG_3195	Rv1590	3274521	3274763	plus	minus	YP_887509.1	80	hypothetical protein MSMEG_3195	MSMEG_3195	Not available	Msmeg_3195
MSMEG_3198	Rv1593c	3276859	3277524	minus	minus	YP_887512.1	221	NUDIX family hydrolase	MSMEG_3198	MSMEG_3198	Not available
MSMEG_3199	Rv1594	3277598	3278641	plus	nadA	YP_887513.1	347	quinolinate synthetase	MSMEG_3199	MSMEG_3199	MSMEG_3199
MSMEG_3200	Rv1595	3278638	3280233	plus	nadB	YP_887514.1	531	Lminusaspartate oxidase	MSMEG_3200	MSMEG_3200	MSMEG_3200
MSMEG_3201	Rv1596	3280227	3281093	plus	nadC	YP_887515.1	288	nicotinateminusnucleotide pyrophosphorylase	MSMEG_3201	Not available	MSMEG_3201
MSMEG_3205	Rv1599	3284200	3285537	plus	hisD	YP_887519.1	445	histidinol dehydrogenase	MSMEG_3205	MSMEG_3205	MSMEG_3205
MSMEG_3206	Rv1600	3285537	3286676	plus	hisC	YP_887520.1	379	histidinolminusphosphate aminotransferase	MSMEG_3206	MSMEG_3206	MSMEG_3206
MSMEG_3207	Rv1601	3286673	3287293	plus	hisB	YP_887521.1	206	imidazoleglycerolminusphosphate dehydratase	MSMEG_3207	Not available	MSMEG_3207
MSMEG_3208	Rv1602	3287290	3287907	plus	hisH	YP_887522.1	205	imidazole glycerol phosphate synthase subunit HisH	MSMEG_3208	Not available	MSMEG_3208
MSMEG_3209	Rv1603	3287922	3288698	plus	minus	YP_887523.1	258	phosphoribosyl isomerase A	MSMEG_3209	MSMEG_3209	MSMEG_3209
MSMEG_3211	Rv1605	3289522	3290307	plus	hisF	YP_887525.1	261	imidazole glycerol phosphate synthase subunit HisF	MSMEG_3211	MSMEG_3211	MSMEG_3211
MSMEG_3212	Rv1606	3290318	3290665	plus	hisI	YP_887526.1	115	phosphoribosylminusAMP cyclohydrolase	MSMEG_3212	Not available	MSMEG_3212
MSMEG_3217	Rv1609	3294784	3296358	plus	trpE	YP_887531.1	524	anthranilate synthase component I	MSMEG_3217	MSMEG_3217	MSMEG_3217
MSMEG_3219	Rv1611	3297046	3297864	plus	trpC	YP_887533.1	272	indoleminus3minusglycerolminusphosphate synthase	MSMEG_3219	MSMEG_3219	MSMEG_3219
MSMEG_3220	Rv1612	3297900	3299177	plus	trpB	YP_887534.1	425	tryptophan synthase subunit beta	MSMEG_3220	MSMEG_3220	MSMEG_3220
MSMEG_3221	Rv1613	3299174	3299962	plus	trpA	YP_887535.1	262	tryptophan synthase subunit alpha	MSMEG_3221	MSMEG_3221	MSMEG_3221
MSMEG_3222	Rv1614	3299959	3301809	plus	minus	YP_887536.1	616	prolipoprotein diacylglyceryl transferase	MSMEG_3222	Not available	MSMEG_3222
MSMEG_3225	N/A	3302712	3307268	plus	minus	YP_887539.1	1518	ferredoxinminusdependent glutamate synthase 1	MSMEG_3225	Not available	MSMEG_3225
MSMEG_3226	N/A	3307261	3308763	plus	minus	YP_887540.1	500	glutamate synthase NADH/NADPH small subunit	MSMEG_3226	MSMEG_3226	MSMEG_3226
MSMEG_3227	Rv1617	3308803	3310221	plus	pyk	YP_887541.1	472	pyruvate kinase	MSMEG_3227	MSMEG_3227	Not available
MSMEG_3228	Rv1618	3310245	3311108	plus	minus	YP_887542.1	287	acylminusCoA thioesterase	MSMEG_3228	MSMEG_3228	Not available
MSMEG_3246	Rv1626	3328852	3329478	plus	minus	YP_887557.1	208	response regulator	MSMEG_3246	MSMEG_3246	Not available
MSMEG_3308	N/A	3388088	3388576	plus	minus	YP_887617.1	162	universal stress protein family protein	MSMEG_3308	MSMEG_3308	MSMEG_3308
MSMEG_3477	Rv1566c	3543755	3544417	minus	minus	YP_887781.1	220	inv protein	MSMEG_3477	MSMEG_3477	Not available
MSMEG_3494	Rv0455c	3558309	3558770	plus	minus	YP_887798.1	153	hypothetical protein MSMEG_3494	MSMEG_3494	MSMEG_3494	Not available
MSMEG_3495	N/A	3559120	3559596	plus	minus	YP_887799.1	158	MmpS5 protein	MSMEG_3495	MSMEG_3495	Not available
MSMEG_3496	Rv0676c	3559593	3562502	plus	minus	YP_887800.1	969	MmpL4 protein	MSMEG_3496	MSMEG_3496	Not available
MSMEG_3512	Rv1901	3575284	3576576	minus	minus	YP_887816.1	430	competence damageminusinducible protein A	MSMEG_3512	MSMEG_3512	Not available
MSMEG_3517	N/A	3580099	3580770	minus	minus	YP_887820.1	223	HADminussuperfamily hydrolase	MSMEG_3517	Not available	Msmeg_3517
MSMEG_3528	Rv0116c	3590832	3591611	minus	minus	YP_887832.1	259	ErfK/YbiS/YcfS/YnhG family protein	MSMEG_3528	Not available	MSMEG_3528
MSMEG_3538	N/A	3600326	3601186	minus	minus	YP_887841.1	286	cyclopropaneminusfattyminusacylminusphospholipid synthase	MSMEG_3538	MSMEG_3538	Not available
MSMEG_3580	Rv0129c	3641776	3642765	plus	minus	YP_887883.1	329	antigen 85minusC	MSMEG_3580	MSMEG_3580	Not available
MSMEG_3618	Rv1860	3680844	3681905	minus	minus	YP_887921.1	353	hypothetical protein MSMEG_3618	MSMEG_3618	Not available	Not available
MSMEG_3619	Rv1856c	3682273	3682944	plus	minus	YP_887922.1	223	short chain dehydrogenase	MSMEG_3619	MSMEG_3619	Not available
MSMEG_3621	Rv1854c	3683996	3685369	plus	ndh	YP_887924.1	457	NADH dehydrogenase	MSMEG_3621	Not available	MSMEG_3621
MSMEG_3630	Rv1846c	3691404	3691811	plus	minus	YP_887933.1	135	CopY family transcriptional regulator protein	MSMEG_3630	MSMEG_3630	Not available
MSMEG_3631	Rv1845c	3691826	3692782	plus	minus	YP_887934.1	318	integral membrane protein	MSMEG_3631	MSMEG_3631	Not available
MSMEG_3632	Rv1844c	3692833	3694299	plus	gnd	YP_887935.1	488	6minusphosphogluconate dehydrogenase	MSMEG_3632	MSMEG_3632	Not available
MSMEG_3634	Rv1843c	3694314	3695750	plus	minus	YP_887936.1	478	inosine 5minusmonophosphate dehydrogenase	MSMEG_3634	Not available	MSMEG_3634
MSMEG_3640	Rv1837c	3703284	3705449	plus	glcB	YP_887943.1	721	malate synthase G	MSMEG_3640	MSMEG_3640	MSMEG_3640
MSMEG_3642	Rv1832	3707851	3710691	minus	gcvP	YP_887945.1	946	glycine dehydrogenase	MSMEG_3642	Not available	MSMEG_3642
MSMEG_3644	Rv1830	3711023	3711610	minus	minus	YP_887947.1	195	MerR family transcriptional regulator	MSMEG_3644	Not available	MSMEG_3644
MSMEG_3645	Rv1829	3711891	3712385	minus	minus	YP_887948.1	164	hypothetical protein MSMEG_3645	MSMEG_3645	MSMEG_3645	Not available
MSMEG_3646	Rv1828	3712479	3713243	minus	minus	YP_887949.1	254	MerR family transcriptional regulator	MSMEG_3646	Not available	MSMEG_3646
MSMEG_3647	Rv1827	3713279	3713710	minus	minus	YP_887950.1	143	forkheadminusassociated protein	MSMEG_3647	Not available	MSMEG_3647
MSMEG_3648	Rv1826	3713932	3714327	minus	gcvH	YP_887951.1	131	glycine cleavage system protein H	MSMEG_3648	Not available	MSMEG_3648
MSMEG_3652	Rv1822	3716506	3717096	minus	minus	YP_887956.1	196	CDPminusdiacylglycerolminusminusglycerolminus3minusphosphate 3minusphosphatidyltransferase	MSMEG_3652	Not available	MSMEG_3652
MSMEG_3654	Rv1821	3717156	3719510	minus	azi	YP_887957.1	784	preprotein translocase subunit SecA	MSMEG_3654	Not available	MSMEG_3654
MSMEG_3655	N/A	3719609	3721534	plus	minus	YP_887958.1	641	ABC transporter permease	MSMEG_3655	MSMEG_3655	Not available
MSMEG_3683	Rv1780	3748660	3749223	minus	minus	YP_887986.1	187	hypothetical protein MSMEG_3683	MSMEG_3683	MSMEG_3683	Not available
MSMEG_3715	N/A	3778220	3785944	plus	minus	YP_888016.1	2574	linear gramicidin synthetase subunit C	MSMEG_3715	MSMEG_3715	Not available
MSMEG_3738	Rv1713	3802774	3804189	minus	engA	YP_888037.1	471	GTPminusbinding protein EngA	MSMEG_3738	Not available	MSMEG_3738
MSMEG_3739	Rv1712	3804186	3804872	minus	cmk	YP_888038.1	228	cytidylate kinase	MSMEG_3739	Not available	MSMEG_3739
MSMEG_3740	Rv1711	3804869	3805612	minus	rluB	YP_888039.1	247	ribosomal large subunit pseudouridine synthase B	MSMEG_3740	MSMEG_3740	MSMEG_3740
MSMEG_3741	Rv1710	3805614	3806444	minus	minus	YP_888040.1	276	transcriptional regulator	MSMEG_3741	MSMEG_3741	Not available
MSMEG_3742	Rv1709	3806453	3807355	minus	scpA	YP_888041.1	300	segregation and condensation protein A	MSMEG_3742	Not available	MSMEG_3742
MSMEG_3743	Rv1708	3807352	3808185	minus	soj	YP_888042.1	277	SpoOJ regulator protein	MSMEG_3743	MSMEG_3743	MSMEG_3743
MSMEG_3744	Rv1701	3808346	3809302	minus	xerD	YP_888043.1	318	siteminusspecific tyrosine recombinase XerD	MSMEG_3744	Not available	Msmeg_3744
MSMEG_3746	Rv1699	3809912	3811684	minus	pyrG	YP_888045.1	590	CTP synthetase	MSMEG_3746	Not available	MSMEG_3746
MSMEG_3747	Rv1698	3812761	3811821	plus	minus		940	conserved hypothetical protein	MSMEG_3747	Not available	Msmeg_3747
MSMEG_3748	Rv1697	3812765	3813961	minus	minus	YP_888046.1	398	thiamin pyrophosphokinase catalytic subunit	MSMEG_3748	Not available	MSMEG_3748
MSMEG_3749	Rv1696	3815851	3814080	minus	recN		1771	Probable DNA repair protein	Not available	Not available	Msmeg_3749
MSMEG_3750	Rv1695	3815858	3816781	minus	ppnK	YP_888047.1	307	inorganic polyphosphate/ATPminusNAD kinase	MSMEG_3750	Not available	MSMEG_3750
MSMEG_3751	Rv1694	3816778	3817587	minus	minus	YP_888048.1	269	hemolysin A	MSMEG_3751	MSMEG_3751	Not available
MSMEG_3758	Rv1689	3825494	3826816	minus	tyrS	YP_888052.1	440	tyrosylminustRNA synthetase	MSMEG_3758	Not available	MSMEG_3758
MSMEG_3759	Rv1688	3826823	3827446	minus	minus	YP_888053.1	207	3minusmethyladenine DNA glycosylase	MSMEG_3759	Not available	Msmeg_3759
MSMEG_3767	Rv1683	3831361	3834354	minus	minus	YP_888061.1	997	acylminusCoA synthetase	MSMEG_3767	MSMEG_3767	Not available
MSMEG_3769	Rv1659	3836484	3837893	minus	argH	YP_888063.1	469	argininosuccinate lyase	MSMEG_3769	Not available	MSMEG_3769
MSMEG_3770	Rv1658	3837986	3839185	minus	argG	YP_888064.1	399	argininosuccinate synthase	MSMEG_3770	Not available	MSMEG_3770
MSMEG_3771	Rv1657	3839211	3839687	minus	argR	YP_888065.1	158	arginine repressor	MSMEG_3771	MSMEG_3771	Not available
MSMEG_3772	Rv1656	3839692	3840615	minus	argF	YP_888066.1	307	ornithine carbamoyltransferase	MSMEG_3772	Not available	MSMEG_3772
MSMEG_3773	Rv1655	3840612	3841784	minus	argD	YP_888067.1	390	acetylornithine aminotransferase	MSMEG_3773	MSMEG_3773	MSMEG_3773
MSMEG_3774	Rv1654	3841781	3842662	minus	argB	YP_888068.1	293	acetylglutamate kinase	MSMEG_3774	Not available	MSMEG_3774
MSMEG_3775	Rv1653	3842659	3843855	minus	argJ	YP_888069.1	398	bifunctional ornithine acetyltransferase/Nminusacetylglutamate synthase	MSMEG_3775	Not available	MSMEG_3775
MSMEG_3776	Rv1652	3843864	3844895	minus	argC	YP_888070.1	343	Nminusacetylminusgammaminusglutamylminusphosphate reductase	MSMEG_3776	Not available	MSMEG_3776
MSMEG_3777	Rv1650	3845187	3847685	minus	pheT	YP_888071.1	832	phenylalanylminustRNA synthetase subunit beta	MSMEG_3777	Not available	MSMEG_3777
MSMEG_3778	Rv1649	3847685	3848755	minus	pheS	YP_888072.1	356	phenylalanylminustRNA synthetase subunit alpha	MSMEG_3778	Not available	MSMEG_3778
MSMEG_3780	Rv1647	3849549	3850331	minus	minus	YP_888073.1	260	adenylate and guanylate cyclase catalytic domainminuscontaining protein	MSMEG_3780	MSMEG_3780	Not available
MSMEG_3790	Rv1644	3860269	3861027	minus	minus	YP_888083.1	252	TrmH family RNA methyltransferase	MSMEG_3790	Not available	Msmeg_3790
MSMEG_3791	Rv1643	3861051	3861440	minus	rplT	YP_888084.1	129	50S ribosomal protein L20	MSMEG_3791	Not available	MSMEG_3791
MSMEG_3792	Rv1642	3861482	3861676	minus	rpmI	YP_888085.1	64	50S ribosomal protein L35	MSMEG_3792	Not available	Msmeg_3792
MSMEG_3793	Rv1641	3861730	3862350	minus	infC	YP_888086.1	206	translation initiation factor IFminus3	MSMEG_3793	Not available	MSMEG_3793
MSMEG_3796	Rv1640c	3863058	3866327	plus	lysS	YP_888089.1	1089	lysylminustRNA synthetase	MSMEG_3796	Not available	Not available
MSMEG_3808	Rv1638	3877922	3880816	minus	uvrA	YP_888102.1	964	excinuclease ABC subunit A	MSMEG_3808	Not available	MSMEG_3808
MSMEG_3810	Rv1637c	3880937	3881641	plus	minus	YP_888103.1	234	hydrolase	MSMEG_3810	MSMEG_3810	Not available
MSMEG_3811	Rv1636	3881645	3882088	minus	minus	YP_888104.1	147	universal stress protein family protein	MSMEG_3811	MSMEG_3811	MSMEG_3811
MSMEG_3816	Rv1633	3885360	3887570	minus	uvrB	YP_888108.1	736	excinuclease ABC subunit B	MSMEG_3816	MSMEG_3816	Not available
MSMEG_3831	Rv1631	3903270		minus	minus			Pseudogene	Not available	Not available	Msmeg_3831
MSMEG_3833	Rv1630	3903380	3904819	minus	rpsA	YP_888124.1	479	30S ribosomal protein S1	MSMEG_3833	Not available	MSMEG_3833
MSMEG_3839	Rv1629	3908769	3911495	minus	minus	YP_888130.1	908	DNA polymerase I	MSMEG_3839	Not available	MSMEG_3839
MSMEG_3858	Rv2050	3929241	3929594	plus	minus	YP_888149.1	117	hypothetical protein MSMEG_3858	MSMEG_3858	Not available	MSMEG_3858
MSMEG_3860	Rv2051c	3930485	3932332	minus	minus	YP_888151.1	615	polyprenolminusmonophosphomannose synthase Ppm1	MSMEG_3860	Not available	MSMEG_3860
MSMEG_3863	Rv2061c	3934505	3934897	minus	minus	YP_888154.1	130	pyridoxamine 5\'minusphosphate oxidase	MSMEG_3863	Not available	Not available
MSMEG_3884	Rv2091c	3955575	3956438	minus	minus	YP_888175.1	287	hypothetical protein MSMEG_3884	MSMEG_3884	MSMEG_3884	Not available
MSMEG_3885	Rv2092c	3956438	3959176	minus	minus	YP_888176.1	912	DEAD/DEAH box helicase	MSMEG_3885	MSMEG_3885	Not available
MSMEG_3886	Rv2093c	3959166	3960119	minus	tatC	YP_888177.1	317	twin arginineminustargeting protein translocase TatC	MSMEG_3886	Not available	MSMEG_3886
MSMEG_3887	Rv2094c	3960196	3960441	minus	tatA	YP_888178.1	81	twin arginine translocase A	MSMEG_3887	MSMEG_3887	Not available
MSMEG_3888	Rv2095c	3960513	3961469	minus	minus	YP_888179.1	318	hypothetical protein MSMEG_3888	MSMEG_3888	MSMEG_3888	Not available
MSMEG_3889	Rv2096c	3962462	3961466	minus	pafB		996	transcription factor	MSMEG_3889	Not available	Msmeg_3889
MSMEG_3890	Rv2097c	3962479	3963837	minus	minus	YP_888180.1	452	proteasome component	MSMEG_3890	MSMEG_3890	Not available
MSMEG_3894	Rv2109c	3966564	3967304	minus	minus	YP_888184.1	246	proteasome subunit alpha	MSMEG_3894	MSMEG_3894	MSMEG_3894
MSMEG_3895	Rv2110c	3967301	3968143	minus	minus	YP_888185.1	280	proteasome subunit beta	MSMEG_3895	MSMEG_3895	MSMEG_3895
MSMEG_3897	Rv2112c	3968511	3970007	minus	minus	YP_888187.1	498	proteasome component	MSMEG_3897	MSMEG_3897	Not available
MSMEG_3902	Rv2115c	3974235	3976076	minus	minus	YP_888192.1	613	ATPase AAA	MSMEG_3902	Not available	Msmeg_3902
MSMEG_3906	Rv2118c	3977602	3978450	minus	minus	YP_888196.1	282	tRNA (adenineminusN(1)minus)minusmethyltransferase	MSMEG_3906	MSMEG_3906	Not available
MSMEG_3907	Rv2119	3978534	3979409	plus	minus	YP_888197.1	291	recombinase B	MSMEG_3907	MSMEG_3907	Not available
MSMEG_4180	Rv2121c	4257530	4258396	minus	hisG	YP_888459.1	288	ATP phosphoribosyltransferase	MSMEG_4180	Not available	MSMEG_4180
MSMEG_4181	Rv2122c	4258399	4258680	minus	hisE	YP_888460.1	93	phosphoribosylminusATP pyrophosphatase	MSMEG_4181	MSMEG_4181	MSMEG_4181
MSMEG_4186	Rv2125	4265484	4266362	plus	minus	YP_888465.1	292	hypothetical protein MSMEG_4186	MSMEG_4186	MSMEG_4186	Not available
MSMEG_4189	Rv2130c	4268754	4269992	minus	cysS	YP_888468.1	412	cysteinylminustRNA synthetase	MSMEG_4189	MSMEG_4189	MSMEG_4189
MSMEG_4190	Rv2131c	4270116	4270877	minus	minus	YP_888469.1	253	inositol monophosphatase	MSMEG_4190	MSMEG_4190	Not available
MSMEG_4191	Rv2133c	4271019	4271867	minus	minus	YP_888470.1	282	hypothetical protein MSMEG_4191	MSMEG_4191	MSMEG_4191	Not available
MSMEG_4192	Rv2134c	4271851	4272438	minus	minus	YP_888471.1	195	hypothetical protein MSMEG_4192	MSMEG_4192	MSMEG_4192	Not available
MSMEG_4193	Rv2135c	4272474	4273145	minus	minus	YP_888472.1	223	phosphoglycerate mutase	MSMEG_4193	MSMEG_4193	Not available
MSMEG_4195	Rv2137c	4274087	4274392	minus	minus	YP_888474.1	101	hypothetical protein MSMEG_4195	MSMEG_4195	MSMEG_4195	Not available
MSMEG_4198	Rv2139	4275837	4276901	plus	pyrD	YP_888477.1	354	dihydroorotate dehydrogenase 2	MSMEG_4198	Not available	MSMEG_4198
MSMEG_4199	Rv2140c	4276933	4277454	minus	minus	YP_888478.1	173	hypothetical protein MSMEG_4199	MSMEG_4199	Not available	Msmeg_4199
MSMEG_4200	Rv2141c	4277491	4278825	minus	minus	YP_888479.1	444	hypothetical protein MSMEG_4200	MSMEG_4200	MSMEG_4200	Not available
MSMEG_4217	Rv2145c	4299939	4300757	minus	minus	YP_888494.1	272	DivIVA protein	MSMEG_4217	Not available	MSMEG_4217
MSMEG_4218	Rv2146c	4300998	4301288	minus	minus	YP_888495.1	96	transmembrane protein	MSMEG_4218	MSMEG_4218	Not available
MSMEG_4219	Rv2147c	4301451	4302095	minus	minus	YP_888496.1	214	hypothetical protein MSMEG_4219	MSMEG_4219	Not available	Not available
MSMEG_4221	Rv2149c	4302930	4303643	minus	minus	YP_888498.1	237	hypothetical protein MSMEG_4221	MSMEG_4221	MSMEG_4221	Not available
MSMEG_4222	Rv2150c	4303689	4304846	minus	ftsZ	YP_888500.1	385	cell division protein FtsZ	MSMEG_4222	Not available	MSMEG_4222
MSMEG_4225	Rv2151c	4305093	4306094	minus	minus	YP_888502.1	333	cell division protein FtsQ	MSMEG_4225	Not available	Not available
MSMEG_4226	Rv2152c	4306091	4307539	minus	murC	YP_888503.1	482	UDPminusNminusacetylmuramateminusminusLminusalanine ligase	MSMEG_4226	Not available	MSMEG_4226
MSMEG_4227	Rv2153c	4307536	4308693	minus	murG	YP_888504.1	385	UDPdiphosphominusmuramoylpentapeptide betaminusNminus acetylglucosaminyltransferase	MSMEG_4227	Not available	MSMEG_4227
MSMEG_4228	Rv2154c	4308690	4310396	minus	ftsW	YP_888505.1	568	cell division protein FtsW	MSMEG_4228	Not available	MSMEG_4228
MSMEG_4229	Rv2155c	4310401	4311882	minus	murD	YP_888506.1	493	UDPminusNminusacetylmuramoylminusLminusalanylminusDminusglutamate synthetase	MSMEG_4229	Not available	MSMEG_4229
MSMEG_4230	Rv2156c	4311875	4312954	minus	mraY	YP_888507.1	359	phosphominusNminusacetylmuramoylminuspentapeptideminustransferase	MSMEG_4230	Not available	MSMEG_4230
MSMEG_4231	Rv2157c	4312951	4314480	minus	minus	YP_888508.1	509	UDPminusNminusacetylmuramoylminustripeptideminusminusDminusalanylminusDminusalanine ligase	MSMEG_4231	Not available	MSMEG_4231
MSMEG_4232	Rv2158c	4314477	4316039	minus	murE	YP_888509.1	520	UDPminusNminusacetylmuramoylalanylminusDminusglutamateminusminus2,6minusdiaminopimelate ligase	MSMEG_4232	Not available	MSMEG_4232
MSMEG_4233	Rv2163c	4316086	4318032	minus	minus	YP_888510.1	648	penicillin binding protein transpeptidase domainminuscontaining protein	MSMEG_4233	Not available	MSMEG_4233
MSMEG_4235	Rv2165c	4319171	4320151	minus	mraW	YP_888512.1	326	Sminusadenosylminusmethyltransferase MraW	MSMEG_4235	MSMEG_4235	Not available
MSMEG_4236	Rv2166c	4320309	4320740	minus	mraZ	YP_888513.1	143	cell division protein MraZ	Not available	Not available	Msmeg_4236
MSMEG_4237	Rv2169c	4321263	4321664	minus	minus	YP_888514.1	133	transmembrane protein	MSMEG_4237	MSMEG_4237	Not available
MSMEG_4238	Rv2170	4321921	4322538	plus	minus	YP_888515.1	205	hypothetical protein MSMEG_4238	MSMEG_4238	MSMEG_4238	Not available
MSMEG_4239	Rv2171	4322593	4323288	plus	minus	YP_888516.1	231	LppM protein	MSMEG_4239	MSMEG_4239	Not available
MSMEG_4241	Rv2174	4324544	4326061	plus	minus	YP_888518.1	505	integral membrane protein	MSMEG_4241	Not available	MSMEG_4241
MSMEG_4242	Rv2175c	4326128	4326532	minus	minus	YP_888519.1	134	transcriptional regulatory protein	MSMEG_4242	Not available	Msmeg_4242
MSMEG_4243	Rv2176	4326578	4327846	plus	minus	YP_888520.1	422	serine/threonine protein kinase	MSMEG_4243	Not available	Msmeg_4243
MSMEG_4244	Rv2178c	4327868	4329262	minus	minus	YP_888521.1	464	3minusdeoxyminus7minusphosphoheptulonate synthase	MSMEG_4244	MSMEG_4244	MSMEG_4244
MSMEG_4245	Rv2179c	4329267	4329776	minus	minus	YP_888522.1	169	hypothetical protein MSMEG_4245	MSMEG_4245	MSMEG_4245	Not available
MSMEG_4248	Rv2182c	4332098	4332823	minus	minus	YP_888525.1	241	1minusacylglycerolminus3minusphosphate Ominusacyltransferase	MSMEG_4248	Not available	MSMEG_4248
MSMEG_4249	Rv2183c	4332930	4333337	minus	minus	YP_888526.1	135	hypothetical protein MSMEG_4249	MSMEG_4249	MSMEG_4249	Not available
MSMEG_4250	Rv2184c	4333334	4334611	minus	minus	YP_888527.1	425	membrane transport ATPase	MSMEG_4250	MSMEG_4250	Not available
MSMEG_4251	Rv2185c	4334612	4335049	minus	minus	YP_888528.1	145	cyclase/dehydrase	MSMEG_4251	MSMEG_4251	Not available
MSMEG_4252	Rv2186c	4335143	4335532	minus	minus	YP_888529.1	129	hypothetical protein MSMEG_4252	MSMEG_4252	MSMEG_4252	Not available
MSMEG_4253	Rv2188c	4337414	4338562	minus	minus	YP_888531.1	382	glycoside hydrolase family protein	MSMEG_4253	Not available	MSMEG_4253
MSMEG_4254	Rv2187	4335624	4337423	plus	minus	YP_888530.1	599	AMPminusbinding protein	MSMEG_4254	MSMEG_4254	Not available
MSMEG_4256	N/A	4339480	4340625	minus	minus	YP_888533.1	381	NLP/P60 family protein	MSMEG_4256	Not available	Not available
MSMEG_4258	Rv2192c	4343055	4344149	minus	trpD	YP_888536.1	364	anthranilate phosphoribosyltransferase	MSMEG_4258	Not available	MSMEG_4258
MSMEG_4260	Rv2193	4344261	4344872	plus	minus	YP_888537.1	203	cytochrome C oxidase subunit 3	MSMEG_4260	Not available	MSMEG_4260
MSMEG_4261	Rv2194	4344911	4345717	plus	minus	YP_888538.1	268	ubiquinolminuscytochrome C reductase cytochrome C subunit	MSMEG_4261	Not available	MSMEG_4261
MSMEG_4262	Rv2195	4345696	4346922	plus	minus	YP_888539.1	408	ubiquinolminuscytochrome C reductase ironminussulfur subunit	MSMEG_4262	Not available	MSMEG_4262
MSMEG_4263	Rv2196	4346919	4348559	plus	minus	YP_888540.1	546	ubiquinolminuscytochrome C reductase cytochrome b subunit	MSMEG_4263	Not available	MSMEG_4263
MSMEG_4265	Rv2198c	4349701	4350594	minus	minus	YP_888542.1	297	MmpS3 protein	MSMEG_4265	MSMEG_4265	Not available
MSMEG_4267	Rv2199c	4350770	4351189	minus	minus	YP_888544.1	139	cytochrome C oxidase polypeptide 4	MSMEG_4267	MSMEG_4267	Not available
MSMEG_4268	Rv2200c	4351209	4352234	minus	minus	YP_888545.1	341	cytochrome C oxidase subunit 2	MSMEG_4268	Not available	MSMEG_4268
MSMEG_4269	Rv2201	4352394	4354370	plus	asnB	YP_888546.1	658	asparagine synthase	MSMEG_4269	Not available	MSMEG_4269
MSMEG_4270	Rv2202c	4354392	4355369	minus	minus	YP_888547.1	325	adenosine kinase	MSMEG_4270	MSMEG_4270	MSMEG_4270
MSMEG_4272	Rv2204c	4356255	4356611	minus	minus	YP_888549.1	118	HesB/YadR/YfhF family protein	MSMEG_4272	Not available	Msmeg_4272
MSMEG_4275	Rv2207	4358088	4359143	plus	cobT	YP_888552.1	351	nicotinateminusnucleotideminusminusdimethylbenzimidazole phosphoribosyltransferase	MSMEG_4275	MSMEG_4275	Not available
MSMEG_4276	Rv2210c	4359885	4360991	minus	ilvE	YP_888554.1	368	branchedminuschain amino acid aminotransferase	MSMEG_4276	MSMEG_4276	MSMEG_4276
MSMEG_4278	Rv2211c	4361041	4362138	minus	gcvT	YP_888555.1	365	glycine cleavage system aminomethyltransferase T	MSMEG_4278	MSMEG_4278	MSMEG_4278
MSMEG_4281	Rv2213	4363291	4364850	plus	minus	YP_888557.1	519	leucyl aminopeptidase	MSMEG_4281	MSMEG_4281	Not available
MSMEG_4283	Rv2215	4367210	4368967	plus	sucB	YP_888560.1	585	dihydrolipoamide acetyltransferase	MSMEG_4283	Not available	Msmeg_4283
MSMEG_4284	Rv2216	4369020	4369928	plus	minus	YP_888561.1	302	hypothetical protein MSMEG_4284	MSMEG_4284	MSMEG_4284	Not available
MSMEG_4285	Rv2217	4369946	4370632	plus	lipB	YP_888562.1	228	lipoateminusprotein ligase B	MSMEG_4285	Not available	MSMEG_4285
MSMEG_4286	Rv2218	4370637	4371581	plus	lipA	YP_888563.1	314	lipoyl synthase	MSMEG_4286	Not available	MSMEG_4286
MSMEG_4287	Rv2219	4371586	4372338	plus	minus	YP_888564.1	250	integral membrane protein	MSMEG_4287	Not available	Not available
MSMEG_4290	Rv2220	4374853	4376289	plus	glnA	YP_888567.1	478	glutamine synthetase	MSMEG_4290	Not available	MSMEG_4290
MSMEG_4293	Rv2221c	4377492	4380491	minus	minus	YP_888570.1	999	bifunctional glutamineminussynthetase adenylyltransferase/deadenyltransferase	MSMEG_4293	MSMEG_4293	MSMEG_4293
MSMEG_4294	Rv2222c	4380541	4381881	minus	glnA	YP_888571.1	446	glutamine synthetase	MSMEG_4294	Not available	Msmeg_4294
MSMEG_4295	Rv2223c	4381934	4383436	minus	minus	YP_888572.1	500	alpha/beta hydrolase	MSMEG_4295	MSMEG_4295	Not available
MSMEG_4296	Rv2224c	4383565	4385097	minus	minus	YP_888573.1	510	protease	MSMEG_4296	MSMEG_4296	Not available
MSMEG_4298	Rv2225	4386689	4387552	plus	panB	YP_888575.1	287	3minusmethylminus2minusoxobutanoate hydroxymethyltransferase	MSMEG_4298	Not available	MSMEG_4298
MSMEG_4301	N/A	4389120	4390904	minus	minus	YP_888578.1	594	fattyminusacidminusminusCoA ligase	MSMEG_4301	MSMEG_4301	Not available
MSMEG_4305	Rv2228c	4395335	4396432	minus	minus	YP_888582.1	365	bifunctional RNase H/acid phosphatase	MSMEG_4305	MSMEG_4305	MSMEG_4305
MSMEG_4307	Rv2230c	4397147	4398298	minus	minus	YP_888584.1	383	hypothetical protein MSMEG_4307	MSMEG_4307	MSMEG_4307	Not available
MSMEG_4311	Rv2235	4399749	4400582	plus	minus	YP_888587.1	277	hypothetical protein MSMEG_4311	MSMEG_4311	Not available	MSMEG_4311
MSMEG_4321	Rv2239c	4406378	4406815	minus	minus	YP_888596.1	145	hypothetical protein MSMEG_4321	MSMEG_4321	MSMEG_4321	Not available
MSMEG_4323	Rv2241	4407679	4410468	plus	aceE	YP_888598.1	929	pyruvate dehydrogenase subunit E1	MSMEG_4323	Not available	Msmeg_4323
MSMEG_4324	Rv2242	4410564	4411850	plus	minus	YP_888599.1	428	hypothetical protein MSMEG_4324	MSMEG_4324	Not available	MSMEG_4324
MSMEG_4325	Rv2243	4412068	4412940	plus	minus	YP_888600.1	290	malonyl CoAminusACP transacylase	MSMEG_4325	Not available	MSMEG_4325
MSMEG_4326	Rv2244	4413021	4413320	plus	acpP	YP_888601.1	99	acyl carrier protein	MSMEG_4326	Not available	Msmeg_4326
MSMEG_4327	Rv2245	4413317	4414567	plus	minus	YP_888602.1	416	3minusoxoacylminusACP synthase	MSMEG_4327	Not available	Msmeg_4327
MSMEG_4328	Rv2246	4414597	4415850	plus	minus	YP_888603.1	417	3minusoxoacylminusACP synthase	MSMEG_4328	MSMEG_4328	Not available
MSMEG_4329	Rv2247	4415919	4417343	plus	minus	YP_888604.1	474	propionylminusCoA carboxylase subunit beta	MSMEG_4329	MSMEG_4329	MSMEG_4329
MSMEG_4336	Rv2256c	4424220	4424732	minus	minus	YP_888611.1	170	hypothetical protein MSMEG_4336	MSMEG_4336	MSMEG_4336	Not available
MSMEG_4337	Rv2257c	4424856	4425665	minus	minus	YP_888612.1	269	betaminuslactamase	MSMEG_4337	MSMEG_4337	Not available
MSMEG_4338	Rv2258c	4425730	4426827	minus	minus	YP_888613.1	365	transcriptional regulatory protein	MSMEG_4338	MSMEG_4338	Not available
MSMEG_4340	Rv2259	4428679	4429770	plus	minus	YP_888615.1	363	NAD/mycothiolminusdependent formaldehyde dehydrogenase	MSMEG_4340	Not available	Msmeg_4340
MSMEG_4383	N/A	4470276	4473152	plus	minus	YP_888658.1	958	MmpL5 protein	MSMEG_4383	Not available	MSMEG_4383
MSMEG_4384	N/A	4473309	4475720	plus	minus	YP_888659.1	803	penicillin binding protein transpeptidase domainminuscontaining protein	MSMEG_4384	MSMEG_4384	Not available
MSMEG_4415	N/A	4499892	4501004	minus	tal	YP_888690.1	370	transaldolase	MSMEG_4415	Not available	Msmeg_4415
MSMEG_4437	Rv3043c	4521629	4523380	minus	ctaD	YP_888712.1	583	cytochrome C oxidase subunit I	MSMEG_4437	MSMEG_4437	MSMEG_4437
MSMEG_4446	Rv0462	4527310	4528722	plus	minus		1412	putative dihydrolipoamide dehydrogenase	MSMEG_4446	Not available	Msmeg_4446
MSMEG_4466	Rv2316	4548039	4548956	plus	minus	YP_888739.1	305	ABC transporter permease	MSMEG_4466	MSMEG_4466	Not available
MSMEG_4467	Rv2317	4548976	4549770	plus	minus	YP_888740.1	264	ABC transporter permease	MSMEG_4467	Not available	Msmeg_4467
MSMEG_4468	Rv2318	4549859	4551151	plus	minus	YP_888741.1	430	extracellular soluteminusbinding protein UspC	MSMEG_4468	MSMEG_4468	Not available
MSMEG_4469	Rv2325c	4551156	4552001	minus	minus	YP_888742.1	281	cobalt transporter	MSMEG_4469	MSMEG_4469	Not available
MSMEG_4470	Rv2326c	4551998	4554037	minus	minus	YP_888743.1	679	ABC transporter	MSMEG_4470	MSMEG_4470	Not available
MSMEG_4479	Rv2342	4561426	4561695	plus	minus	YP_888751.1	89	hypothetical protein MSMEG_4479	MSMEG_4479	Not available	Not available
MSMEG_4482	Rv2343c	4562121	4564031	minus	dnaG	YP_888754.1	636	DNA primase	MSMEG_4482	Not available	MSMEG_4482
MSMEG_4483	Rv2344c	4564085	4565371	minus	minus	YP_888755.1	428	deoxyguanosinetriphosphate triphosphohydrolaseminuslike protein	MSMEG_4483	MSMEG_4483	Not available
MSMEG_4485	Rv2357c	4567679	4569064	minus	glyS	YP_888757.1	461	glycylminustRNA synthetase	MSMEG_4485	Not available	MSMEG_4485
MSMEG_4486	Rv2358	4569200	4569544	plus	minus	YP_888758.1	114	ArsR family transcriptional regulator	MSMEG_4486	MSMEG_4486	Not available
MSMEG_4487	Rv2359	4569541	4569951	plus	minus	YP_888759.1	136	ferric uptake regulation protein	MSMEG_4487	MSMEG_4487	Not available
MSMEG_4490	Rv2361c	4570835	4571716	minus	uppS	YP_888762.1	293	UDP pyrophosphate synthase	MSMEG_4490	Not available	MSMEG_4490
MSMEG_4491	Rv2362c	4571664	4572506	minus	recO	YP_888763.1	280	DNA repair protein RecO	MSMEG_4491	Not available	Msmeg_4491
MSMEG_4493	Rv2364c	4574188	4575093	minus	era	YP_888765.1	301	GTPminusbinding protein Era	MSMEG_4493	Not available	MSMEG_4493
MSMEG_4496	Rv2367c	4576777	4577313	minus	minus	YP_888768.1	178	metalloprotease	MSMEG_4496	Not available	Msmeg_4496
MSMEG_4497	Rv2368c	4577310	4578356	minus	minus	YP_888769.1	348	PhoH family protein	MSMEG_4497	Not available	Not available
MSMEG_4504	Rv2373c	4581049	4582194	minus	dnaJ	YP_888776.1	381	molecular chaperone DnaJ	MSMEG_4504	MSMEG_4504	Not available
MSMEG_4505	Rv2374c	4582259	4583290	minus	hrcA	YP_888777.1	343	heatminusinducible transcription repressor	MSMEG_4505	MSMEG_4505	Not available
MSMEG_4533	Rv2400c	4620359	4621408	minus	minus	YP_888805.1	349	sulfateminusbinding protein	MSMEG_4533	MSMEG_4533	MSMEG_4533
MSMEG_4556	Rv2404c	4647861	4649756	minus	lepA	YP_888827.1	631	GTPminusbinding protein LepA	MSMEG_4556	MSMEG_4556	Not available
MSMEG_4567	Rv2409c	4659585	4660424	minus	minus	YP_888837.1	279	hypothetical protein MSMEG_4567	MSMEG_4567	Not available	Msmeg_4567
MSMEG_4569	Rv2410c	4660425	4661402	minus	minus	YP_888838.1	325	hypothetical protein MSMEG_4569	MSMEG_4569	MSMEG_4569	Not available
MSMEG_4570	Rv2411c	4661412	4663040	minus	minus	YP_888839.1	542	hypothetical protein MSMEG_4570	MSMEG_4570	MSMEG_4570	Not available
MSMEG_4571	Rv2412	4663326	4663586	plus	rpsT	YP_888840.1	86	30S ribosomal protein S20	MSMEG_4571	Not available	Msmeg_4571
MSMEG_4572	Rv2413c	4663655	4664614	minus	minus	YP_888841.1	319	hypothetical protein MSMEG_4572	MSMEG_4572	Not available	MSMEG_4572
MSMEG_4579	Rv2419c	4670951	4671631	minus	minus	YP_888848.1	226	phosphoglycerate mutase	MSMEG_4579	Not available	Not available
MSMEG_4580	Rv2420c	4671642	4672043	minus	minus	YP_888849.1	133	hypothetical protein MSMEG_4580	MSMEG_4580	MSMEG_4580	Not available
MSMEG_4581	Rv2421c	4672040	4672708	minus	nadD	YP_888850.1	222	nicotinic acid mononucleotide adenylyltransferase	MSMEG_4581	Not available	MSMEG_4581
MSMEG_4584	Rv2427c	4675173	4676447	minus	proA	YP_888853.1	424	gammaminusglutamyl phosphate reductase	MSMEG_4584	Not available	Not available
MSMEG_4621	Rv2439c	4706444	4707556	minus	proB	YP_888886.1	370	gammaminusglutamyl kinase	MSMEG_4621	MSMEG_4621	MSMEG_4621
MSMEG_4623	Rv2440c	4707553	4709010	minus	obgE	YP_888887.1	485	GTPase ObgE	MSMEG_4623	Not available	MSMEG_4623
MSMEG_4624	Rv2441c	4709102	4709368	minus	rpmA	YP_888888.1	88	50S ribosomal protein L27	MSMEG_4624	Not available	MSMEG_4624
MSMEG_4625	Rv2442c	4709385	4709696	minus	rplU	YP_888889.1	103	50S ribosomal protein L21	MSMEG_4625	Not available	Msmeg_4625
MSMEG_4626	Rv2444c	4709887	4713000	minus	minus	YP_888890.1	1037	ribonuclease, Rne/Rng family protein	MSMEG_4626	Not available	MSMEG_4626
MSMEG_4627	Rv2445c	4713398	4713817	minus	ndk	YP_888891.1	139	nucleoside diphosphate kinase	MSMEG_4627	MSMEG_4627	Not available
MSMEG_4629	Rv2447c	4714304	4715712	plus	folC		1408	Probable folylpolyglutamate synthase	MSMEG_4629	Not available	Msmeg_4629
MSMEG_4630	Rv2448c	4715751	4718369	minus	valS	YP_888893.1	872	valylminustRNA synthetase	MSMEG_4630	Not available	MSMEG_4630
MSMEG_4632	Rv2449c	4719210	4720460	minus	minus	YP_888895.1	416	saccharopine dehydrogenase	MSMEG_4632	Not available	Not available
MSMEG_4640	Rv2389c	4728044	4728505	minus	minus	YP_888904.1	153	hypothetical protein MSMEG_4640	MSMEG_4640	MSMEG_4640	Not available
MSMEG_4643	Rv2450c	4728762	4729085	minus	minus	YP_888906.1	107	resuscitationminuspromoting factor	MSMEG_4643	MSMEG_4643	Not available
MSMEG_4671	Rv2457c	4759715	4760995	minus	clpX	YP_888934.1	426	ATPminusdependent protease ATPminusbinding subunit ClpX	MSMEG_4671	Not available	MSMEG_4671
MSMEG_4672	Rv2460c	4761452	4762108	minus	clpP	YP_888935.1	218	ATPminusdependent Clp protease proteolytic subunit	MSMEG_4672	Not available	MSMEG_4672
MSMEG_4673	Rv2461c	4762105	4762716	minus	clpP	YP_888936.1	203	ATPminusdependent Clp protease proteolytic subunit	MSMEG_4673	Not available	MSMEG_4673
MSMEG_4674	Rv2462c	4762826	4764235	minus	tig	YP_888937.1	469	trigger factor	MSMEG_4674	MSMEG_4674	Not available
MSMEG_4684	Rv2465c	4770535	4771014	minus	minus	YP_888945.1	159	riboseminus5minusphosphate isomerase B	MSMEG_4684	Not available	MSMEG_4684
MSMEG_4688	Rv2466c	4773420	4774028	minus	minus	YP_888949.1	202	hypothetical protein MSMEG_4688	MSMEG_4688	MSMEG_4688	Not available
MSMEG_4690	Rv2467	4774721	4777303	plus	pepN	YP_888951.1	860	aminopeptidase	MSMEG_4690	MSMEG_4690	Not available
MSMEG_4692	Rv2468c	4777808	4778281	minus	minus	YP_888953.1	157	hypothetical protein MSMEG_4692	MSMEG_4692	MSMEG_4692	Not available
MSMEG_4694	Rv2469c	4778559	4779137	minus	minus	YP_888955.1	192	HNH endonuclease	MSMEG_4694	MSMEG_4694	Not available
MSMEG_4695	Rv2470	4779348	4779743	plus	minus	YP_888956.1	131	hypothetical protein MSMEG_4695	MSMEG_4695	MSMEG_4695	Not available
MSMEG_4699	Rv2476c	4782372	4787156	minus	minus	YP_888960.1	1594	NADminusglutamate dehydrogenase	MSMEG_4699	MSMEG_4699	Not available
MSMEG_4700	Rv2477c	4787325	4788998	minus	minus	YP_888961.1	557	ABC transporter ATPminusbinding protein	MSMEG_4700	Not available	MSMEG_4700
MSMEG_4704	Rv2483c	4794321	4795847	minus	minus	YP_888965.1	508	acyltransferase	MSMEG_4704	MSMEG_4704	Not available
MSMEG_4722	Rv2509	4814638	4815444	plus	minus	YP_888982.1	268	shortminuschain dehydrogenase	MSMEG_4722	MSMEG_4722	MSMEG_4722
MSMEG_4724	Rv2511	4817123	4817773	plus	minus	YP_888984.1	216	oligoribonuclease	MSMEG_4724	MSMEG_4724	Not available
MSMEG_4727	Rv1527c	4819204	4825539	plus	minus	YP_888986.1	2111	mycocerosic acid synthase	MSMEG_4727	MSMEG_4727	Not available
MSMEG_4731	Rv1521	4829885	4831618	plus	minus	YP_888990.1	577	acylminusCoA synthetase	MSMEG_4731	MSMEG_4731	Not available
MSMEG_4745	Rv2518c	4846538	4847740	minus	minus	YP_889004.1	400	ErfK/YbiS/YcfS/YnhG family protein	MSMEG_4745	MSMEG_4745	Not available
MSMEG_4752	Rv2520c	4849354	4849581	minus	minus	YP_889010.1	75	hypothetical protein MSMEG_4752	MSMEG_4752	MSMEG_4752	Not available
MSMEG_4753	Rv2521	4849686	4850159	plus	minus	YP_889011.1	157	antioxidant, AhpC/TSA family protein	MSMEG_4753	MSMEG_4753	Not available
MSMEG_4756	Rv2523c	4852549	4852941	minus	acpS	YP_889014.1	130	4\'minusphosphopantetheinyl transferase	MSMEG_4756	Not available	Msmeg_4756
MSMEG_4757	Rv2524c	4852999	4862268	minus	minus	YP_889015.1	3089	fatty acid synthase	Not available	Not available	MSMEG_4757
MSMEG_4795	N/A	4895343	4896191	minus	minus	YP_889051.1	282	ABC transporter	MSMEG_4795	MSMEG_4795	Not available
MSMEG_4796	N/A	4896209	4896982	minus	minus	YP_889052.1	257	hypothetical protein MSMEG_4796	MSMEG_4796	MSMEG_4796	Not available
MSMEG_4891	Rv2428	4987610	4988197	minus	minus	YP_889147.1	195	alkylhydroperoxidase	MSMEG_4891	MSMEG_4891	Not available
MSMEG_4896	N/A	4990987	4992840	plus	minus	YP_889152.1	617	fattyminusacidminusminusCoA ligase	MSMEG_4896	MSMEG_4896	Not available
MSMEG_4898	Rv1343c	4993024	4993398	plus	minus	YP_889153.1	124	hypothetical protein MSMEG_4898	MSMEG_4898	MSMEG_4898	MSMEG_4898
MSMEG_4899	Rv1341	4993740	4994342	minus	rdgB	YP_889155.1	200	nonminuscanonical purine NTP pyrophosphatase, RdgB/HAM1 family protein	MSMEG_4899	MSMEG_4899	Not available
MSMEG_4900	Rv1342c	4993399	4993743	plus	minus	YP_889154.1	114	Pks14 protein	MSMEG_4900	MSMEG_4900	MSMEG_4900
MSMEG_4901	Rv1340	4994349	4995128	minus	rph	YP_889156.1	259	ribonuclease PH	MSMEG_4901	MSMEG_4901	Not available
MSMEG_4902	Rv1339	4995163	4995921	minus	minus	YP_889157.1	252	metalminusdependent hydrolase of the betaminuslactamase superfamily protein III	MSMEG_4902	MSMEG_4902	Not available
MSMEG_4903	Rv1338	4995984	4996817	minus	murI	YP_889158.1	277	glutamate racemase	MSMEG_4903	Not available	MSMEG_4903
MSMEG_4904	Rv1337	4996814	4997473	minus	minus	YP_889159.1	219	rhomboid family protein	MSMEG_4904	MSMEG_4904	Not available
MSMEG_4909	Rv1332	5000259	5000837	minus	minus	YP_889164.1	192	hypothetical protein MSMEG_4909	MSMEG_4909	Not available	Msmeg_4909
MSMEG_4910	Rv1331	5000844	5001146	minus	clpS	YP_889165.1	100	ATPminusdependent Clp protease adaptor protein ClpS	MSMEG_4910	MSMEG_4910	Not available
MSMEG_4917	Rv1324	5014034	5014924	minus	minus	YP_889173.1	296	hypothetical protein MSMEG_4917	MSMEG_4917	Not available	Msmeg_4917
MSMEG_4920	Rv1323	5015379	5016614	minus	minus	YP_889175.1	411	acetylminusCoA acetyltransferase	MSMEG_4920	MSMEG_4920	Not available
MSMEG_4923	Rv1321	5017466	5018140	minus	minus	YP_889178.1	224	hypothetical protein MSMEG_4923	MSMEG_4923	MSMEG_4923	Not available
MSMEG_4932	Rv1315	5029849	5031105	minus	murA	YP_889184.1	418	UDPminusNminusacetylglucosamine 1minuscarboxyvinyltransferase	MSMEG_4932	Not available	MSMEG_4932
MSMEG_4933	Rv1312	5031770	5032204	minus	minus	YP_889186.1	144	hypothetical protein MSMEG_4933	MSMEG_4933	MSMEG_4933	Not available
MSMEG_4934	Rv1314c	5031204	5031776	plus	minus	YP_889185.1	190	ATP:cob(I)alamin adenosyltransferase	MSMEG_4934	Not available	Msmeg_4934
MSMEG_4935	Rv1311	5032225	5032590	minus	atpC	YP_889187.1	121	F0F1 ATP synthase subunit epsilon	MSMEG_4935	MSMEG_4935	MSMEG_4935
MSMEG_4936	Rv1310	5032627	5034054	minus	atpD	YP_889188.1	475	F0F1 ATP synthase subunit beta	MSMEG_4936	Not available	MSMEG_4936
MSMEG_4937	Rv1309	5034092	5035015	minus	atpG	YP_889189.1	307	F0F1 ATP synthase subunit gamma	MSMEG_4937	Not available	MSMEG_4937
MSMEG_4938	Rv1308	5035023	5036669	minus	atpA	YP_889190.1	548	F0F1 ATP synthase subunit alpha	MSMEG_4938	Not available	MSMEG_4938
MSMEG_4941	Rv1305	5038576	5038836	minus	atpE	YP_889193.1	86	F0F1 ATP synthase subunit C	MSMEG_4941	MSMEG_4941	MSMEG_4941
MSMEG_4942	Rv1304	5038938	5039696	minus	atpB	YP_889194.1	252	F0F1 ATP synthase subunit A	MSMEG_4942	MSMEG_4942	MSMEG_4942
MSMEG_4947	Rv1302	5042722	5043942	minus	minus	YP_889199.1	406	glycosyl trasferase	MSMEG_4947	Not available	MSMEG_4947
MSMEG_4948	Rv1301	5043950	5044615	minus	minus	YP_889200.1	221	Sua5/YciO/YrdC/YwlC family protein	MSMEG_4948	MSMEG_4948	MSMEG_4948
MSMEG_4949	Rv1300	5044653	5045498	minus	minus	YP_889201.1	281	HemK family modification methylase	MSMEG_4949	Not available	MSMEG_4949
MSMEG_4950	Rv1299	5045509	5046588	minus	prfA	YP_889202.1	359	peptide chain release factor 1	MSMEG_4950	Not available	MSMEG_4950
MSMEG_4951	Rv1298	5046684	5046911	minus	rpmE	YP_889203.1	75	50S ribosomal protein L31	MSMEG_4951	MSMEG_4951	Not available
MSMEG_4954	Rv1297	5049428	5051422	minus	rho	YP_889206.1	664	transcription termination factor Rho	MSMEG_4954	Not available	MSMEG_4954
MSMEG_4955	Rv1296	5051708	5052661	minus	thrB	YP_889207.1	317	homoserine kinase	MSMEG_4955	Not available	MSMEG_4955
MSMEG_4956	Rv1295	5052675	5053757	minus	thrC	YP_889208.1	360	threonine synthase	MSMEG_4956	Not available	MSMEG_4956
MSMEG_4957	Rv1294	5053754	5055073	minus	minus	YP_889209.1	439	homoserine dehydrogenase	MSMEG_4957	Not available	MSMEG_4957
MSMEG_4958	Rv1293	5055070	5056494	minus	lysA	YP_889210.1	474	diaminopimelate decarboxylase	MSMEG_4958	MSMEG_4958	MSMEG_4958
MSMEG_4959	Rv1292	5056491	5058143	minus	argS	YP_889211.1	550	arginylminustRNA synthetase	MSMEG_4959	Not available	MSMEG_4959
MSMEG_4985	Rv1284	5080106	5080597	minus	minus	YP_889236.1	163	carbonic anhydrase	Not available	MSMEG_4985	Not available
MSMEG_4997	Rv1281c	5091746	5093590	plus	oppD	YP_889248.1	614	ABC transporter ATPminusbinding protein	MSMEG_4997	MSMEG_4997	Not available
MSMEG_5004	Rv1277	5102136	5103290	minus	minus	YP_889255.1	384	DNA repair exonuclease	MSMEG_5004	Not available	Msmeg_5004
MSMEG_5005	Rv1275	5103902	5104462	minus	minus	YP_889257.1	186	LprC protein	MSMEG_5005	MSMEG_5005	Not available
MSMEG_5006	Rv1276c	5103405	5103905	plus	minus	YP_889256.1	166	phosphohistidine phosphatase	MSMEG_5006	MSMEG_5006	Not available
MSMEG_5007	Rv1274	5104459	5104992	minus	minus	YP_889258.1	177	LprB protein	MSMEG_5007	MSMEG_5007	Not available
MSMEG_5008	Rv1273c	5105176	5106912	plus	minus	YP_889259.1	578	ABC transporter ATPminusbinding protein	MSMEG_5008	MSMEG_5008	Not available
MSMEG_5009	Rv1272c	5106924	5108801	plus	minus	YP_889260.1	625	ABC transporter	MSMEG_5009	MSMEG_5009	Not available
MSMEG_5037	Rv1257c	5130603	5131970	plus	minus	YP_889286.1	455	oxidoreductase, FADminusbinding	MSMEG_5037	MSMEG_5037	Not available
MSMEG_5041	Rv1254	5135426	5136574	minus	minus	YP_889291.1	382	acyltransferase	MSMEG_5041	MSMEG_5041	MSMEG_5041
MSMEG_5044	Rv1251c	5138997	5142446	plus	minus	YP_889294.1	1149	ATPase	MSMEG_5044	MSMEG_5044	Not available
MSMEG_5045	Rv0161	5142459	5143814	plus	minus	YP_889295.1	451	Dminus2minushydroxyacid dehydrogenase	MSMEG_5045	MSMEG_5045	Not available
MSMEG_5048	Rv1249c	5147070	5147831	plus	minus	YP_889298.1	253	hypothetical protein MSMEG_5048	MSMEG_5048	MSMEG_5048	Not available
MSMEG_5049	Rv1248c	5147981	5151664	plus	kgd	YP_889299.1	1227	alphaminusketoglutarate decarboxylase	Not available	Not available	Msmeg_5049
MSMEG_5053	Rv1245c	5154241	5155065	plus	minus	YP_889303.1	274	short chain alcohol dehydrogenase	MSMEG_5053	MSMEG_5053	Not available
MSMEG_5056	Rv1239c	5157213	5158280	plus	corA	YP_889306.1	355	magnesium and cobalt transporter CorA	MSMEG_5056	MSMEG_5056	Not available
MSMEG_5058	Rv1238	5158887	5160107	minus	minus	YP_889308.1	406	ABC transporter ATPminusbinding protein	MSMEG_5058	Not available	Msmeg_5058
MSMEG_5059	Rv1237	5160112	5160948	minus	minus	YP_889309.1	278	ABC transporter permease	MSMEG_5059	MSMEG_5059	Not available
MSMEG_5060	Rv1236	5160948	5161865	minus	minus	YP_889310.1	305	ABC transporter permease	MSMEG_5060	MSMEG_5060	Not available
MSMEG_5061	Rv1235	5161862	5163259	minus	minus	YP_889311.1	465	extracellular soluteminusbinding protein	MSMEG_5061	MSMEG_5061	Not available
MSMEG_5068	Rv1229c	5168711	5169850	plus	minus	YP_889318.1	379	Mrp protein	MSMEG_5068	Not available	MSMEG_5068
MSMEG_5069	Rv1224	5169857	5170255	minus	minus	YP_889319.1	132	secminusindependent translocase	MSMEG_5069	MSMEG_5069	Not available
MSMEG_5070	Rv1223	5170258	5171754	minus	minus	YP_889320.1	498	trypsin	MSMEG_5070	Not available	MSMEG_5070
MSMEG_5071	Rv1222	5171803	5172201	minus	minus	YP_889321.1	132	hypothetical protein MSMEG_5071	MSMEG_5071	MSMEG_5071	Not available
MSMEG_5072	Rv1221	5172290	5173063	minus	minus	YP_889322.1	257	RNA polymerase sigma factor SigE	MSMEG_5072	MSMEG_5072	Not available
MSMEG_5073	Rv1220c	5173240	5173872	plus	minus	YP_889323.1	210	Ominusmethyltransferase, family protein 3	MSMEG_5073	Not available	Msmeg_5073
MSMEG_5078	Rv1213	5178352	5179566	minus	glgC	YP_889329.1	404	glucoseminus1minusphosphate adenylyltransferase	MSMEG_5078	MSMEG_5078	Not available
MSMEG_5081	Rv1211	5180979	5181146	minus	minus	YP_889331.1	55	hypothetical protein MSMEG_5081	MSMEG_5081	MSMEG_5081	Not available
MSMEG_5082	Rv1210	5181263	5181892	minus	tag	YP_889332.1	209	DNAminus3minusmethyladenine glycosylase I	MSMEG_5082	MSMEG_5082	Not available
MSMEG_5083	N/A	5181889	5182272	minus	minus	YP_889333.1	127	hypothetical protein MSMEG_5083	MSMEG_5083	MSMEG_5083	Not available
MSMEG_5084	Rv1208	5182312	5183223	minus	minus	YP_889334.1	303	glucosylminus3minusphosphoglycerate synthase	Not available	MSMEG_5084	MSMEG_5084
MSMEG_5085	Rv1207	5183268	5184143	minus	folP	YP_889335.1	291	dihydropteroate synthase	MSMEG_5085	MSMEG_5085	Not available
MSMEG_5087	Rv1205	5186042	5186626	minus	minus	YP_889337.1	194	hypothetical protein MSMEG_5087	MSMEG_5087	MSMEG_5087	Not available
MSMEG_5103	Rv1202	5204819	5205886	minus	dapE	YP_889352.1	355	succinylminusdiaminopimelate desuccinylase	MSMEG_5103	Not available	MSMEG_5103
MSMEG_5104	Rv1201c	5205921	5206865	plus	minus	YP_889353.1	314	tetrahydropicolinate succinylase	MSMEG_5104	Not available	MSMEG_5104
MSMEG_5114	Rv1193	5213151	5214557	minus	minus	YP_889362.1	468	acylminusCoA synthetase	MSMEG_5114	MSMEG_5114	Not available
MSMEG_5121	Rv1178	5219928	5221031	minus	minus	YP_889368.1	367	Nminussuccinyldiaminopimelate aminotransferase	MSMEG_5121	MSMEG_5121	Not available
MSMEG_5122	Rv1177	5221049	5221372	minus	minus	YP_889369.1	107	ferredoxin	MSMEG_5122	Not available	MSMEG_5122
MSMEG_5126	Rv1173	5225815	5228439	minus	fbiC	YP_889372.1	874	FO synthase	MSMEG_5126	MSMEG_5126	Not available
MSMEG_5129	Rv1170	5230310	5231182	minus	minus	YP_889375.1	290	Nminusacetylminus1minusDminusmyominusInositylminus2minusaminominus2minusdeoxyminusalphaminus Dminusglucopyranoside deacetylase MshB	MSMEG_5129	Not available	Msmeg_5129
MSMEG_5130	Rv1166	5231207	5233090	minus	minus	YP_889376.1	627	extracellular soluteminusbinding protein	MSMEG_5130	Not available	MSMEG_5130
MSMEG_5132	Rv1165	5234873	5236774	minus	typA	YP_889378.1	633	GTPminusbinding protein TypA	MSMEG_5132	MSMEG_5132	Not available
MSMEG_5149	Rv1159	5254991	5256124	minus	pimE	YP_889396.1	377	mannosyltransferase	MSMEG_5149	Not available	Msmeg_5149
MSMEG_5170	Rv1155	5271288	5271731	minus	minus	YP_889416.1	147	pyridoxamine 5\'minusphosphate oxidase	MSMEG_5170	MSMEG_5170	Not available
MSMEG_5222	Rv1112	5316318	5317424	minus	ychF	YP_889468.1	368	GTPminusdependent nucleic acidminusbinding protein EngD	MSMEG_5222	MSMEG_5222	Not available
MSMEG_5224	Rv1110	5318699	5319643	minus	ispH	YP_889470.1	314	4minushydroxyminus3minusmethylbutminus2minusenyl diphosphate reductase	MSMEG_5224	Not available	MSMEG_5224
MSMEG_5225	Rv1109c	5319766	5320383	plus	minus	YP_889471.1	205	hypothetical protein MSMEG_5225	MSMEG_5225	MSMEG_5225	Not available
MSMEG_5226	Rv1108c	5320419	5321633	plus	xseA	YP_889472.1	404	exodeoxyribonuclease VII large subunit	MSMEG_5226	MSMEG_5226	Not available
MSMEG_5227	Rv1107c	5321630	5321842	plus	xseB	YP_889473.1	70	exodeoxyribonuclease VII small subunit	MSMEG_5227	Not available	Not available
MSMEG_5238	Rv1100	5329295	5329918	minus	minus	YP_889484.1	207	hypothetical protein MSMEG_5238	MSMEG_5238	MSMEG_5238	Not available
MSMEG_5239	Rv1099c	5329974	5331002	plus	glpX	YP_889485.1	342	fructose 1,6minusbisphosphatase II	MSMEG_5239	MSMEG_5239	Not available
MSMEG_5240	Rv1098c	5331034	5332440	plus	fumC	YP_889486.1	468	fumarate hydratase	MSMEG_5240	MSMEG_5240	MSMEG_5240
MSMEG_5247	Rv1095	5338763	5340076	minus	minus	YP_889493.1	437	PhoH family protein	MSMEG_5247	MSMEG_5247	Not available
MSMEG_5248	Rv1094	5340381	5341208	minus	minus	YP_889494.1	275	acyl	MSMEG_5248	Not available	MSMEG_5248
MSMEG_5252	Rv1092c	5344147	5345085	plus	coaA	YP_889497.1	312	pantothenate kinase	MSMEG_5252	Not available	MSMEG_5252
MSMEG_5256	Rv1086	5349086	5349877	minus	uppS	YP_889502.1	263	UDP diphosphate synthase	MSMEG_5256	MSMEG_5256	Not available
MSMEG_5261	Rv1082	5353479	5354345	minus	minus	YP_889507.1	288	mycothiol conjugate amidase Mca	MSMEG_5261	MSMEG_5261	Not available
MSMEG_5262	Rv1081c	5354473	5354901	plus	minus	YP_889508.1	142	hypothetical protein MSMEG_5262	MSMEG_5262	MSMEG_5262	Not available
MSMEG_5263	Rv1080c	5355102	5355596	plus	greA	YP_889509.1	164	transcription elongation factor GreA	MSMEG_5263	MSMEG_5263	Not available
MSMEG_5265	Rv1079	5356323	5357477	minus	minus	YP_889511.1	384	cystathionine gammaminussynthase	MSMEG_5265	MSMEG_5265	Not available
MSMEG_5270	Rv1077	5360957	5362348	minus	minus	YP_889516.1	463	cystathionine betaminussynthase	MSMEG_5270	MSMEG_5270	Not available
MSMEG_5271	Rv1076	5362378	5363424	minus	minus	YP_889517.1	348	esterase	MSMEG_5271	Not available	Msmeg_5271
MSMEG_5275	Rv1072	5367202	5368038	minus	minus	YP_889521.1	278	permease of the major facilitator superfamily protein	MSMEG_5275	MSMEG_5275	Not available
MSMEG_5276	Rv1071c	5368214	5369260	plus	minus	YP_889522.1	348	3minushydroxyisobutyrylminusCoA hydrolase	MSMEG_5276	MSMEG_5276	Not available
MSMEG_5277	Rv1070c	5369260	5370036	plus	minus	YP_889523.1	258	enoylminusCoA hydratase	MSMEG_5277	MSMEG_5277	Not available
MSMEG_5328	N/A	5414528	5414827	plus	minus	YP_889574.1	99	hypothetical protein MSMEG_5328	MSMEG_5328	Not available	MSMEG_5328
MSMEG_5413	Rv1026	5492439	5493389	minus	minus	YP_889654.1	316	exopolyphosphatase	MSMEG_5413	Not available	Msmeg_5413
MSMEG_5414	Rv1025	5493380	5494549	minus	minus	YP_889655.1	389	septum formation initiator subfamily protein	MSMEG_5414	Not available	MSMEG_5414
MSMEG_5415	Rv1023	5494583	5495866	minus	eno	YP_889656.1	427	phosphopyruvate hydratase	MSMEG_5415	Not available	Msmeg_5415
MSMEG_5426	Rv1018c	5509565	5511013	plus	glmU	YP_889665.1	482	bifunctional Nminusacetylglucosamineminus1minusphosphate uridyltransferase/glucosamineminus1minusphosphate acetyltransferase	MSMEG_5426	Not available	MSMEG_5426
MSMEG_5427	Rv1017c	5511115	5512095	plus	minus	YP_889666.1	326	riboseminusphosphate pyrophosphokinase	MSMEG_5427	Not available	MSMEG_5427
MSMEG_5431	Rv1015c	5514158	5514805	plus	minus	YP_889670.1	215	50S ribosomal protein L25	MSMEG_5431	MSMEG_5431	MSMEG_5431
MSMEG_5432	Rv1014c	5514818	5515393	plus	pth	YP_889671.1	191	peptidylminustRNA hydrolase	MSMEG_5432	MSMEG_5432	MSMEG_5432
MSMEG_5435	Rv1013	5517344	5518981	minus	minus	YP_889674.1	545	longminuschainminusfattyminusacidminusminusCoA ligase	MSMEG_5435	Not available	Msmeg_5435
MSMEG_5436	Rv1011	5519402	5520370	minus	ispE	YP_889675.1	322	4minusdiphosphocytidylminus2minusCminusmethylminusDminuserythritol kinase	MSMEG_5436	Not available	MSMEG_5436
MSMEG_5438	Rv1010	5521390	5522283	minus	ksgA	YP_889677.1	297	dimethyladenosine transferase	MSMEG_5438	MSMEG_5438	Not available
MSMEG_5439	Rv1009	5522319	5523446	minus	minus	YP_889678.1	375	resuscitationminuspromoting factor RpfB	MSMEG_5439	MSMEG_5439	Not available
MSMEG_5440	Rv1008	5523539	5524393	minus	minus	YP_889679.1	284	deoxyribonuclease	MSMEG_5440	Not available	Msmeg_5440
MSMEG_5441	Rv1007c	5524418	5525965	plus	metG	YP_889680.1	515	methionylminustRNA synthetase	MSMEG_5441	Not available	MSMEG_5441
MSMEG_5445	Rv1003	5530749	5531585	minus	minus	YP_889685.1	278	hypothetical protein MSMEG_5445	MSMEG_5445	MSMEG_5445	Not available
MSMEG_5446	Rv1005c	5529526	5530779	plus	pabB	YP_889684.1	417	aminodeoxychorismate synthase component I	MSMEG_5446	Not available	MSMEG_5446
MSMEG_5447	Rv1002c	5531610	5533160	plus	minus	YP_889686.1	516	dolichylminusphosphateminusmannoseminusprotein mannosyltransferase	MSMEG_5447	MSMEG_5447	Not available
MSMEG_5469	Rv0995	5551581	5552210	minus	minus	YP_889707.1	209	GNAT family acetyltransferase	MSMEG_5469	Not available	Msmeg_5469
MSMEG_5470	Rv0994	5552239	5553486	minus	minus	YP_889708.1	415	molybdopterin biosynthesis protein MoeA 1	MSMEG_5470	MSMEG_5470	Not available
MSMEG_5471	Rv0993	5553543	5554439	minus	galU	YP_889709.1	298	UTPminusglucoseminus1minusphosphate uridylyltransferase	MSMEG_5471	Not available	MSMEG_5471
MSMEG_5472	Rv0992c	5554506	5555090	plus	minus	YP_889710.1	194	5,10minusmethenyltetrahydrofolate synthetase	MSMEG_5472	MSMEG_5472	Not available
MSMEG_5479	Rv0991c	5562618	5562938	plus	minus	YP_889717.1	106	type I antifreeze protein	MSMEG_5479	MSMEG_5479	Not available
MSMEG_5482	Rv0985c	5564013	5564483	plus	mscL	YP_889720.1	156	largeminusconductance mechanosensitive channel	MSMEG_5482	MSMEG_5482	Not available
MSMEG_5485	Rv0984	5565920	5566456	minus	minus	YP_889723.1	178	molybdopterin biosynthesis protein	MSMEG_5485	MSMEG_5485	Not available
MSMEG_5486	Rv0983	5566507	5567841	minus	minus	YP_889724.1	444	peptidase S1 and S6, chymotrypsin/Hap	MSMEG_5486	MSMEG_5486	Not available
MSMEG_5487	Rv0982	5568015	5569535	minus	minus	YP_889725.1	506	sensor histidine kinase	MSMEG_5487	MSMEG_5487	MSMEG_5487
MSMEG_5488	Rv0981	5569498	5570190	minus	minus	YP_889726.1	230	DNAminusbinding response regulator	MSMEG_5488	MSMEG_5488	Not available
MSMEG_5505	Rv0966c	5589415	5589999	plus	minus	YP_889743.1	194	hypothetical protein MSMEG_5505	Not available	MSMEG_5505	Not available
MSMEG_5515	Rv0957	5602692	5604275	minus	purH	YP_889752.1	527	bifunctional phosphoribosylaminoimidazolecarboxamide formyltransferase/IMP cyclohydrolase	MSMEG_5515	Not available	MSMEG_5515
MSMEG_5517	Rv0955	5604926	5606389	minus	minus	YP_889754.1	487	hypothetical protein MSMEG_5517	MSMEG_5517	Not available	Msmeg_5517
MSMEG_5524	Rv0952	5613938	5614840	minus	sucD	YP_889761.1	300	succinylminusCoA synthetase subunit alpha	MSMEG_5524	MSMEG_5524	MSMEG_5524
MSMEG_5525	Rv0951	5614853	5616016	minus	sucC	YP_889762.1	387	succinylminusCoA synthetase subunit beta	MSMEG_5525	Not available	MSMEG_5525
MSMEG_5534	Rv0949	5622802	5625153	minus	pcrA	YP_889771.1	783	ATPminusdependent DNA helicase PcrA	MSMEG_5534	MSMEG_5534	Not available
MSMEG_5536	Rv0948c	5625390	5625656	plus	minus	YP_889773.1	88	chorismate mutase	MSMEG_5536	Not available	Msmeg_5536
MSMEG_5541	Rv0946c	5630392	5632041	plus	pgi	YP_889777.1	549	glucoseminus6minusphosphate isomerase	MSMEG_5541	MSMEG_5541	Not available
MSMEG_5571	Rv2038c	5659133	5660218	minus	minus	YP_889806.1	361	ABC transporter ATPminusbinding protein	MSMEG_5571	MSMEG_5571	Not available
MSMEG_5589	Rv0924c	5675819	5677042	plus	minus	YP_889824.1	407	manganese transporter MntH	MSMEG_5589	Not available	Msmeg_5589
MSMEG_5634	Rv0910	5720095	5720538	minus	minus	YP_889868.1	147	hypothetical protein MSMEG_5634	MSMEG_5634	MSMEG_5634	Not available
MSMEG_5635	Rv0909	5720548	5720736	minus	minus	YP_889869.1	62	hypothetical protein MSMEG_5635	MSMEG_5635	MSMEG_5635	Not available
MSMEG_5639	Rv0905	5725931	5726662	minus	minus	YP_889873.1	243	enoylminusCoA hydratase	MSMEG_5639	MSMEG_5639	Not available
MSMEG_5662	Rv0903c	5755451	5756161	plus	prrA	YP_889895.1	236	DNAminusbinding response regulator PrrA	MSMEG_5662	Not available	MSMEG_5662
MSMEG_5663	Rv0902c	5756171	5757511	plus	minus	YP_889896.1	446	sensorminustype histidine kinase PrrB	MSMEG_5663	MSMEG_5663	MSMEG_5663
MSMEG_5672	Rv0896	5763378	5764682	minus	gltA	YP_889905.1	434	type II citrate synthase	MSMEG_5672	Not available	MSMEG_5672
MSMEG_5675	Rv2607	5766819	5767511	minus	pdxH	YP_889908.1	230	pyridoxamine 5\'minusphosphate oxidase	MSMEG_5675	MSMEG_5675	Not available
MSMEG_5681	Rv0886	5770593	5772266	minus	minus	YP_889914.1	557	ferredoxin/ferredoxinminusminusNADP reductase	MSMEG_5681	MSMEG_5681	Not available
MSMEG_5682	Rv0885	5772279	5773256	minus	minus	YP_889915.1	325	hypothetical protein MSMEG_5682	MSMEG_5682	MSMEG_5682	Not available
MSMEG_5684	Rv0884c	5774274	5775386	plus	minus	YP_889917.1	370	phosphoserine aminotransferase	MSMEG_5684	Not available	MSMEG_5684
MSMEG_5685	Rv0883c	5775478	5776308	plus	minus	YP_889918.1	276	DNAminusbinding protein	Not available	Not available	Msmeg_5685
MSMEG_5688	Rv0880	5777448	5777879	minus	minus	YP_889921.1	143	MarR family transcriptional regulator	MSMEG_5688	Not available	MSMEG_5688
MSMEG_5689	N/A	5777961	5778230	plus	minus	YP_889922.1	89	hypothetical protein MSMEG_5689	MSMEG_5689	MSMEG_5689	Not available
MSMEG_5691	Rv0877	5778712	5779497	minus	minus	YP_889924.1	261	hypothetical protein MSMEG_5691	MSMEG_5691	MSMEG_5691	Not available
MSMEG_5693	Rv0876c	5779698	5781245	plus	minus	YP_889926.1	515	transporter major facilitator family protein	Not available	MSMEG_5693	Not available
MSMEG_5696	Rv0871	5782812	5783261	minus	minus	YP_889929.1	149	coldminusshock DNAminusbinding domainminuscontaining protein	MSMEG_5696	MSMEG_5696	Not available
MSMEG_5700	Rv0867c	5785578	5787038	plus	minus	YP_889933.1	486	hypothetical protein MSMEG_5700	Not available	MSMEG_5700	Not available
MSMEG_5704	Rv0863	5788473	5788670	minus	minus	YP_889937.1	65	hypothetical protein MSMEG_5704	MSMEG_5704	MSMEG_5704	Not available
MSMEG_5706	Rv0861c	5791025	5792782	plus	minus	YP_889939.1	585	DNA or RNA helicase of superfamily protein II	MSMEG_5706	Not available	Msmeg_5706
MSMEG_5720	Rv0860	5803163	5805325	minus	minus	YP_889953.1	720	3minushydroxyacylminusCoA dehydrogenase	MSMEG_5720	MSMEG_5720	Not available
MSMEG_5721	Rv0859	5805343	5806554	minus	minus	YP_889954.1	403	acetylminusCoA acetyltransferase	MSMEG_5721	MSMEG_5721	Not available
MSMEG_5739	N/A	5821317	5824838	plus	minus	YP_889972.1	1173	longminuschain fattyminusacidminusminusCoA ligase	MSMEG_5739	MSMEG_5739	Not available
MSMEG_5773	Rv0824c	5844594	5845598	plus	minus	YP_890001.1	334	fatty acid desaturase	MSMEG_5773	Not available	MSMEG_5773
MSMEG_5774	Rv0823c	5845595	5846764	plus	minus	YP_890003.1	389	tRNAminusdihydrouridine synthase	MSMEG_5774	MSMEG_5774	Not available
MSMEG_5776	Rv0821c	5849446	5850114	plus	phoU	YP_890005.1	222	phosphate transporter regulatory protein PhoU	MSMEG_5776	MSMEG_5776	Not available
MSMEG_5779	Rv0820	5851717	5852493	minus	pstB	YP_890008.1	258	phosphate ABC transporter ATPminusbinding protein	MSMEG_5779	MSMEG_5779	Not available
MSMEG_5780	N/A	5852502	5853428	minus	pstA	YP_890009.1	308	phosphate ABC transporter permease	MSMEG_5780	MSMEG_5780	Not available
MSMEG_5781	Rv0929	5853425	5854480	minus	pstC	YP_890010.1	351	phosphate ABC transporter permease	MSMEG_5781	MSMEG_5781	Not available
MSMEG_5785	Rv0817c	5857658	5858473	plus	minus	YP_890013.1	271	hypothetical protein MSMEG_5785	MSMEG_5785	Not available	MSMEG_5785
MSMEG_5786	Rv0816c	5858470	5858934	plus	minus	YP_890014.1	154	thiredoxin	MSMEG_5786	MSMEG_5786	Not available
MSMEG_5789	Rv3117	5859664	5860497	plus	minus	YP_890017.1	277	thiosulfate sulfurtransferase	MSMEG_5789	MSMEG_5789	Not available
MSMEG_5790	Rv3118	5860529	5860801	plus	minus	YP_890018.1	90	SseC protein	MSMEG_5790	MSMEG_5790	Not available
MSMEG_5792	Rv0813c	5861038	5861694	plus	minus	YP_890020.1	218	hypothetical protein MSMEG_5792	MSMEG_5792	MSMEG_5792	Not available
MSMEG_5796	Rv0811c	5863663	5864742	plus	minus	YP_890024.1	359	glycine cleavage Tminusprotein (aminomethyl transferase)	MSMEG_5796	MSMEG_5796	MSMEG_5796
MSMEG_5797	Rv0810c	5865007	5865180	plus	minus	YP_890025.1	57	hypothetical protein MSMEG_5797	MSMEG_5797	MSMEG_5797	MSMEG_5797
MSMEG_5798	Rv0809	5865211	5866293	minus	purM	YP_890026.1	360	phosphoribosylaminoimidazole synthetase	MSMEG_5798	Not available	MSMEG_5798
MSMEG_5800	Rv0808	5867744	5869279	minus	purF	YP_890028.1	511	amidophosphoribosyltransferase	MSMEG_5800	Not available	MSMEG_5800
MSMEG_5817	Rv0807	5883420	5883806	minus	minus	YP_890045.1	128	hypothetical protein MSMEG_5817	MSMEG_5817	MSMEG_5817	Not available
MSMEG_5824	Rv0803	5889558	5891855	minus	purL	YP_890052.1	765	phosphoribosylformylglycinamidine synthase II	MSMEG_5824	Not available	MSMEG_5824
MSMEG_5828	Rv0800	5895289	5896554	minus	minus	YP_890056.1	421	aminopeptidase	MSMEG_5828	MSMEG_5828	Not available
MSMEG_5831	Rv0788	5898597	5899271	minus	purQ	YP_890059.1	224	phosphoribosylformylglycinamidine synthase I	MSMEG_5831	MSMEG_5831	Not available
MSMEG_5839	N/A	5904831	5906987	minus	minus	YP_890067.1	718	protease 2	MSMEG_5839	MSMEG_5839	Not available
MSMEG_5841	Rv0780	5906984	5907883	minus	purC	YP_890068.1	299	phosphoribosylaminoimidazoleminussuccinocarboxamide synthase	MSMEG_5841	Not available	MSMEG_5841
MSMEG_5847	Rv0777	5912178	5913602	minus	purB	YP_890074.1	474	adenylosuccinate lyase	MSMEG_5847	Not available	MSMEG_5847
MSMEG_5852	Rv0772	5918416	5919597	minus	purD	YP_890079.1	393	phosphoribosylamineminusminusglycine ligase	MSMEG_5852	MSMEG_5852	MSMEG_5852
MSMEG_5871	Rv0759c	5934342	5934770	plus	minus	YP_890097.1	142	HIT family protein	MSMEG_5871	MSMEG_5871	Not available
MSMEG_5892	Rv3490	5950364	5951875	plus	minus	YP_890117.1	503	alpha,alphaminustrehaloseminusphosphate synthase	MSMEG_5892	Not available	MSMEG_5892
MSMEG_5902	Rv3501c	5962620	5963384	minus	minus	YP_890128.1	254	hypothetical protein MSMEG_5902	MSMEG_5902	MSMEG_5902	Not available
MSMEG_5904	Rv3503c	5964647	5964838	minus	minus	YP_890130.1	63	hypothetical protein MSMEG_5904	MSMEG_5904	MSMEG_5904	Not available
MSMEG_5920	Rv3520c	5979753	5980784	minus	minus	YP_890146.1	343	FMNminusdependent monooxygenase	MSMEG_5920	MSMEG_5920	Not available
MSMEG_5983	N/A	6047365	6048243	minus	rfbA	YP_890209.1	292	glucoseminus1minusphosphate thymidylyltransferase	MSMEG_5983	MSMEG_5983	MSMEG_5983
MSMEG_6008	Rv3556c	6072343	6073491	minus	minus	YP_890233.1	382	acetylminusCoA acetyltransferase	MSMEG_6008	MSMEG_6008	Not available
MSMEG_6065	Rv2055c	6132746	6133003	minus	rpsR	YP_890287.1	85	30S ribosomal protein S18	MSMEG_6065	MSMEG_6065	Not available
MSMEG_6073	Rv3579c	6137444	6138388	minus	minus	YP_890295.1	314	TrmH family RNA methyltransferase	Not available	Not available	MSMEG_6073
MSMEG_6074	Rv3580c	6138388	6139821	minus	cysS	YP_890296.1	477	cysteinylminustRNA synthetase	MSMEG_6074	Not available	MSMEG_6074
MSMEG_6075	Rv3581c	6139851	6140342	minus	ispF	YP_890297.1	163	2minusCminusmethylminusDminuserythritol 2,4minuscyclodiphosphate synthase	MSMEG_6075	Not available	MSMEG_6075
MSMEG_6076	Rv3582c	6140339	6141007	minus	ispD	YP_890298.1	222	2minusCminusmethylminusDminuserythritol 4minusphosphate cytidylyltransferase	MSMEG_6076	Not available	MSMEG_6076
MSMEG_6077	Rv3583c	6141027	6141515	minus	minus	YP_890299.1	162	CarD family transcriptional regulator	MSMEG_6077	Not available	MSMEG_6077
MSMEG_6081	Rv3587c	6144973	6145758	minus	minus	YP_890303.1	261	hypothetical protein MSMEG_6081	MSMEG_6081	Not available	Not available
MSMEG_6082	Rv3588c	6145828	6146448	minus	minus	YP_890304.1	206	carbonic anhydrase	MSMEG_6082	Not available	Not available
MSMEG_6083	Rv3589	6146474	6147355	plus	minus	YP_890305.1	293	base excision DNA repair protein, HhHminusGPD family protein	Not available	MSMEG_6083	Not available
MSMEG_6085	Rv3591c	6148672	6149445	minus	minus	YP_890306.1	257	hydrolase, alpha/beta hydrolase fold family protein	MSMEG_6085	MSMEG_6085	Not available
MSMEG_6086	Rv3592	6149485	6149802	plus	minus	YP_890307.1	105	antibiotic biosynthesis monooxygenase domainminuscontaining protein	MSMEG_6086	MSMEG_6086	Not available
MSMEG_6087	Rv3593	6149846	6151165	plus	minus	YP_890308.1	439	betaminuslactamase	Not available	MSMEG_6087	Not available
MSMEG_6091	Rv3596c	6152971	6155517	minus	minus	YP_890312.1	848	negative regulator of genetic competence ClpC/mecB	Not available	Not available	Msmeg_6091
MSMEG_6092	Rv3597c	6155786	6156130	minus	minus	YP_890314.1	114	Lsr2 protein	MSMEG_6092	MSMEG_6092	MSMEG_6092
MSMEG_6094	Rv3598c	6156246	6157769	minus	lysS	YP_890315.1	507	lysylminustRNA synthetase	MSMEG_6094	Not available	Not available
MSMEG_6096	Rv3600c	6159032	6159847	minus	minus	YP_890317.1	271	pantothenate kinase	MSMEG_6096	MSMEG_6096	Not available
MSMEG_6097	Rv3602c	6159923	6160867	minus	panC	YP_890318.1	314	pantoateminusminusbetaminusalanine ligase	MSMEG_6097	Not available	MSMEG_6097
MSMEG_6098	Rv3603c	6160864	6161811	minus	minus	YP_890319.1	315	chalcone/stilbene synthase	MSMEG_6098	Not available	MSMEG_6098
MSMEG_6101	Rv3606c	6164065	6164601	minus	folK	YP_890322.1	178	2minusaminominus4minushydroxyminus6minushydroxymethyldihydropteridine pyrophosphokinase	MSMEG_6101	Not available	Msmeg_6101
MSMEG_6102	Rv3607c	6164598	6164969	minus	folB	YP_890323.1	123	dihydroneopterin aldolase	MSMEG_6102	Not available	Not available
MSMEG_6103	Rv3608c	6164962	6165819	minus	folP	YP_890324.1	285	dihydropteroate synthase	MSMEG_6103	Not available	MSMEG_6103
MSMEG_6104	Rv3609c	6165816	6166427	minus	folE	YP_890325.1	203	GTP cyclohydrolase I	MSMEG_6104	Not available	MSMEG_6104
MSMEG_6105	Rv3610c	6166447	6168759	minus	minus	YP_890326.1	770	cell division protein	MSMEG_6105	MSMEG_6105	Not available
MSMEG_6110	Rv3624c	6172888	6173469	minus	hpt	YP_890331.1	193	hypoxanthine phosphoribosyltransferase	MSMEG_6110	MSMEG_6110	MSMEG_6110
MSMEG_6111	Rv3625c	6173520	6174488	minus	tilS	YP_890332.1	322	tRNA(Ile)minuslysidine synthetase	MSMEG_6111	Not available	MSMEG_6111
MSMEG_6114	Rv3628	6177063	6177551	plus	ppa	YP_890335.1	162	inorganic pyrophosphatase	MSMEG_6114	Not available	MSMEG_6114
MSMEG_6142	Rv3634c	6208979	6209926	minus	minus	YP_890363.1	315	nucleosideminusdiphosphateminussugar epimerase	MSMEG_6142	Not available	MSMEG_6142
MSMEG_6143	Rv3635	6209977	6211740	plus	minus	YP_890364.1	587	hypothetical protein MSMEG_6143	MSMEG_6143	Not available	MSMEG_6143
MSMEG_6153	Rv3644c	6221127	6222335	minus	minus	YP_890373.1	402	DNA polymerase III subunit delta\'	MSMEG_6153	Not available	MSMEG_6153
MSMEG_6154	Rv3645	6222417	6224108	plus	minus	YP_890374.1	563	adenylate cyclase	MSMEG_6154	Not available	MSMEG_6154
MSMEG_6157	Rv3646c	6226360	6229170	minus	topA	YP_890377.1	936	DNA topoisomerase I	MSMEG_6157	Not available	MSMEG_6157
MSMEG_6158	Rv3647c	6229274	6229867	minus	minus	YP_890378.1	197	hypothetical protein MSMEG_6158	MSMEG_6158	MSMEG_6158	Not available
MSMEG_6159	Rv3648c	6229963	6230166	minus	minus	YP_890379.1	67	hypothetical protein MSMEG_6159	MSMEG_6159	MSMEG_6159	Not available
MSMEG_6180	Rv3668c	6250558	6251238	minus	minus	YP_890400.1	226	hypothetical protein MSMEG_6180	MSMEG_6180	MSMEG_6180	Not available
MSMEG_6182	Rv3669	6251411	6251920	plus	minus	YP_890402.1	169	hypothetical protein MSMEG_6182	MSMEG_6182	Not available	MSMEG_6182
MSMEG_6183	Rv3671c	6252860	6254050	minus	minus	YP_890404.1	396	serine protease	MSMEG_6183	MSMEG_6183	Not available
MSMEG_6184	Rv3670	6251920	6252870	plus	minus	YP_890403.1	316	alpha/beta hydrolase	MSMEG_6184	Not available	Msmeg_6184
MSMEG_6185	Rv3672c	6254050	6254838	minus	minus	YP_890405.1	262	NTP pyrophosphohydrolase	MSMEG_6185	MSMEG_6185	Not available
MSMEG_6186	Rv3673c	6254850	6255497	minus	minus	YP_890406.1	215	hypothetical protein MSMEG_6186	MSMEG_6186	Not available	MSMEG_6186
MSMEG_6187	Rv3674c	6255512	6256291	minus	nth	YP_890407.1	259	endonuclease III	MSMEG_6187	MSMEG_6187	Not available
MSMEG_6189	Rv3676	6256824	6257498	plus	minus	YP_890409.1	224	Crp/Fnr family transcriptional regulator protein	MSMEG_6189	Not available	Msmeg_6189
MSMEG_6190	Rv3677c	6257583	6258377	minus	minus	YP_890410.1	264	metallominusbetaminuslactamase	MSMEG_6190	MSMEG_6190	Not available
MSMEG_6191	Rv3678c	6258374	6258850	minus	minus	YP_890411.1	158	translation initiation inhibitor	MSMEG_6191	Not available	Not available
MSMEG_6193	Rv3679	6259056	6260090	plus	minus	YP_890413.1	344	anionminustransporting ATPase	MSMEG_6193	MSMEG_6193	Not available
MSMEG_6195	Rv3680	6260087	6261217	plus	minus	YP_890414.1	376	ionminustransporting ATPase	Not available	Not available	Msmeg_6195
MSMEG_6199	Rv3681c	6266743	6267099	minus	minus	YP_890419.1	118	transcription factor WhiB	MSMEG_6199	MSMEG_6199	Not available
MSMEG_6201	Rv3682	6267483	6269849	plus	minus	YP_890421.1	788	transglycosylase	MSMEG_6201	MSMEG_6201	Not available
MSMEG_6202	Rv3683	6269949	6270935	plus	minus	YP_890422.1	328	hypothetical protein MSMEG_6202	MSMEG_6202	MSMEG_6202	Not available
MSMEG_6222	Rv3695	6285668	6286591	plus	minus	YP_890441.1	307	integral membrane protein	MSMEG_6222	MSMEG_6222	Not available
MSMEG_6229	Rv3696c	6292243	6293760	minus	glpK	YP_890448.1	505	glycerol kinase	MSMEG_6229	MSMEG_6229	Not available
MSMEG_6249	Rv3703c	6314259	6315545	minus	minus	YP_890468.1	428	hypothetical protein MSMEG_6249	MSMEG_6249	MSMEG_6249	Not available
MSMEG_6251	Rv3705c	6316930	6317583	minus	minus	YP_890470.1	217	hypothetical protein MSMEG_6251	MSMEG_6251	MSMEG_6251	Not available
MSMEG_6255	Rv3707c	6319355	6320461	minus	minus	YP_890474.1	368	hypothetical protein MSMEG_6255	MSMEG_6255	MSMEG_6255	Not available
MSMEG_6256	Rv3708c	6320473	6321513	minus	asd	YP_890475.1	346	aspartateminussemialdehyde dehydrogenase	MSMEG_6256	Not available	MSMEG_6256
MSMEG_6257	Rv3709c	6321515	6322780	minus	minus	YP_890476.1	421	aspartate kinase	MSMEG_6257	Not available	MSMEG_6257
MSMEG_6271	Rv3710	6334688	6336496	plus	leuA	YP_890490.1	602	2minusisopropylmalate synthase	MSMEG_6271	MSMEG_6271	MSMEG_6271
MSMEG_6272	N/A	6336680	6339892	plus	minus	YP_890491.1	1070	NADminusglutamate dehydrogenase	MSMEG_6272	Not available	Msmeg_6272
MSMEG_6276	Rv3712	6341496	6342719	plus	minus	YP_890495.1	407	mur ligase	MSMEG_6276	Not available	MSMEG_6276
MSMEG_6277	Rv3713	6342716	6343435	plus	minus	YP_890496.1	239	cobyric acid synthase	MSMEG_6277	Not available	MSMEG_6277
MSMEG_6279	Rv3715c	6344309	6344920	minus	recR	YP_890498.1	203	recombination protein RecR	MSMEG_6279	Not available	Not available
MSMEG_6280	N/A	6344931	6345239	minus	minus	YP_890499.1	102	hypothetical protein MSMEG_6280	MSMEG_6280	MSMEG_6280	Not available
MSMEG_6281	Rv3717	6345388	6346182	plus	minus	YP_890500.1	264	NminusacetylmuramoylminusLminusalanine amidase	MSMEG_6281	MSMEG_6281	Not available
MSMEG_6282	Rv3718c	6346190	6346627	minus	minus	YP_890501.1	145	KanY protein	MSMEG_6282	MSMEG_6282	Not available
MSMEG_6283	Rv3719	6346717	6348117	plus	minus	YP_890502.1	466	FAD binding domainminuscontaining protein	MSMEG_6283	MSMEG_6283	Not available
MSMEG_6284	Rv3720	6348114	6349427	plus	minus	YP_890503.1	437	cyclopropaneminusfattyminusacylminusphospholipid synthase	MSMEG_6284	MSMEG_6284	Not available
MSMEG_6285	Rv3721c	6349463	6351460	minus	minus	YP_890504.1	665	DNA polymerase III subunits gamma and tau	MSMEG_6285	Not available	MSMEG_6285
MSMEG_6286	Rv3722c	6351487	6352773	minus	minus	YP_890505.1	428	aspartate transaminase	MSMEG_6286	Not available	MSMEG_6286
MSMEG_6288	Rv3723	6353155	6354036	plus	minus	YP_890506.1	293	hypothetical protein MSMEG_6288	MSMEG_6288	MSMEG_6288	Not available
MSMEG_6327	Rv3752c	6394144	6394593	minus	minus	YP_890544.1	149	cytidine and deoxycytidylate deaminase	MSMEG_6327	Not available	Not available
MSMEG_6328	Rv3753c	6394590	6395096	minus	minus	YP_890545.1	168	hypothetical protein MSMEG_6328	MSMEG_6328	MSMEG_6328	Not available
MSMEG_6330	Rv3754	6395196	6396140	plus	minus	YP_890546.1	314	prephenate dehydrogenase	MSMEG_6330	MSMEG_6330	MSMEG_6330
MSMEG_6353	Rv3774	6412212	6413027	plus	minus	YP_890568.1	271	enoylminusCoA hydratase	MSMEG_6353	MSMEG_6353	Not available
MSMEG_6362	Rv3777	6418375	6419352	plus	minus	YP_890576.1	325	quinone oxidoreductase	MSMEG_6362	MSMEG_6362	Not available
MSMEG_6363	Rv3778c	6419371	6420567	minus	minus	YP_890577.1	398	cysteine desulfurase	MSMEG_6363	MSMEG_6363	MSMEG_6363
MSMEG_6365	Rv3780	6421207	6421734	plus	minus	YP_890578.1	175	hypothetical protein MSMEG_6365	MSMEG_6365	Not available	MSMEG_6365
MSMEG_6366	Rv3781	6421742	6422551	plus	minus	YP_890579.1	269	Ominusantigen export system, ATPminusbinding protein	MSMEG_6366	Not available	MSMEG_6366
MSMEG_6367	Rv3782	6422538	6423446	plus	minus	YP_890580.1	302	glycosyl transferase family protein	MSMEG_6367	Not available	MSMEG_6367
MSMEG_6369	Rv3783	6423443	6424273	plus	minus	YP_890581.1	276	Ominusantigen export system, permease	MSMEG_6369	Not available	MSMEG_6369
MSMEG_6372	Rv3789	6426713	6427120	plus	minus	YP_890585.1	135	membrane protein	MSMEG_6372	MSMEG_6372	Not available
MSMEG_6382	Rv3790	6436944	6438350	plus	minus	YP_890595.1	468	oxidoreductase, FADminusbinding	MSMEG_6382	Not available	MSMEG_6382
MSMEG_6385	Rv3791	6441262	6442026	plus	minus	YP_890598.1	254	short chain dehydrogenase	MSMEG_6385	Not available	MSMEG_6385
MSMEG_6386	Rv3792	6442032	6443906	plus	minus	YP_890599.1	624	membrane protein	MSMEG_6386	Not available	MSMEG_6386
MSMEG_6387	Rv3793	6443929	6447153	plus	minus	YP_890600.1	1074	arabinosyltransferase A	MSMEG_6387	Not available	Msmeg_6387
MSMEG_6388	Rv3794	6447287	6450529	plus	minus	YP_890601.1	1080	arabinosyltransferase B	MSMEG_6388	Not available	Msmeg_6388
MSMEG_6391	Rv3799c	6455190	6456743	minus	minus	YP_890604.1	517	propionylminusCoA carboxylase subunit beta	MSMEG_6391	Not available	MSMEG_6391
MSMEG_6392	Rv3800c	6456740	6462190	minus	minus	YP_890605.1	1816	polyketide synthase	Not available	Not available	MSMEG_6392
MSMEG_6393	Rv3801c	6462325	6464217	minus	minus	YP_890606.1	630	longminuschainminusfattyminusacidminusminusCoA ligase	MSMEG_6393	Not available	Msmeg_6393
MSMEG_6394	Rv3802c	6464462	6465475	minus	minus	YP_890607.1	337	hypothetical protein MSMEG_6394	MSMEG_6394	Not available	MSMEG_6394
MSMEG_6398	Rv3804c	6467091	6468098	minus	minus	YP_890611.1	335	antigen 85minusA	MSMEG_6398	Not available	Msmeg_6398
MSMEG_6399	N/A	6468235	6469248	minus	minus	YP_890612.1	337	antigen 85minusC	MSMEG_6399	MSMEG_6399	Not available
MSMEG_6400	Rv3805c	6469392	6471329	minus	minus	YP_890613.1	645	transmembrane protein	MSMEG_6400	Not available	MSMEG_6400
MSMEG_6401	Rv3806c	6471409	6472365	minus	minus	YP_890614.1	318	phosphoribose diphosphate:decaprenylminusphosphate phosphoribosyltransferase	MSMEG_6401	Not available	MSMEG_6401
MSMEG_6403	Rv3808c	6472941	6474881	minus	minus	YP_890616.1	646	bifunctional udpminusgalactofuranosyl transferase glft	MSMEG_6403	Not available	MSMEG_6403
MSMEG_6404	Rv3809c	6474878	6476116	minus	glf	YP_890617.1	412	UDPminusgalactopyranose mutase	MSMEG_6404	Not available	MSMEG_6404
MSMEG_6407	Rv3813c	6479076	6479900	minus	minus	YP_890620.1	274	cof family hydrolase	MSMEG_6407	MSMEG_6407	Not available
MSMEG_6409	Rv3816c	6480665	6481456	minus	minus	YP_890622.1	263	acyltransferase	MSMEG_6409	Not available	Not available
MSMEG_6413	Rv3834c	6484302	6485555	minus	serS	YP_890626.1	417	serylminustRNA synthetase	MSMEG_6413	Not available	MSMEG_6413
MSMEG_6414	Rv3835	6485712	6487163	plus	minus	YP_890627.1	483	hypothetical protein MSMEG_6414	MSMEG_6414	MSMEG_6414	Not available
MSMEG_6416	Rv3837c	6487771	6488457	minus	minus	YP_890630.1	228	phosphoglycerate mutase	MSMEG_6416	MSMEG_6416	Not available
MSMEG_6418	Rv3838c	6488454	6489386	minus	minus	YP_890631.1	310	prephenate dehydratase	MSMEG_6418	MSMEG_6418	MSMEG_6418
MSMEG_6421	Rv3840	6490613	6492484	plus	minus	YP_890634.1	623	transcriptional regulator	MSMEG_6421	MSMEG_6421	Not available
MSMEG_6423	Rv3842c	6493183	6494028	minus	minus	YP_890636.1	281	glycerophosphoryl diester phosphodiesterase	MSMEG_6423	MSMEG_6423	Not available
MSMEG_6427	Rv3846	6496331	6496954	plus	minus	YP_890640.1	207	[Mn] superoxide dismutase [Mycobacterium smegmatis str. MC2 155]	MSMEG_6427	MSMEG_6427	MSMEG_6427
MSMEG_6428	Rv3847	6497167	6497700	plus	minus	YP_890641.1	177	hypothetical protein MSMEG_6428	MSMEG_6428	MSMEG_6428	Not available
MSMEG_6431	Rv3849	6498402	6498830	plus	minus	YP_890644.1	142	hypothetical protein MSMEG_6431	MSMEG_6431	MSMEG_6431	Not available
MSMEG_6439	Rv3853	6505226	6505705	plus	minus	YP_890652.1	159	ribonuclease activity regulator protein RraA	MSMEG_6439	MSMEG_6439	Not available
MSMEG_6440	Rv3854c	6505769	6507247	minus	minus	YP_890653.1	492	monooxygenase, flavinminusbinding family protein	MSMEG_6440	MSMEG_6440	Not available
MSMEG_6441	Rv3855	6507325	6507978	plus	minus	YP_890654.1	217	TetR family transcriptional regulator	MSMEG_6441	MSMEG_6441	Not available
MSMEG_6458	Rv3858c	6520673	6522139	minus	gltD	YP_890671.1	488	glutamate synthase subunit beta	MSMEG_6458	MSMEG_6458	MSMEG_6458
MSMEG_6459	Rv3859c	6522132	6526760	minus	minus	YP_890672.1	1542	ferredoxinminusdependent glutamate synthase 1	MSMEG_6459	MSMEG_6459	MSMEG_6459
MSMEG_6565	Rv0730	6620411	6621100	minus	minus	YP_890777.1	229	hypothetical protein MSMEG_6565	MSMEG_6565	Not available	MSMEG_6565
MSMEG_6575	Rv3775	6629407	6630636	plus	minus	YP_890787.1	409	betaminuslactamase	MSMEG_6575	MSMEG_6575	Not available
MSMEG_6576	N/A	6630646	6631086	minus	minus	YP_890788.1	146	pyridoxamine 5\'minusphosphate oxidase	MSMEG_6576	Not available	Msmeg_6576
MSMEG_6583	N/A	6635047	6636249	plus	minus	YP_890794.1	400	antigen 85minusC	MSMEG_6583	Not available	Msmeg_6583
MSMEG_6596	Rv2172c	6652518	6653426	minus	minus	YP_890808.1	302	hypothetical protein MSMEG_6596	MSMEG_6596	MSMEG_6596	MSMEG_6596
MSMEG_6636	N/A	6686470	6687090	minus	minus	YP_890845.1	206	[Mn] superoxide dismutase [Mycobacterium smegmatis str. MC2 155]	MSMEG_6636	Not available	MSMEG_6636
MSMEG_6638	Rv1133c	6687551	6689866	minus	metE	YP_890847.1	771	5minusmethyltetrahydropteroyltriglutamate/homocysteine Sminusmethyltransferase	MSMEG_6638	MSMEG_6638	MSMEG_6638
MSMEG_6649	N/A	6702915	6703805	minus	minus	YP_890858.1	296	hypothetical protein MSMEG_6649	MSMEG_6649	MSMEG_6649	MSMEG_6649
MSMEG_6685	N/A	6735247	6736599	plus	gabT	YP_890893.1	450	4minusaminobutyrate aminotransferase	MSMEG_6685	MSMEG_6685	Not available
MSMEG_6754	N/A	6798433	6799461	plus	minus	YP_890962.1	342	MaoC like domainminuscontaining protein	MSMEG_6754	MSMEG_6754	MSMEG_6754
MSMEG_6759	N/A	6803763	6805280	plus	glpK	YP_890967.1	505	glycerol kinase	MSMEG_6759	MSMEG_6759	Not available
MSMEG_6761	N/A	6805277	6806983	plus	minus	YP_890968.1	568	glycerolminus3minusphosphate dehydrogenase	MSMEG_6761	MSMEG_6761	MSMEG_6761
MSMEG_6892	Rv0058	6937984	6941058	minus	minus	YP_891092.1	1024	replicative DNA helicase	MSMEG_6892	Not available	MSMEG_6892
MSMEG_6894	Rv0056	6941588	6942043	minus	rplI	YP_891094.1	151	50S ribosomal protein L9	MSMEG_6894	MSMEG_6894	Not available
MSMEG_6895	Rv0055	6942062	6942316	minus	rpsR	YP_891095.1	84	30S ribosomal protein S18	MSMEG_6895	MSMEG_6895	Not available
MSMEG_6896	Rv0054	6942354	6942851	minus	minus	YP_891096.1	165	singleminusstranded DNAminusbinding protein	MSMEG_6896	Not available	MSMEG_6896
MSMEG_6897	Rv0053	6942924	6943196	minus	rpsF	YP_891097.1	90	30S ribosomal protein S6	MSMEG_6897	Not available	Msmeg_6897
MSMEG_6899	Rv0051	6943954	6945618	minus	minus	YP_891099.1	554	hypothetical protein MSMEG_6899	MSMEG_6899	Not available	Msmeg_6899
MSMEG_6900	Rv0050	6945615	6947972	minus	minus	YP_891100.1	785	penicillinminusbinding protein 1	Not available	Not available	Msmeg_6900
MSMEG_6901	Rv0049	6948091	6948579	minus	minus	YP_891101.1	162	hypothetical protein MSMEG_6901	Not available	Not available	Msmeg_6901
MSMEG_6903	Rv0047c	6949596	6950150	plus	minus	YP_891103.1	184	PadR family transcriptional regulator	MSMEG_6903	MSMEG_6903	Not available
MSMEG_6904	Rv0046c	6950228	6951319	plus	minus	YP_891104.1	363	myominusinositolminus1minusphosphate synthase	MSMEG_6904	Not available	MSMEG_6904
MSMEG_6917	Rv0041	6959072	6961933	minus	leuS	YP_891113.1	953	leucylminustRNA synthetase	Not available	Not available	MSMEG_6917
MSMEG_6921	Rv0038	6963530	6964135	minus	minus	YP_891116.1	201	hypothetical protein MSMEG_6921	MSMEG_6921	Not available	Not available
MSMEG_6926	Rv3907c	6966955	6968397	minus	minus	YP_891120.1	480	tRNA adenylyltransferase	MSMEG_6926	Not available	MSMEG_6926
MSMEG_6927	Rv3908	6968482	6969375	plus	minus	YP_891121.1	297	MutT/nudix family protein	MSMEG_6927	Not available	Msmeg_6927
MSMEG_6928	Rv3909	6969396	6971798	plus	minus	YP_891122.1	800	hypothetical protein MSMEG_6928	MSMEG_6928	Not available	MSMEG_6928
MSMEG_6929	Rv3910	6971795	6975445	plus	minus	YP_891123.1	1216	hypothetical protein MSMEG_6929	MSMEG_6929	Not available	MSMEG_6929
MSMEG_6933	Rv3913	6976965	6977900	plus	trxB	YP_891127.1	311	thioredoxinminusdisulfide reductase	MSMEG_6933	Not available	MSMEG_6933
MSMEG_6934	Rv3914	6977934	6978266	plus	trx	YP_891128.1	110	thioredoxin	Not available	MSMEG_6934	MSMEG_6934
MSMEG_6935	Rv3915	6978405	6979595	plus	minus	YP_891129.1	396	NminusacetylmuramoylminusLminusalanine amidase	Not available	Not available	MSMEG_6935
MSMEG_6936	Rv3916c	6979641	6980393	minus	minus	YP_891130.1	250	hypothetical protein MSMEG_6936	Not available	Not available	Msmeg_6936
MSMEG_6938	Rv3917c	6980632	6981687	minus	minus	YP_891131.1	351	ParBminuslike partition proteins	Not available	MSMEG_6938	MSMEG_6938
MSMEG_6939	Rv3918c	6981747	6982718	minus	minus	YP_891132.1	323	Soj family protein	MSMEG_6939	Not available	MSMEG_6939
MSMEG_6940	Rv3919c	6982721	6983428	minus	gidB	YP_891133.1	235	methyltransferase GidB	MSMEG_6940	MSMEG_6940	Not available
MSMEG_6941	Rv3920c	6983492	6984043	minus	minus	YP_891134.1	183	R3H domainminuscontaining protein	Not available	MSMEG_6941	Not available
MSMEG_6942	Rv3921c	6984079	6985182	minus	minus	YP_891135.1	367	inner membrane protein translocase component YidC	MSMEG_6942	Not available	MSMEG_6942
MSMEG_6946	Rv3924c	6985943	6986086	minus	rpmH	YP_891138.1	47	50S ribosomal protein L34	MSMEG_6946	Not available	Msmeg_6946
MSMEG_6947	Rv0001	6986600	6988114	plus	dnaA	YP_891139.1	504	chromosomal replication initiation protein	Not available	Not available	MSMEG_6947

## Sheet: Strain Knockouts
Available Knock outs	M. smegmatis Strain Name
MSMEG_0021	MSMEG_0021::zeo
MSMEG_0031	MSMEG_0031::zeo
MSMEG_0048	MSMEG_0048::zeo
MSMEG_0095	MSMEG_0095::zeo
MSMEG_0132	MSMEG_0132::zeo
MSMEG_0150	MSMEG_0150::zeo
MSMEG_0152	MSMEG_0152::zeo
MSMEG_0154	MSMEG_0154::zeo
MSMEG_0156	MSMEG_0156::zeo
MSMEG_0220	MSMEG_0220::zeo
MSMEG_0222	MSMEG_0222::zeo
MSMEG_0225	MSMEG_0225::zeo
MSMEG_0229	MSMEG_0229::zeo
MSMEG_0230	MSMEG_0230::zeo
MSMEG_0240	MSMEG_0240::zeo
MSMEG_0244	MSMEG_0244::zeo
MSMEG_0245	MSMEG_0245::zeo
MSMEG_0248	MSMEG_0248::zeo
MSMEG_0251	MSMEG_0251::zeo
MSMEG_0252	MSMEG_0252::zeo
MSMEG_0255	MSMEG_0255::zeo
MSMEG_0339	MSMEG_0339::zeo
MSMEG_0363	MSMEG_0363::zeo
MSMEG_0372	MSMEG_0372::zeo
MSMEG_0373	MSMEG_0373::zeo
MSMEG_0381	MSMEG_0381::zeo
MSMEG_0382	MSMEG_0382::zeo
MSMEG_0385	MSMEG_0385::zeo
MSMEG_0389	MSMEG_0389::zeo
MSMEG_0409	MSMEG_0409::zeo
MSMEG_0411	MSMEG_0411::zeo
MSMEG_0435	MSMEG_0435::zeo
MSMEG_0436	MSMEG_0436::zeo
MSMEG_0508	MSMEG_0508::zeo
MSMEG_0518	MSMEG_0518::zeo
MSMEG_0539	MSMEG_0539::zeo
MSMEG_0559	MSMEG_0559::zeo
MSMEG_0576	MSMEG_0576::zeo
MSMEG_0581	MSMEG_0581::zeo
MSMEG_0599	MSMEG_0599::zeo
MSMEG_0615	MSMEG_0615::zeo
MSMEG_0621	MSMEG_0621::zeo
MSMEG_0622	MSMEG_0622::zeo
MSMEG_0624	MSMEG_0624::zeo
MSMEG_0635	MSMEG_0635::zeo
MSMEG_0636	MSMEG_0636::zeo
MSMEG_0674	MSMEG_0674::zeo
MSMEG_0678	MSMEG_0678::zeo
MSMEG_0711	MSMEG_0711::zeo
MSMEG_0713	MSMEG_0713::zeo
MSMEG_0739	MSMEG_0739::zeo
MSMEG_0754	MSMEG_0754::zeo
MSMEG_0758	MSMEG_0758::zeo
MSMEG_0760	MSMEG_0760::zeo
MSMEG_0768	MSMEG_0768::zeo
MSMEG_0769	MSMEG_0769::zeo
MSMEG_0775	MSMEG_0775::zeo
MSMEG_0777	MSMEG_0777::zeo
MSMEG_0786	MSMEG_0786::zeo
MSMEG_0787	MSMEG_0787::zeo
MSMEG_0789	MSMEG_0789::zeo
MSMEG_0791	MSMEG_0791::zeo
MSMEG_0825	MSMEG_0825::zeo
MSMEG_0826	MSMEG_0826::zeo
MSMEG_0833	MSMEG_0833::zeo
MSMEG_0835	MSMEG_0835::zeo
MSMEG_0861	MSMEG_0861::zeo
MSMEG_0863	MSMEG_0863::zeo
MSMEG_0866	MSMEG_0866::zeo
MSMEG_0876	MSMEG_0876::zeo
MSMEG_0902	MSMEG_0902::zeo
MSMEG_0905	MSMEG_0905::zeo
MSMEG_0912	MSMEG_0912::zeo
MSMEG_0913	MSMEG_0913::zeo
MSMEG_0916	MSMEG_0916::zeo
MSMEG_0919	MSMEG_0919::zeo
MSMEG_0924	MSMEG_0924::zeo
MSMEG_0929	MSMEG_0929::zeo
MSMEG_0933	MSMEG_0933::zeo
MSMEG_0936	MSMEG_0936::zeo
MSMEG_0938	MSMEG_0938::zeo
MSMEG_0939	MSMEG_0939::zeo
MSMEG_0941	MSMEG_0941::zeo
MSMEG_0943	MSMEG_0943::zeo
MSMEG_0946	MSMEG_0946::zeo
MSMEG_0947	MSMEG_0947::zeo
MSMEG_1067	MSMEG_1067::zeo
MSMEG_1103	MSMEG_1103::zeo
MSMEG_1108	MSMEG_1108::zeo
MSMEG_1124	MSMEG_1124::zeo
MSMEG_1132	MSMEG_1132::zeo
MSMEG_1134	MSMEG_1134::zeo
MSMEG_1203	MSMEG_1203::zeo
MSMEG_1205	MSMEG_1205::zeo
MSMEG_1229	MSMEG_1229::zeo
MSMEG_1342	MSMEG_1342::zeo
MSMEG_1352	MSMEG_1352::zeo
MSMEG_1366	MSMEG_1366::zeo
MSMEG_1382	MSMEG_1382::zeo
MSMEG_1476	MSMEG_1476::zeo
MSMEG_1480	MSMEG_1480::zeo
MSMEG_1485	MSMEG_1485::zeo
MSMEG_1527	MSMEG_1527::zeo
MSMEG_1567	MSMEG_1567::zeo
MSMEG_1577	MSMEG_1577::zeo
MSMEG_1578	MSMEG_1578::zeo
MSMEG_1580	MSMEG_1580::zeo
MSMEG_1583	MSMEG_1583::zeo
MSMEG_1597	MSMEG_1597::zeo
MSMEG_1603	MSMEG_1603::zeo
MSMEG_1604	MSMEG_1604::zeo
MSMEG_1605	MSMEG_1605::zeo
MSMEG_1636	MSMEG_1636::zeo
MSMEG_1651	MSMEG_1651::zeo
MSMEG_1661	MSMEG_1661::zeo
MSMEG_1676	MSMEG_1676::zeo
MSMEG_1684	MSMEG_1684::zeo
MSMEG_1695	MSMEG_1695::zeo
MSMEG_1701	MSMEG_1701::zeo
MSMEG_1736	MSMEG_1736::zeo
MSMEG_1821	MSMEG_1821::zeo
MSMEG_1824	MSMEG_1824::zeo
MSMEG_1829	MSMEG_1829::zeo
MSMEG_1832	MSMEG_1832::zeo
MSMEG_1874	MSMEG_1874::zeo
MSMEG_1876	MSMEG_1876::zeo
MSMEG_1878	MSMEG_1878::zeo
MSMEG_1891	MSMEG_1891::zeo
MSMEG_1917	MSMEG_1917::zeo
MSMEG_1935	MSMEG_1935::zeo
MSMEG_1936	MSMEG_1936::zeo
MSMEG_1937	MSMEG_1937::zeo
MSMEG_1957	MSMEG_1957::zeo
MSMEG_1958	MSMEG_1958::zeo
MSMEG_1959	MSMEG_1959::zeo
MSMEG_2021	MSMEG_2021::zeo
MSMEG_2078	MSMEG_2078::zeo
MSMEG_2080	MSMEG_2080::zeo
MSMEG_2081	MSMEG_2081::zeo
MSMEG_2083	MSMEG_2083::zeo
MSMEG_2090	MSMEG_2090::zeo
MSMEG_2107	MSMEG_2107::zeo
MSMEG_2349	MSMEG_2349::zeo
MSMEG_2350	MSMEG_2350::zeo
MSMEG_2351	MSMEG_2351::zeo
MSMEG_2357	MSMEG_2357::zeo
MSMEG_2358	MSMEG_2358::zeo
MSMEG_2359	MSMEG_2359::zeo
MSMEG_2363	MSMEG_2363::zeo
MSMEG_2369	MSMEG_2369::zeo
MSMEG_2373	MSMEG_2373::zeo
MSMEG_2374	MSMEG_2374::zeo
MSMEG_2378	MSMEG_2378::zeo
MSMEG_2379	MSMEG_2379::zeo
MSMEG_2382	MSMEG_2382::zeo
MSMEG_2387	MSMEG_2387::zeo
MSMEG_2388	MSMEG_2388::zeo
MSMEG_2389	MSMEG_2389::zeo
MSMEG_2390	MSMEG_2390::zeo
MSMEG_2391	MSMEG_2391::zeo
MSMEG_2393	MSMEG_2393::zeo
MSMEG_2399	MSMEG_2399::zeo
MSMEG_2403	MSMEG_2403::zeo
MSMEG_2407	MSMEG_2407::zeo
MSMEG_2408	MSMEG_2408::zeo
MSMEG_2419	MSMEG_2419::zeo
MSMEG_2435	MSMEG_2435::zeo
MSMEG_2436	MSMEG_2436::zeo
MSMEG_2437	MSMEG_2437::zeo
MSMEG_2438	MSMEG_2438::zeo
MSMEG_2442	MSMEG_2442::zeo
MSMEG_2443	MSMEG_2443::zeo
MSMEG_2515	MSMEG_2515::zeo
MSMEG_2579	MSMEG_2579::zeo
MSMEG_2587	MSMEG_2587::zeo
MSMEG_2619	MSMEG_2619::zeo
MSMEG_2629	MSMEG_2629::zeo
MSMEG_2647	MSMEG_2647::zeo
MSMEG_2649	MSMEG_2649::zeo
MSMEG_2657	MSMEG_2657::zeo
MSMEG_2659	MSMEG_2659::zeo
MSMEG_2665	MSMEG_2665::zeo
MSMEG_2672	MSMEG_2672::zeo
MSMEG_2677	MSMEG_2677::zeo
MSMEG_2685	MSMEG_2685::zeo
MSMEG_2691	MSMEG_2691::zeo
MSMEG_2698	MSMEG_2698::zeo
MSMEG_2699	MSMEG_2699::zeo
MSMEG_2700	MSMEG_2700::zeo
MSMEG_2723	MSMEG_2723::zeo
MSMEG_2724	MSMEG_2724::zeo
MSMEG_2729	MSMEG_2729::zeo
MSMEG_2736	MSMEG_2736::zeo
MSMEG_2743	MSMEG_2743::zeo
MSMEG_2746	MSMEG_2746::zeo
MSMEG_2752	MSMEG_2752::zeo
MSMEG_2753	MSMEG_2753::zeo
MSMEG_2754	MSMEG_2754::zeo
MSMEG_2755	MSMEG_2755::zeo
MSMEG_2760	MSMEG_2760::zeo
MSMEG_2763	MSMEG_2763::zeo
MSMEG_2778	MSMEG_2778::zeo
MSMEG_2779	MSMEG_2779::zeo
MSMEG_2786	MSMEG_2786::zeo
MSMEG_2853	MSMEG_2853::zeo
MSMEG_2937	MSMEG_2937::zeo
MSMEG_2939	MSMEG_2939::zeo
MSMEG_2944	MSMEG_2944::zeo
MSMEG_2956	MSMEG_2956::zeo
MSMEG_2959	MSMEG_2959::zeo
MSMEG_2960	MSMEG_2960::zeo
MSMEG_2973	MSMEG_2973::zeo
MSMEG_3017	MSMEG_3017::zeo
MSMEG_3018	MSMEG_3018::zeo
MSMEG_3021	MSMEG_3021::zeo
MSMEG_3027	MSMEG_3027::zeo
MSMEG_3034	MSMEG_3034::zeo
MSMEG_3043	MSMEG_3043::zeo
MSMEG_3044	MSMEG_3044::zeo
MSMEG_3048	MSMEG_3048::zeo
MSMEG_3053	MSMEG_3053::zeo
MSMEG_3064	MSMEG_3064::zeo
MSMEG_3069	MSMEG_3069::zeo
MSMEG_3073	MSMEG_3073::zeo
MSMEG_3074	MSMEG_3074::zeo
MSMEG_3078	MSMEG_3078::zeo
MSMEG_3079	MSMEG_3079::zeo
MSMEG_3080	MSMEG_3080::zeo
MSMEG_3085	MSMEG_3085::zeo
MSMEG_3086	MSMEG_3086::zeo
MSMEG_3087	MSMEG_3087::zeo
MSMEG_3089	MSMEG_3089::zeo
MSMEG_3102	MSMEG_3102::zeo
MSMEG_3103	MSMEG_3103::zeo
MSMEG_3119	MSMEG_3119::zeo
MSMEG_3126	MSMEG_3126::zeo
MSMEG_3127	MSMEG_3127::zeo
MSMEG_3138	MSMEG_3138::zeo
MSMEG_3139	MSMEG_3139::zeo
MSMEG_3140	MSMEG_3140::zeo
MSMEG_3146	MSMEG_3146::zeo
MSMEG_3155	MSMEG_3155::zeo
MSMEG_3158	MSMEG_3158::zeo
MSMEG_3160	MSMEG_3160::zeo
MSMEG_3175	MSMEG_3175::zeo
MSMEG_3187	MSMEG_3187::zeo
MSMEG_3198	MSMEG_3198::zeo
MSMEG_3199	MSMEG_3199::zeo
MSMEG_3200	MSMEG_3200::zeo
MSMEG_3205	MSMEG_3205::zeo
MSMEG_3206	MSMEG_3206::zeo
MSMEG_3209	MSMEG_3209::zeo
MSMEG_3211	MSMEG_3211::zeo
MSMEG_3217	MSMEG_3217::zeo
MSMEG_3219	MSMEG_3219::zeo
MSMEG_3220	MSMEG_3220::zeo
MSMEG_3221	MSMEG_3221::zeo
MSMEG_3226	MSMEG_3226::zeo
MSMEG_3227	MSMEG_3227::zeo
MSMEG_3228	MSMEG_3228::zeo
MSMEG_3246	MSMEG_3246::zeo
MSMEG_3308	MSMEG_3308::zeo
MSMEG_3477	MSMEG_3477::zeo
MSMEG_3494	MSMEG_3494::zeo
MSMEG_3495	MSMEG_3495::zeo
MSMEG_3496	MSMEG_3496::zeo
MSMEG_3512	MSMEG_3512::zeo
MSMEG_3538	MSMEG_3538::zeo
MSMEG_3580	MSMEG_3580::zeo
MSMEG_3619	MSMEG_3619::zeo
MSMEG_3630	MSMEG_3630::zeo
MSMEG_3631	MSMEG_3631::zeo
MSMEG_3632	MSMEG_3632::zeo
MSMEG_3640	MSMEG_3640::zeo
MSMEG_3645	MSMEG_3645::zeo
MSMEG_3655	MSMEG_3655::zeo
MSMEG_3683	MSMEG_3683::zeo
MSMEG_3715	MSMEG_3715::zeo
MSMEG_3740	MSMEG_3740::zeo
MSMEG_3741	MSMEG_3741::zeo
MSMEG_3743	MSMEG_3743::zeo
MSMEG_3751	MSMEG_3751::zeo
MSMEG_3767	MSMEG_3767::zeo
MSMEG_3771	MSMEG_3771::zeo
MSMEG_3773	MSMEG_3773::zeo
MSMEG_3780	MSMEG_3780::zeo
MSMEG_3810	MSMEG_3810::zeo
MSMEG_3811	MSMEG_3811::zeo
MSMEG_3816	MSMEG_3816::zeo
MSMEG_3884	MSMEG_3884::zeo
MSMEG_3885	MSMEG_3885::zeo
MSMEG_3887	MSMEG_3887::zeo
MSMEG_3888	MSMEG_3888::zeo
MSMEG_3890	MSMEG_3890::zeo
MSMEG_3894	MSMEG_3894::zeo
MSMEG_3895	MSMEG_3895::zeo
MSMEG_3897	MSMEG_3897::zeo
MSMEG_3906	MSMEG_3906::zeo
MSMEG_3907	MSMEG_3907::zeo
MSMEG_4181	MSMEG_4181::zeo
MSMEG_4186	MSMEG_4186::zeo
MSMEG_4189	MSMEG_4189::zeo
MSMEG_4190	MSMEG_4190::zeo
MSMEG_4191	MSMEG_4191::zeo
MSMEG_4192	MSMEG_4192::zeo
MSMEG_4193	MSMEG_4193::zeo
MSMEG_4195	MSMEG_4195::zeo
MSMEG_4200	MSMEG_4200::zeo
MSMEG_4218	MSMEG_4218::zeo
MSMEG_4221	MSMEG_4221::zeo
MSMEG_4235	MSMEG_4235::zeo
MSMEG_4237	MSMEG_4237::zeo
MSMEG_4238	MSMEG_4238::zeo
MSMEG_4239	MSMEG_4239::zeo
MSMEG_4244	MSMEG_4244::zeo
MSMEG_4245	MSMEG_4245::zeo
MSMEG_4249	MSMEG_4249::zeo
MSMEG_4250	MSMEG_4250::zeo
MSMEG_4251	MSMEG_4251::zeo
MSMEG_4252	MSMEG_4252::zeo
MSMEG_4254	MSMEG_4254::zeo
MSMEG_4265	MSMEG_4265::zeo
MSMEG_4267	MSMEG_4267::zeo
MSMEG_4270	MSMEG_4270::zeo
MSMEG_4275	MSMEG_4275::zeo
MSMEG_4276	MSMEG_4276::zeo
MSMEG_4278	MSMEG_4278::zeo
MSMEG_4281	MSMEG_4281::zeo
MSMEG_4284	MSMEG_4284::zeo
MSMEG_4293	MSMEG_4293::zeo
MSMEG_4295	MSMEG_4295::zeo
MSMEG_4296	MSMEG_4296::zeo
MSMEG_4301	MSMEG_4301::zeo
MSMEG_4305	MSMEG_4305::zeo
MSMEG_4307	MSMEG_4307::zeo
MSMEG_4321	MSMEG_4321::zeo
MSMEG_4328	MSMEG_4328::zeo
MSMEG_4329	MSMEG_4329::zeo
MSMEG_4336	MSMEG_4336::zeo
MSMEG_4337	MSMEG_4337::zeo
MSMEG_4338	MSMEG_4338::zeo
MSMEG_4384	MSMEG_4384::zeo
MSMEG_4437	MSMEG_4437::zeo
MSMEG_4466	MSMEG_4466::zeo
MSMEG_4468	MSMEG_4468::zeo
MSMEG_4469	MSMEG_4469::zeo
MSMEG_4470	MSMEG_4470::zeo
MSMEG_4483	MSMEG_4483::zeo
MSMEG_4486	MSMEG_4486::zeo
MSMEG_4487	MSMEG_4487::zeo
MSMEG_4504	MSMEG_4504::zeo
MSMEG_4505	MSMEG_4505::zeo
MSMEG_4533	MSMEG_4533::zeo
MSMEG_4556	MSMEG_4556::zeo
MSMEG_4569	MSMEG_4569::zeo
MSMEG_4570	MSMEG_4570::zeo
MSMEG_4580	MSMEG_4580::zeo
MSMEG_4621	MSMEG_4621::zeo
MSMEG_4627	MSMEG_4627::zeo
MSMEG_4640	MSMEG_4640::zeo
MSMEG_4643	MSMEG_4643::zeo
MSMEG_4674	MSMEG_4674::zeo
MSMEG_4688	MSMEG_4688::zeo
MSMEG_4690	MSMEG_4690::zeo
MSMEG_4692	MSMEG_4692::zeo
MSMEG_4694	MSMEG_4694::zeo
MSMEG_4695	MSMEG_4695::zeo
MSMEG_4699	MSMEG_4699::zeo
MSMEG_4704	MSMEG_4704::zeo
MSMEG_4722	MSMEG_4722::zeo
MSMEG_4724	MSMEG_4724::zeo
MSMEG_4727	MSMEG_4727::zeo
MSMEG_4731	MSMEG_4731::zeo
MSMEG_4745	MSMEG_4745::zeo
MSMEG_4752	MSMEG_4752::zeo
MSMEG_4753	MSMEG_4753::zeo
MSMEG_4795	MSMEG_4795::zeo
MSMEG_4796	MSMEG_4796::zeo
MSMEG_4891	MSMEG_4891::zeo
MSMEG_4896	MSMEG_4896::zeo
MSMEG_4898	MSMEG_4898::zeo
MSMEG_4899	MSMEG_4899::zeo
MSMEG_4900	MSMEG_4900::zeo
MSMEG_4901	MSMEG_4901::zeo
MSMEG_4902	MSMEG_4902::zeo
MSMEG_4904	MSMEG_4904::zeo
MSMEG_4910	MSMEG_4910::zeo
MSMEG_4920	MSMEG_4920::zeo
MSMEG_4923	MSMEG_4923::zeo
MSMEG_4933	MSMEG_4933::zeo
MSMEG_4935	MSMEG_4935::zeo
MSMEG_4941	MSMEG_4941::zeo
MSMEG_4942	MSMEG_4942::zeo
MSMEG_4948	MSMEG_4948::zeo
MSMEG_4951	MSMEG_4951::zeo
MSMEG_4958	MSMEG_4958::zeo
MSMEG_4985	MSMEG_4985::zeo
MSMEG_4997	MSMEG_4997::zeo
MSMEG_5005	MSMEG_5005::zeo
MSMEG_5006	MSMEG_5006::zeo
MSMEG_5007	MSMEG_5007::zeo
MSMEG_5008	MSMEG_5008::zeo
MSMEG_5009	MSMEG_5009::zeo
MSMEG_5037	MSMEG_5037::zeo
MSMEG_5041	MSMEG_5041::zeo
MSMEG_5044	MSMEG_5044::zeo
MSMEG_5045	MSMEG_5045::zeo
MSMEG_5048	MSMEG_5048::zeo
MSMEG_5053	MSMEG_5053::zeo
MSMEG_5056	MSMEG_5056::zeo
MSMEG_5059	MSMEG_5059::zeo
MSMEG_5060	MSMEG_5060::zeo
MSMEG_5061	MSMEG_5061::zeo
MSMEG_5069	MSMEG_5069::zeo
MSMEG_5071	MSMEG_5071::zeo
MSMEG_5072	MSMEG_5072::zeo
MSMEG_5078	MSMEG_5078::zeo
MSMEG_5081	MSMEG_5081::zeo
MSMEG_5082	MSMEG_5082::zeo
MSMEG_5083	MSMEG_5083::zeo
MSMEG_5084	MSMEG_5084::zeo
MSMEG_5085	MSMEG_5085::zeo
MSMEG_5087	MSMEG_5087::zeo
MSMEG_5114	MSMEG_5114::zeo
MSMEG_5121	MSMEG_5121::zeo
MSMEG_5126	MSMEG_5126::zeo
MSMEG_5132	MSMEG_5132::zeo
MSMEG_5170	MSMEG_5170::zeo
MSMEG_5222	MSMEG_5222::zeo
MSMEG_5225	MSMEG_5225::zeo
MSMEG_5226	MSMEG_5226::zeo
MSMEG_5238	MSMEG_5238::zeo
MSMEG_5239	MSMEG_5239::zeo
MSMEG_5240	MSMEG_5240::zeo
MSMEG_5247	MSMEG_5247::zeo
MSMEG_5256	MSMEG_5256::zeo
MSMEG_5261	MSMEG_5261::zeo
MSMEG_5262	MSMEG_5262::zeo
MSMEG_5263	MSMEG_5263::zeo
MSMEG_5265	MSMEG_5265::zeo
MSMEG_5270	MSMEG_5270::zeo
MSMEG_5275	MSMEG_5275::zeo
MSMEG_5276	MSMEG_5276::zeo
MSMEG_5277	MSMEG_5277::zeo
MSMEG_5431	MSMEG_5431::zeo
MSMEG_5432	MSMEG_5432::zeo
MSMEG_5438	MSMEG_5438::zeo
MSMEG_5439	MSMEG_5439::zeo
MSMEG_5445	MSMEG_5445::zeo
MSMEG_5447	MSMEG_5447::zeo
MSMEG_5470	MSMEG_5470::zeo
MSMEG_5472	MSMEG_5472::zeo
MSMEG_5479	MSMEG_5479::zeo
MSMEG_5482	MSMEG_5482::zeo
MSMEG_5485	MSMEG_5485::zeo
MSMEG_5486	MSMEG_5486::zeo
MSMEG_5487	MSMEG_5487::zeo
MSMEG_5488	MSMEG_5488::zeo
MSMEG_5505	MSMEG_5505::zeo
MSMEG_5524	MSMEG_5524::zeo
MSMEG_5534	MSMEG_5534::zeo
MSMEG_5541	MSMEG_5541::zeo
MSMEG_5571	MSMEG_5571::zeo
MSMEG_5634	MSMEG_5634::zeo
MSMEG_5635	MSMEG_5635::zeo
MSMEG_5639	MSMEG_5639::zeo
MSMEG_5663	MSMEG_5663::zeo
MSMEG_5675	MSMEG_5675::zeo
MSMEG_5681	MSMEG_5681::zeo
MSMEG_5682	MSMEG_5682::zeo
MSMEG_5689	MSMEG_5689::zeo
MSMEG_5691	MSMEG_5691::zeo
MSMEG_5693	MSMEG_5693::zeo
MSMEG_5696	MSMEG_5696::zeo
MSMEG_5700	MSMEG_5700::zeo
MSMEG_5704	MSMEG_5704::zeo
MSMEG_5720	MSMEG_5720::zeo
MSMEG_5721	MSMEG_5721::zeo
MSMEG_5739	MSMEG_5739::zeo
MSMEG_5774	MSMEG_5774::zeo
MSMEG_5776	MSMEG_5776::zeo
MSMEG_5779	MSMEG_5779::zeo
MSMEG_5780	MSMEG_5780::zeo
MSMEG_5781	MSMEG_5781::zeo
MSMEG_5786	MSMEG_5786::zeo
MSMEG_5789	MSMEG_5789::zeo
MSMEG_5790	MSMEG_5790::zeo
MSMEG_5792	MSMEG_5792::zeo
MSMEG_5796	MSMEG_5796::zeo
MSMEG_5797	MSMEG_5797::zeo
MSMEG_5817	MSMEG_5817::zeo
MSMEG_5828	MSMEG_5828::zeo
MSMEG_5831	MSMEG_5831::zeo
MSMEG_5839	MSMEG_5839::zeo
MSMEG_5852	MSMEG_5852::zeo
MSMEG_5871	MSMEG_5871::zeo
MSMEG_5902	MSMEG_5902::zeo
MSMEG_5904	MSMEG_5904::zeo
MSMEG_5920	MSMEG_5920::zeo
MSMEG_5983	MSMEG_5983::zeo
MSMEG_6008	MSMEG_6008::zeo
MSMEG_6065	MSMEG_6065::zeo
MSMEG_6083	MSMEG_6083::zeo
MSMEG_6085	MSMEG_6085::zeo
MSMEG_6086	MSMEG_6086::zeo
MSMEG_6087	MSMEG_6087::zeo
MSMEG_6092	MSMEG_6092::zeo
MSMEG_6096	MSMEG_6096::zeo
MSMEG_6105	MSMEG_6105::zeo
MSMEG_6110	MSMEG_6110::zeo
MSMEG_6158	MSMEG_6158::zeo
MSMEG_6159	MSMEG_6159::zeo
MSMEG_6180	MSMEG_6180::zeo
MSMEG_6183	MSMEG_6183::zeo
MSMEG_6185	MSMEG_6185::zeo
MSMEG_6187	MSMEG_6187::zeo
MSMEG_6190	MSMEG_6190::zeo
MSMEG_6193	MSMEG_6193::zeo
MSMEG_6199	MSMEG_6199::zeo
MSMEG_6201	MSMEG_6201::zeo
MSMEG_6202	MSMEG_6202::zeo
MSMEG_6222	MSMEG_6222::zeo
MSMEG_6229	MSMEG_6229::zeo
MSMEG_6249	MSMEG_6249::zeo
MSMEG_6251	MSMEG_6251::zeo
MSMEG_6255	MSMEG_6255::zeo
MSMEG_6271	MSMEG_6271::zeo
MSMEG_6280	MSMEG_6280::zeo
MSMEG_6281	MSMEG_6281::zeo
MSMEG_6282	MSMEG_6282::zeo
MSMEG_6283	MSMEG_6283::zeo
MSMEG_6284	MSMEG_6284::zeo
MSMEG_6288	MSMEG_6288::zeo
MSMEG_6328	MSMEG_6328::zeo
MSMEG_6330	MSMEG_6330::zeo
MSMEG_6353	MSMEG_6353::zeo
MSMEG_6362	MSMEG_6362::zeo
MSMEG_6363	MSMEG_6363::zeo
MSMEG_6372	MSMEG_6372::zeo
MSMEG_6399	MSMEG_6399::zeo
MSMEG_6407	MSMEG_6407::zeo
MSMEG_6414	MSMEG_6414::zeo
MSMEG_6416	MSMEG_6416::zeo
MSMEG_6418	MSMEG_6418::zeo
MSMEG_6421	MSMEG_6421::zeo
MSMEG_6423	MSMEG_6423::zeo
MSMEG_6427	MSMEG_6427::zeo
MSMEG_6428	MSMEG_6428::zeo
MSMEG_6431	MSMEG_6431::zeo
MSMEG_6439	MSMEG_6439::zeo
MSMEG_6440	MSMEG_6440::zeo
MSMEG_6441	MSMEG_6441::zeo
MSMEG_6458	MSMEG_6458::zeo
MSMEG_6459	MSMEG_6459::zeo
MSMEG_6575	MSMEG_6575::zeo
MSMEG_6596	MSMEG_6596::zeo
MSMEG_6638	MSMEG_6638::zeo
MSMEG_6649	MSMEG_6649::zeo
MSMEG_6685	MSMEG_6685::zeo
MSMEG_6754	MSMEG_6754::zeo
MSMEG_6759	MSMEG_6759::zeo
MSMEG_6761	MSMEG_6761::zeo
MSMEG_6894	MSMEG_6894::zeo
MSMEG_6895	MSMEG_6895::zeo
MSMEG_6903	MSMEG_6903::zeo
MSMEG_6934	MSMEG_6934::zeo
MSMEG_6938	MSMEG_6938::zeo
MSMEG_6940	MSMEG_6940::zeo
MSMEG_6941	MSMEG_6941::zeo

## Sheet: Dendra Plasmid clones
Master gene List	Dendra gene fusions	Available Dendra gene fusions	Dendra Plasmid Names
MSMEG_0001	MSMEG_0001	MSMEG_0001	pMSMEG_0001.dendra
MSMEG_0003	MSMEG_0003	MSMEG_0003	pMSMEG_0003.dendra
MSMEG_0004	MSMEG_0004	MSMEG_0004	pMSMEG_0004.dendra
MSMEG_0005	MSMEG_0005	MSMEG_0005	pMSMEG_0005.dendra
MSMEG_0006	MSMEG_0006	MSMEG_0006	pMSMEG_0006.dendra
MSMEG_0007	MSMEG_0007	MSMEG_0007	pMSMEG_0007.dendra
MSMEG_0021	MSMEG_0021	MSMEG_0021	pMSMEG_0021.dendra
MSMEG_0024	MSMEG_0024	MSMEG_0024	pMSMEG_0024.dendra
MSMEG_0026	MSMEG_0026	MSMEG_0026	pMSMEG_0026.dendra
MSMEG_0028	MSMEG_0028	MSMEG_0028	pMSMEG_0028.dendra
MSMEG_0029	MSMEG_0029	MSMEG_0029	pMSMEG_0029.dendra
MSMEG_0030	MSMEG_0030	MSMEG_0030	pMSMEG_0030.dendra
MSMEG_0031	MSMEG_0031	MSMEG_0031	pMSMEG_0031.dendra
MSMEG_0032	MSMEG_0032	MSMEG_0032	pMSMEG_0032.dendra
MSMEG_0033	MSMEG_0033	MSMEG_0033	pMSMEG_0033.dendra
MSMEG_0034	MSMEG_0034	MSMEG_0034	pMSMEG_0034.dendra
MSMEG_0035	MSMEG_0035	MSMEG_0035	pMSMEG_0035.dendra
MSMEG_0048	MSMEG_0048	MSMEG_0048	pMSMEG_0048.dendra
MSMEG_0095	MSMEG_0095	MSMEG_0095	pMSMEG_0095.dendra
MSMEG_0132	MSMEG_0132	MSMEG_0132	pMSMEG_0132.dendra
MSMEG_0149	MSMEG_0149	MSMEG_0149	pMSMEG_0149.dendra
MSMEG_0150	MSMEG_0150	MSMEG_0150	pMSMEG_0150.dendra
MSMEG_0151	MSMEG_0151	MSMEG_0151	pMSMEG_0151.dendra
MSMEG_0152	MSMEG_0152	MSMEG_0152	pMSMEG_0152.dendra
MSMEG_0154	MSMEG_0154	MSMEG_0154	pMSMEG_0154.dendra
MSMEG_0156	MSMEG_0156	MSMEG_0156	pMSMEG_0156.dendra
MSMEG_0220	MSMEG_0220	MSMEG_0220	pMSMEG_0220.dendra
MSMEG_0222	MSMEG_0222	MSMEG_0222	pMSMEG_0222.dendra
MSMEG_0225	MSMEG_0225	MSMEG_0225	pMSMEG_0225.dendra
MSMEG_0229	MSMEG_0229	MSMEG_0229	pMSMEG_0229.dendra
MSMEG_0230	Not available	MSMEG_0234	pMSMEG_0234.dendra
MSMEG_0234	MSMEG_0234	MSMEG_0240	pMSMEG_0240.dendra
MSMEG_0240	MSMEG_0240	MSMEG_0244	pMSMEG_0244.dendra
MSMEG_0244	MSMEG_0244	MSMEG_0245	pMSMEG_0245.dendra
MSMEG_0245	MSMEG_0245	MSMEG_0248	pMSMEG_0248.dendra
MSMEG_0248	MSMEG_0248	MSMEG_0250	pMSMEG_0250.dendra
MSMEG_0250	MSMEG_0250	MSMEG_0251	pMSMEG_0251.dendra
MSMEG_0251	MSMEG_0251	MSMEG_0252	pMSMEG_0252.dendra
MSMEG_0252	MSMEG_0252	MSMEG_0255	pMSMEG_0255.dendra
MSMEG_0255	MSMEG_0255	MSMEG_0301	pMSMEG_0301.dendra
MSMEG_0301	MSMEG_0301	MSMEG_0310	pMSMEG_0310.dendra
MSMEG_0310	MSMEG_0310	MSMEG_0311	pMSMEG_0311.dendra
MSMEG_0311	MSMEG_0311	MSMEG_0317	pMSMEG_0317.dendra
MSMEG_0317	MSMEG_0317	MSMEG_0319	pMSMEG_0319.dendra
MSMEG_0319	MSMEG_0319	MSMEG_0339	pMSMEG_0339.dendra
MSMEG_0339	MSMEG_0339	MSMEG_0363	pMSMEG_0363.dendra
MSMEG_0359	Not available	MSMEG_0371	pMSMEG_0371.dendra
MSMEG_0363	MSMEG_0363	MSMEG_0372	pMSMEG_0372.dendra
MSMEG_0371	MSMEG_0371	MSMEG_0373	pMSMEG_0373.dendra
MSMEG_0372	MSMEG_0372	MSMEG_0380	pMSMEG_0380.dendra
MSMEG_0373	MSMEG_0373	MSMEG_0381	pMSMEG_0381.dendra
MSMEG_0380	MSMEG_0380	MSMEG_0382	pMSMEG_0382.dendra
MSMEG_0381	MSMEG_0381	MSMEG_0384	pMSMEG_0384.dendra
MSMEG_0382	MSMEG_0382	MSMEG_0385	pMSMEG_0385.dendra
MSMEG_0384	MSMEG_0384	MSMEG_0389	pMSMEG_0389.dendra
MSMEG_0385	MSMEG_0385	MSMEG_0392	pMSMEG_0392.dendra
MSMEG_0389	MSMEG_0389	MSMEG_0406	pMSMEG_0406.dendra
MSMEG_0392	MSMEG_0392	MSMEG_0409	pMSMEG_0409.dendra
MSMEG_0406	MSMEG_0406	MSMEG_0411	pMSMEG_0411.dendra
MSMEG_0409	MSMEG_0409	MSMEG_0415	pMSMEG_0415.dendra
MSMEG_0411	MSMEG_0411	MSMEG_0435	pMSMEG_0435.dendra
MSMEG_0415	MSMEG_0415	MSMEG_0436	pMSMEG_0436.dendra
MSMEG_0435	MSMEG_0435	MSMEG_0508	pMSMEG_0508.dendra
MSMEG_0436	MSMEG_0436	MSMEG_0518	pMSMEG_0518.dendra
MSMEG_0508	MSMEG_0508	MSMEG_0559	pMSMEG_0559.dendra
MSMEG_0518	MSMEG_0518	MSMEG_0576	pMSMEG_0576.dendra
MSMEG_0539	Not available	MSMEG_0581	pMSMEG_0581.dendra
MSMEG_0559	MSMEG_0559	MSMEG_0615	pMSMEG_0615.dendra
MSMEG_0576	MSMEG_0576	MSMEG_0616	pMSMEG_0616.dendra
MSMEG_0581	MSMEG_0581	MSMEG_0617	pMSMEG_0617.dendra
MSMEG_0599	Not available	MSMEG_0621	pMSMEG_0621.dendra
MSMEG_0615	MSMEG_0615	MSMEG_0622	pMSMEG_0622.dendra
MSMEG_0616	MSMEG_0616	MSMEG_0624	pMSMEG_0624.dendra
MSMEG_0617	MSMEG_0617	MSMEG_0635	pMSMEG_0635.dendra
MSMEG_0621	MSMEG_0621	MSMEG_0636	pMSMEG_0636.dendra
MSMEG_0622	MSMEG_0622	MSMEG_0674	pMSMEG_0674.dendra
MSMEG_0624	MSMEG_0624	MSMEG_0678	pMSMEG_0678.dendra
MSMEG_0635	MSMEG_0635	MSMEG_0688	pMSMEG_0688.dendra
MSMEG_0636	MSMEG_0636	MSMEG_0690	pMSMEG_0690.dendra
MSMEG_0674	MSMEG_0674	MSMEG_0709	pMSMEG_0709.dendra
MSMEG_0678	MSMEG_0678	MSMEG_0710	pMSMEG_0710.dendra
MSMEG_0688	MSMEG_0688	MSMEG_0711	pMSMEG_0711.dendra
MSMEG_0690	MSMEG_0690	MSMEG_0713	pMSMEG_0713.dendra
MSMEG_0709	MSMEG_0709	MSMEG_0732	pMSMEG_0732.dendra
MSMEG_0710	MSMEG_0710	MSMEG_0736	pMSMEG_0736.dendra
MSMEG_0711	MSMEG_0711	MSMEG_0739	pMSMEG_0739.dendra
MSMEG_0713	MSMEG_0713	MSMEG_0754	pMSMEG_0754.dendra
MSMEG_0732	MSMEG_0732	MSMEG_0758	pMSMEG_0758.dendra
MSMEG_0736	MSMEG_0736	MSMEG_0759	pMSMEG_0759.dendra
MSMEG_0739	MSMEG_0739	MSMEG_0760	pMSMEG_0760.dendra
MSMEG_0754	MSMEG_0754	MSMEG_0768	pMSMEG_0768.dendra
MSMEG_0758	MSMEG_0758	MSMEG_0769	pMSMEG_0769.dendra
MSMEG_0759	MSMEG_0759	MSMEG_0775	pMSMEG_0775.dendra
MSMEG_0760	MSMEG_0760	MSMEG_0777	pMSMEG_0777.dendra
MSMEG_0768	MSMEG_0768	MSMEG_0786	pMSMEG_0786.dendra
MSMEG_0769	MSMEG_0769	MSMEG_0787	pMSMEG_0787.dendra
MSMEG_0775	MSMEG_0775	MSMEG_0789	pMSMEG_0789.dendra
MSMEG_0777	MSMEG_0777	MSMEG_0791	pMSMEG_0791.dendra
MSMEG_0786	MSMEG_0786	MSMEG_0793	pMSMEG_0793.dendra
MSMEG_0787	MSMEG_0787	MSMEG_0825	pMSMEG_0825.dendra
MSMEG_0789	MSMEG_0789	MSMEG_0826	pMSMEG_0826.dendra
MSMEG_0791	MSMEG_0791	MSMEG_0832	pMSMEG_0832.dendra
MSMEG_0793	MSMEG_0793	MSMEG_0833	pMSMEG_0833.dendra
MSMEG_0825	MSMEG_0825	MSMEG_0835	pMSMEG_0835.dendra
MSMEG_0826	MSMEG_0826	MSMEG_0861	pMSMEG_0861.dendra
MSMEG_0832	MSMEG_0832	MSMEG_0863	pMSMEG_0863.dendra
MSMEG_0833	MSMEG_0833	MSMEG_0866	pMSMEG_0866.dendra
MSMEG_0835	MSMEG_0835	MSMEG_0876	pMSMEG_0876.dendra
MSMEG_0861	MSMEG_0861	MSMEG_0880	pMSMEG_0880.dendra
MSMEG_0863	MSMEG_0863	MSMEG_0902	pMSMEG_0902.dendra
MSMEG_0866	MSMEG_0866	MSMEG_0903	pMSMEG_0903.dendra
MSMEG_0876	MSMEG_0876	MSMEG_0905	pMSMEG_0905.dendra
MSMEG_0880	MSMEG_0880	MSMEG_0909	pMSMEG_0909.dendra
MSMEG_0902	MSMEG_0902	MSMEG_0912	pMSMEG_0912.dendra
MSMEG_0903	MSMEG_0903	MSMEG_0913	pMSMEG_0913.dendra
MSMEG_0905	MSMEG_0905	MSMEG_0916	pMSMEG_0916.dendra
MSMEG_0909	MSMEG_0909	MSMEG_0919	pMSMEG_0919.dendra
MSMEG_0912	MSMEG_0912	MSMEG_0922	pMSMEG_0922.dendra
MSMEG_0913	MSMEG_0913	MSMEG_0924	pMSMEG_0924.dendra
MSMEG_0916	MSMEG_0916	MSMEG_0928	pMSMEG_0928.dendra
MSMEG_0919	MSMEG_0919	MSMEG_0929	pMSMEG_0929.dendra
MSMEG_0922	MSMEG_0922	MSMEG_0933	pMSMEG_0933.dendra
MSMEG_0924	MSMEG_0924	MSMEG_0934	pMSMEG_0934.dendra
MSMEG_0928	MSMEG_0928	MSMEG_0935	pMSMEG_0935.dendra
MSMEG_0929	MSMEG_0929	MSMEG_0936	pMSMEG_0936.dendra
MSMEG_0933	MSMEG_0933	MSMEG_0937	pMSMEG_0937.dendra
MSMEG_0934	MSMEG_0934	MSMEG_0938	pMSMEG_0938.dendra
MSMEG_0935	MSMEG_0935	MSMEG_0939	pMSMEG_0939.dendra
MSMEG_0936	MSMEG_0936	MSMEG_0941	pMSMEG_0941.dendra
MSMEG_0937	MSMEG_0937	MSMEG_0943	pMSMEG_0943.dendra
MSMEG_0938	MSMEG_0938	MSMEG_0946	pMSMEG_0946.dendra
MSMEG_0939	MSMEG_0939	MSMEG_0947	pMSMEG_0947.dendra
MSMEG_0941	MSMEG_0941	MSMEG_0948	pMSMEG_0948.dendra
MSMEG_0943	MSMEG_0943	MSMEG_0949	pMSMEG_0949.dendra
MSMEG_0946	MSMEG_0946	MSMEG_0952	pMSMEG_0952.dendra
MSMEG_0947	MSMEG_0947	MSMEG_0953	pMSMEG_0953.dendra
MSMEG_0948	MSMEG_0948	MSMEG_0954	pMSMEG_0954.dendra
MSMEG_0949	MSMEG_0949	MSMEG_0956	pMSMEG_0956.dendra
MSMEG_0952	MSMEG_0952	MSMEG_0969	pMSMEG_0969.dendra
MSMEG_0953	MSMEG_0953	MSMEG_0970	pMSMEG_0970.dendra
MSMEG_0954	MSMEG_0954	MSMEG_0971	pMSMEG_0971.dendra
MSMEG_0956	MSMEG_0956	MSMEG_0972	pMSMEG_0972.dendra
MSMEG_0969	MSMEG_0969	MSMEG_0973	pMSMEG_0973.dendra
MSMEG_0970	MSMEG_0970	MSMEG_0974	pMSMEG_0974.dendra
MSMEG_0971	MSMEG_0971	MSMEG_0977	pMSMEG_0977.dendra
MSMEG_0972	MSMEG_0972	MSMEG_0988	pMSMEG_0988.dendra
MSMEG_0973	MSMEG_0973	MSMEG_1011	pMSMEG_1011.dendra
MSMEG_0974	MSMEG_0974	MSMEG_1017	pMSMEG_1017.dendra
MSMEG_0977	MSMEG_0977	MSMEG_1019	pMSMEG_1019.dendra
MSMEG_0988	MSMEG_0988	MSMEG_1033	pMSMEG_1033.dendra
MSMEG_1011	MSMEG_1011	MSMEG_1037	pMSMEG_1037.dendra
MSMEG_1017	MSMEG_1017	MSMEG_1041	pMSMEG_1041.dendra
MSMEG_1018	Not available	MSMEG_1046	pMSMEG_1046.dendra
MSMEG_1019	MSMEG_1019	MSMEG_1047	pMSMEG_1047.dendra
MSMEG_1033	MSMEG_1033	MSMEG_1048	pMSMEG_1048.dendra
MSMEG_1037	MSMEG_1037	MSMEG_1049	pMSMEG_1049.dendra
MSMEG_1040	Not available	MSMEG_1053	pMSMEG_1053.dendra
MSMEG_1041	MSMEG_1041	MSMEG_1055	pMSMEG_1055.dendra
MSMEG_1046	MSMEG_1046	MSMEG_1062	pMSMEG_1062.dendra
MSMEG_1047	MSMEG_1047	MSMEG_1063	pMSMEG_1063.dendra
MSMEG_1048	MSMEG_1048	MSMEG_1067	pMSMEG_1067.dendra
MSMEG_1049	MSMEG_1049	MSMEG_1075	pMSMEG_1075.dendra
MSMEG_1053	MSMEG_1053	MSMEG_1103	pMSMEG_1103.dendra
MSMEG_1055	MSMEG_1055	MSMEG_1108	pMSMEG_1108.dendra
MSMEG_1062	MSMEG_1062	MSMEG_1109	pMSMEG_1109.dendra
MSMEG_1063	MSMEG_1063	MSMEG_1110	pMSMEG_1110.dendra
MSMEG_1067	MSMEG_1067	MSMEG_1115	pMSMEG_1115.dendra
MSMEG_1075	MSMEG_1075	MSMEG_1124	pMSMEG_1124.dendra
MSMEG_1103	MSMEG_1103	MSMEG_1132	pMSMEG_1132.dendra
MSMEG_1108	MSMEG_1108	MSMEG_1133	pMSMEG_1133.dendra
MSMEG_1109	MSMEG_1109	MSMEG_1134	pMSMEG_1134.dendra
MSMEG_1110	MSMEG_1110	MSMEG_1203	pMSMEG_1203.dendra
MSMEG_1115	MSMEG_1115	MSMEG_1205	pMSMEG_1205.dendra
MSMEG_1124	MSMEG_1124	MSMEG_1229	pMSMEG_1229.dendra
MSMEG_1132	MSMEG_1132	MSMEG_1340	pMSMEG_1340.dendra
MSMEG_1133	MSMEG_1133	MSMEG_1341	pMSMEG_1341.dendra
MSMEG_1134	MSMEG_1134	MSMEG_1342	pMSMEG_1342.dendra
MSMEG_1203	MSMEG_1203	MSMEG_1345	pMSMEG_1345.dendra
MSMEG_1205	MSMEG_1205	MSMEG_1346	pMSMEG_1346.dendra
MSMEG_1229	MSMEG_1229	MSMEG_1347	pMSMEG_1347.dendra
MSMEG_1340	MSMEG_1340	MSMEG_1350	pMSMEG_1350.dendra
MSMEG_1341	MSMEG_1341	MSMEG_1351	pMSMEG_1351.dendra
MSMEG_1342	MSMEG_1342	MSMEG_1352	pMSMEG_1352.dendra
MSMEG_1345	MSMEG_1345	MSMEG_1353	pMSMEG_1353.dendra
MSMEG_1346	MSMEG_1346	MSMEG_1364	pMSMEG_1364.dendra
MSMEG_1347	MSMEG_1347	MSMEG_1365	pMSMEG_1365.dendra
MSMEG_1350	MSMEG_1350	MSMEG_1366	pMSMEG_1366.dendra
MSMEG_1351	MSMEG_1351	MSMEG_1367	pMSMEG_1367.dendra
MSMEG_1352	MSMEG_1352	MSMEG_1368	pMSMEG_1368.dendra
MSMEG_1353	MSMEG_1353	MSMEG_1382	pMSMEG_1382.dendra
MSMEG_1364	MSMEG_1364	MSMEG_1398	pMSMEG_1398.dendra
MSMEG_1365	MSMEG_1365	MSMEG_1399	pMSMEG_1399.dendra
MSMEG_1366	MSMEG_1366	MSMEG_1400	pMSMEG_1400.dendra
MSMEG_1367	MSMEG_1367	MSMEG_1401	pMSMEG_1401.dendra
MSMEG_1368	MSMEG_1368	MSMEG_1435	pMSMEG_1435.dendra
MSMEG_1382	MSMEG_1382	MSMEG_1436	pMSMEG_1436.dendra
MSMEG_1398	MSMEG_1398	MSMEG_1437	pMSMEG_1437.dendra
MSMEG_1399	MSMEG_1399	MSMEG_1438	pMSMEG_1438.dendra
MSMEG_1400	MSMEG_1400	MSMEG_1439	pMSMEG_1439.dendra
MSMEG_1401	MSMEG_1401	MSMEG_1440	pMSMEG_1440.dendra
MSMEG_1435	MSMEG_1435	MSMEG_1441	pMSMEG_1441.dendra
MSMEG_1436	MSMEG_1436	MSMEG_1442	pMSMEG_1442.dendra
MSMEG_1437	MSMEG_1437	MSMEG_1443	pMSMEG_1443.dendra
MSMEG_1438	MSMEG_1438	MSMEG_1444	pMSMEG_1444.dendra
MSMEG_1439	MSMEG_1439	MSMEG_1445	pMSMEG_1445.dendra
MSMEG_1440	MSMEG_1440	MSMEG_1465	pMSMEG_1465.dendra
MSMEG_1441	MSMEG_1441	MSMEG_1466	pMSMEG_1466.dendra
MSMEG_1442	MSMEG_1442	MSMEG_1467	pMSMEG_1467.dendra
MSMEG_1443	MSMEG_1443	MSMEG_1468	pMSMEG_1468.dendra
MSMEG_1444	MSMEG_1444	MSMEG_1469	pMSMEG_1469.dendra
MSMEG_1445	MSMEG_1445	MSMEG_1470	pMSMEG_1470.dendra
MSMEG_1465	MSMEG_1465	MSMEG_1471	pMSMEG_1471.dendra
MSMEG_1466	MSMEG_1466	MSMEG_1472	pMSMEG_1472.dendra
MSMEG_1467	MSMEG_1467	MSMEG_1473	pMSMEG_1473.dendra
MSMEG_1468	MSMEG_1468	MSMEG_1474	pMSMEG_1474.dendra
MSMEG_1469	MSMEG_1469	MSMEG_1476	pMSMEG_1476.dendra
MSMEG_1470	MSMEG_1470	MSMEG_1479	pMSMEG_1479.dendra
MSMEG_1471	MSMEG_1471	MSMEG_1480	pMSMEG_1480.dendra
MSMEG_1472	MSMEG_1472	MSMEG_1483	pMSMEG_1483.dendra
MSMEG_1473	MSMEG_1473	MSMEG_1484	pMSMEG_1484.dendra
MSMEG_1474	MSMEG_1474	MSMEG_1485	pMSMEG_1485.dendra
MSMEG_1476	MSMEG_1476	MSMEG_1510	pMSMEG_1510.dendra
MSMEG_1479	MSMEG_1479	MSMEG_1512	pMSMEG_1512.dendra
MSMEG_1480	MSMEG_1480	MSMEG_1519	pMSMEG_1519.dendra
MSMEG_1483	MSMEG_1483	MSMEG_1520	pMSMEG_1520.dendra
MSMEG_1484	MSMEG_1484	MSMEG_1521	pMSMEG_1521.dendra
MSMEG_1485	MSMEG_1485	MSMEG_1522	pMSMEG_1522.dendra
MSMEG_1510	MSMEG_1510	MSMEG_1523	pMSMEG_1523.dendra
MSMEG_1512	MSMEG_1512	MSMEG_1524	pMSMEG_1524.dendra
MSMEG_1519	MSMEG_1519	MSMEG_1525	pMSMEG_1525.dendra
MSMEG_1520	MSMEG_1520	MSMEG_1527	pMSMEG_1527.dendra
MSMEG_1521	MSMEG_1521	MSMEG_1556	pMSMEG_1556.dendra
MSMEG_1522	MSMEG_1522	MSMEG_1557	pMSMEG_1557.dendra
MSMEG_1523	MSMEG_1523	MSMEG_1559	pMSMEG_1559.dendra
MSMEG_1524	MSMEG_1524	MSMEG_1567	pMSMEG_1567.dendra
MSMEG_1525	MSMEG_1525	MSMEG_1568	pMSMEG_1568.dendra
MSMEG_1527	MSMEG_1527	MSMEG_1575	pMSMEG_1575.dendra
MSMEG_1556	MSMEG_1556	MSMEG_1577	pMSMEG_1577.dendra
MSMEG_1557	MSMEG_1557	MSMEG_1578	pMSMEG_1578.dendra
MSMEG_1559	MSMEG_1559	MSMEG_1579	pMSMEG_1579.dendra
MSMEG_1567	MSMEG_1567	MSMEG_1580	pMSMEG_1580.dendra
MSMEG_1568	MSMEG_1568	MSMEG_1582	pMSMEG_1582.dendra
MSMEG_1573	Not available	MSMEG_1583	pMSMEG_1583.dendra
MSMEG_1575	MSMEG_1575	MSMEG_1597	pMSMEG_1597.dendra
MSMEG_1577	MSMEG_1577	MSMEG_1601	pMSMEG_1601.dendra
MSMEG_1578	MSMEG_1578	MSMEG_1602	pMSMEG_1602.dendra
MSMEG_1579	MSMEG_1579	MSMEG_1603	pMSMEG_1603.dendra
MSMEG_1580	MSMEG_1580	MSMEG_1604	pMSMEG_1604.dendra
MSMEG_1582	MSMEG_1582	MSMEG_1605	pMSMEG_1605.dendra
MSMEG_1583	MSMEG_1583	MSMEG_1610	pMSMEG_1610.dendra
MSMEG_1597	MSMEG_1597	MSMEG_1635	pMSMEG_1635.dendra
MSMEG_1601	MSMEG_1601	MSMEG_1636	pMSMEG_1636.dendra
MSMEG_1602	MSMEG_1602	MSMEG_1647	pMSMEG_1647.dendra
MSMEG_1603	MSMEG_1603	MSMEG_1651	pMSMEG_1651.dendra
MSMEG_1604	MSMEG_1604	MSMEG_1654	pMSMEG_1654.dendra
MSMEG_1605	MSMEG_1605	MSMEG_1657	pMSMEG_1657.dendra
MSMEG_1610	MSMEG_1610	MSMEG_1661	pMSMEG_1661.dendra
MSMEG_1635	MSMEG_1635	MSMEG_1669	pMSMEG_1669.dendra
MSMEG_1636	MSMEG_1636	MSMEG_1670	pMSMEG_1670.dendra
MSMEG_1647	MSMEG_1647	MSMEG_1671	pMSMEG_1671.dendra
MSMEG_1651	MSMEG_1651	MSMEG_1672	pMSMEG_1672.dendra
MSMEG_1654	MSMEG_1654	MSMEG_1673	pMSMEG_1673.dendra
MSMEG_1657	MSMEG_1657	MSMEG_1676	pMSMEG_1676.dendra
MSMEG_1661	MSMEG_1661	MSMEG_1684	pMSMEG_1684.dendra
MSMEG_1669	MSMEG_1669	MSMEG_1695	pMSMEG_1695.dendra
MSMEG_1670	MSMEG_1670	MSMEG_1701	pMSMEG_1701.dendra
MSMEG_1671	MSMEG_1671	MSMEG_1734	pMSMEG_1734.dendra
MSMEG_1672	MSMEG_1672	MSMEG_1736	pMSMEG_1736.dendra
MSMEG_1673	MSMEG_1673	MSMEG_1807	pMSMEG_1807.dendra
MSMEG_1676	MSMEG_1676	MSMEG_1809	pMSMEG_1809.dendra
MSMEG_1684	MSMEG_1684	MSMEG_1811	pMSMEG_1811.dendra
MSMEG_1695	MSMEG_1695	MSMEG_1813	pMSMEG_1813.dendra
MSMEG_1701	MSMEG_1701	MSMEG_1818	pMSMEG_1818.dendra
MSMEG_1734	MSMEG_1734	MSMEG_1819	pMSMEG_1819.dendra
MSMEG_1736	MSMEG_1736	MSMEG_1820	pMSMEG_1820.dendra
MSMEG_1807	MSMEG_1807	MSMEG_1821	pMSMEG_1821.dendra
MSMEG_1809	MSMEG_1809	MSMEG_1824	pMSMEG_1824.dendra
MSMEG_1811	MSMEG_1811	MSMEG_1825	pMSMEG_1825.dendra
MSMEG_1813	MSMEG_1813	MSMEG_1826	pMSMEG_1826.dendra
MSMEG_1818	MSMEG_1818	MSMEG_1828	pMSMEG_1828.dendra
MSMEG_1819	MSMEG_1819	MSMEG_1830	pMSMEG_1830.dendra
MSMEG_1820	MSMEG_1820	MSMEG_1831	pMSMEG_1831.dendra
MSMEG_1821	MSMEG_1821	MSMEG_1832	pMSMEG_1832.dendra
MSMEG_1824	MSMEG_1824	MSMEG_1833	pMSMEG_1833.dendra
MSMEG_1825	MSMEG_1825	MSMEG_1834	pMSMEG_1834.dendra
MSMEG_1826	MSMEG_1826	MSMEG_1836	pMSMEG_1836.dendra
MSMEG_1828	MSMEG_1828	MSMEG_1843	pMSMEG_1843.dendra
MSMEG_1829	Not available	MSMEG_1873	pMSMEG_1873.dendra
MSMEG_1830	MSMEG_1830	MSMEG_1874	pMSMEG_1874.dendra
MSMEG_1831	MSMEG_1831	MSMEG_1875	pMSMEG_1875.dendra
MSMEG_1832	MSMEG_1832	MSMEG_1876	pMSMEG_1876.dendra
MSMEG_1833	MSMEG_1833	MSMEG_1878	pMSMEG_1878.dendra
MSMEG_1834	MSMEG_1834	MSMEG_1889	pMSMEG_1889.dendra
MSMEG_1836	MSMEG_1836	MSMEG_1890	pMSMEG_1890.dendra
MSMEG_1843	MSMEG_1843	MSMEG_1891	pMSMEG_1891.dendra
MSMEG_1873	MSMEG_1873	MSMEG_1917	pMSMEG_1917.dendra
MSMEG_1874	MSMEG_1874	MSMEG_1918	pMSMEG_1918.dendra
MSMEG_1875	MSMEG_1875	MSMEG_1919	pMSMEG_1919.dendra
MSMEG_1876	MSMEG_1876	MSMEG_1926	pMSMEG_1926.dendra
MSMEG_1878	MSMEG_1878	MSMEG_1935	pMSMEG_1935.dendra
MSMEG_1889	MSMEG_1889	MSMEG_1936	pMSMEG_1936.dendra
MSMEG_1890	MSMEG_1890	MSMEG_1937	pMSMEG_1937.dendra
MSMEG_1891	MSMEG_1891	MSMEG_1938	pMSMEG_1938.dendra
MSMEG_1917	MSMEG_1917	MSMEG_1952	pMSMEG_1952.dendra
MSMEG_1918	MSMEG_1918	MSMEG_1954	pMSMEG_1954.dendra
MSMEG_1919	MSMEG_1919	MSMEG_1957	pMSMEG_1957.dendra
MSMEG_1926	MSMEG_1926	MSMEG_1958	pMSMEG_1958.dendra
MSMEG_1935	MSMEG_1935	MSMEG_1959	pMSMEG_1959.dendra
MSMEG_1936	MSMEG_1936	MSMEG_2021	pMSMEG_2021.dendra
MSMEG_1937	MSMEG_1937	MSMEG_2078	pMSMEG_2078.dendra
MSMEG_1938	MSMEG_1938	MSMEG_2080	pMSMEG_2080.dendra
MSMEG_1952	MSMEG_1952	MSMEG_2081	pMSMEG_2081.dendra
MSMEG_1954	MSMEG_1954	MSMEG_2083	pMSMEG_2083.dendra
MSMEG_1957	MSMEG_1957	MSMEG_2085	pMSMEG_2085.dendra
MSMEG_1958	MSMEG_1958	MSMEG_2086	pMSMEG_2086.dendra
MSMEG_1959	MSMEG_1959	MSMEG_2089	pMSMEG_2089.dendra
MSMEG_2021	MSMEG_2021	MSMEG_2090	pMSMEG_2090.dendra
MSMEG_2078	MSMEG_2078	MSMEG_2107	pMSMEG_2107.dendra
MSMEG_2080	MSMEG_2080	MSMEG_2291	pMSMEG_2291.dendra
MSMEG_2081	MSMEG_2081	MSMEG_2297	pMSMEG_2297.dendra
MSMEG_2083	MSMEG_2083	MSMEG_2298	pMSMEG_2298.dendra
MSMEG_2085	MSMEG_2085	MSMEG_2299	pMSMEG_2299.dendra
MSMEG_2086	MSMEG_2086	MSMEG_2313	pMSMEG_2313.dendra
MSMEG_2089	MSMEG_2089	MSMEG_2317	pMSMEG_2317.dendra
MSMEG_2090	MSMEG_2090	MSMEG_2320	pMSMEG_2320.dendra
MSMEG_2107	MSMEG_2107	MSMEG_2321	pMSMEG_2321.dendra
MSMEG_2291	MSMEG_2291	MSMEG_2326	pMSMEG_2326.dendra
MSMEG_2297	MSMEG_2297	MSMEG_2327	pMSMEG_2327.dendra
MSMEG_2298	MSMEG_2298	MSMEG_2328	pMSMEG_2328.dendra
MSMEG_2299	MSMEG_2299	MSMEG_2329	pMSMEG_2329.dendra
MSMEG_2313	MSMEG_2313	MSMEG_2333	pMSMEG_2333.dendra
MSMEG_2317	MSMEG_2317	MSMEG_2335	pMSMEG_2335.dendra
MSMEG_2320	MSMEG_2320	MSMEG_2349	pMSMEG_2349.dendra
MSMEG_2321	MSMEG_2321	MSMEG_2350	pMSMEG_2350.dendra
MSMEG_2326	MSMEG_2326	MSMEG_2351	pMSMEG_2351.dendra
MSMEG_2327	MSMEG_2327	MSMEG_2352	pMSMEG_2352.dendra
MSMEG_2328	MSMEG_2328	MSMEG_2357	pMSMEG_2357.dendra
MSMEG_2329	MSMEG_2329	MSMEG_2358	pMSMEG_2358.dendra
MSMEG_2333	MSMEG_2333	MSMEG_2359	pMSMEG_2359.dendra
MSMEG_2335	MSMEG_2335	MSMEG_2362	pMSMEG_2362.dendra
MSMEG_2348	Not available	MSMEG_2363	pMSMEG_2363.dendra
MSMEG_2349	MSMEG_2349	MSMEG_2364	pMSMEG_2364.dendra
MSMEG_2350	MSMEG_2350	MSMEG_2365	pMSMEG_2365.dendra
MSMEG_2351	MSMEG_2351	MSMEG_2366	pMSMEG_2366.dendra
MSMEG_2352	MSMEG_2352	MSMEG_2367	pMSMEG_2367.dendra
MSMEG_2357	MSMEG_2357	MSMEG_2369	pMSMEG_2369.dendra
MSMEG_2358	MSMEG_2358	MSMEG_2373	pMSMEG_2373.dendra
MSMEG_2359	MSMEG_2359	MSMEG_2374	pMSMEG_2374.dendra
MSMEG_2362	MSMEG_2362	MSMEG_2378	pMSMEG_2378.dendra
MSMEG_2363	MSMEG_2363	MSMEG_2379	pMSMEG_2379.dendra
MSMEG_2364	MSMEG_2364	MSMEG_2382	pMSMEG_2382.dendra
MSMEG_2365	MSMEG_2365	MSMEG_2387	pMSMEG_2387.dendra
MSMEG_2366	MSMEG_2366	MSMEG_2388	pMSMEG_2388.dendra
MSMEG_2367	MSMEG_2367	MSMEG_2389	pMSMEG_2389.dendra
MSMEG_2369	MSMEG_2369	MSMEG_2390	pMSMEG_2390.dendra
MSMEG_2373	MSMEG_2373	MSMEG_2391	pMSMEG_2391.dendra
MSMEG_2374	MSMEG_2374	MSMEG_2393	pMSMEG_2393.dendra
MSMEG_2378	MSMEG_2378	MSMEG_2395	pMSMEG_2395.dendra
MSMEG_2379	MSMEG_2379	MSMEG_2399	pMSMEG_2399.dendra
MSMEG_2382	MSMEG_2382	MSMEG_2403	pMSMEG_2403.dendra
MSMEG_2387	MSMEG_2387	MSMEG_2407	pMSMEG_2407.dendra
MSMEG_2388	MSMEG_2388	MSMEG_2408	pMSMEG_2408.dendra
MSMEG_2389	MSMEG_2389	MSMEG_2411	pMSMEG_2411.dendra
MSMEG_2390	MSMEG_2390	MSMEG_2414	pMSMEG_2414.dendra
MSMEG_2391	MSMEG_2391	MSMEG_2416	pMSMEG_2416.dendra
MSMEG_2393	MSMEG_2393	MSMEG_2418	pMSMEG_2418.dendra
MSMEG_2395	MSMEG_2395	MSMEG_2419	pMSMEG_2419.dendra
MSMEG_2398	Not available	MSMEG_2424	pMSMEG_2424.dendra
MSMEG_2399	MSMEG_2399	MSMEG_2430	pMSMEG_2430.dendra
MSMEG_2403	MSMEG_2403	MSMEG_2435	pMSMEG_2435.dendra
MSMEG_2407	MSMEG_2407	MSMEG_2436	pMSMEG_2436.dendra
MSMEG_2408	MSMEG_2408	MSMEG_2437	pMSMEG_2437.dendra
MSMEG_2411	MSMEG_2411	MSMEG_2438	pMSMEG_2438.dendra
MSMEG_2414	MSMEG_2414	MSMEG_2440	pMSMEG_2440.dendra
MSMEG_2416	MSMEG_2416	MSMEG_2441	pMSMEG_2441.dendra
MSMEG_2418	MSMEG_2418	MSMEG_2442	pMSMEG_2442.dendra
MSMEG_2419	MSMEG_2419	MSMEG_2443	pMSMEG_2443.dendra
MSMEG_2424	MSMEG_2424	MSMEG_2515	pMSMEG_2515.dendra
MSMEG_2430	MSMEG_2430	MSMEG_2519	pMSMEG_2519.dendra
MSMEG_2435	MSMEG_2435	MSMEG_2520	pMSMEG_2520.dendra
MSMEG_2436	MSMEG_2436	MSMEG_2540	pMSMEG_2540.dendra
MSMEG_2437	MSMEG_2437	MSMEG_2541	pMSMEG_2541.dendra
MSMEG_2438	MSMEG_2438	MSMEG_2543	pMSMEG_2543.dendra
MSMEG_2440	MSMEG_2440	MSMEG_2578	pMSMEG_2578.dendra
MSMEG_2441	MSMEG_2441	MSMEG_2579	pMSMEG_2579.dendra
MSMEG_2442	MSMEG_2442	MSMEG_2580	pMSMEG_2580.dendra
MSMEG_2443	MSMEG_2443	MSMEG_2584	pMSMEG_2584.dendra
MSMEG_2515	MSMEG_2515	MSMEG_2587	pMSMEG_2587.dendra
MSMEG_2519	MSMEG_2519	MSMEG_2619	pMSMEG_2619.dendra
MSMEG_2520	MSMEG_2520	MSMEG_2628	pMSMEG_2628.dendra
MSMEG_2540	MSMEG_2540	MSMEG_2629	pMSMEG_2629.dendra
MSMEG_2541	MSMEG_2541	MSMEG_2647	pMSMEG_2647.dendra
MSMEG_2543	MSMEG_2543	MSMEG_2648	pMSMEG_2648.dendra
MSMEG_2578	MSMEG_2578	MSMEG_2649	pMSMEG_2649.dendra
MSMEG_2579	MSMEG_2579	MSMEG_2653	pMSMEG_2653.dendra
MSMEG_2580	MSMEG_2580	MSMEG_2654	pMSMEG_2654.dendra
MSMEG_2584	MSMEG_2584	MSMEG_2656	pMSMEG_2656.dendra
MSMEG_2587	MSMEG_2587	MSMEG_2657	pMSMEG_2657.dendra
MSMEG_2619	MSMEG_2619	MSMEG_2659	pMSMEG_2659.dendra
MSMEG_2625	Not available	MSMEG_2665	pMSMEG_2665.dendra
MSMEG_2628	MSMEG_2628	MSMEG_2666	pMSMEG_2666.dendra
MSMEG_2629	MSMEG_2629	MSMEG_2670	pMSMEG_2670.dendra
MSMEG_2647	MSMEG_2647	MSMEG_2671	pMSMEG_2671.dendra
MSMEG_2648	MSMEG_2648	MSMEG_2672	pMSMEG_2672.dendra
MSMEG_2649	MSMEG_2649	MSMEG_2677	pMSMEG_2677.dendra
MSMEG_2653	MSMEG_2653	MSMEG_2683	pMSMEG_2683.dendra
MSMEG_2654	MSMEG_2654	MSMEG_2684	pMSMEG_2684.dendra
MSMEG_2656	MSMEG_2656	MSMEG_2685	pMSMEG_2685.dendra
MSMEG_2657	MSMEG_2657	MSMEG_2690	pMSMEG_2690.dendra
MSMEG_2659	MSMEG_2659	MSMEG_2691	pMSMEG_2691.dendra
MSMEG_2665	MSMEG_2665	MSMEG_2692	pMSMEG_2692.dendra
MSMEG_2666	MSMEG_2666	MSMEG_2698	pMSMEG_2698.dendra
MSMEG_2670	MSMEG_2670	MSMEG_2699	pMSMEG_2699.dendra
MSMEG_2671	MSMEG_2671	MSMEG_2700	pMSMEG_2700.dendra
MSMEG_2672	MSMEG_2672	MSMEG_2723	pMSMEG_2723.dendra
MSMEG_2677	MSMEG_2677	MSMEG_2724	pMSMEG_2724.dendra
MSMEG_2683	MSMEG_2683	MSMEG_2729	pMSMEG_2729.dendra
MSMEG_2684	MSMEG_2684	MSMEG_2734	pMSMEG_2734.dendra
MSMEG_2685	MSMEG_2685	MSMEG_2735	pMSMEG_2735.dendra
MSMEG_2690	MSMEG_2690	MSMEG_2736	pMSMEG_2736.dendra
MSMEG_2691	MSMEG_2691	MSMEG_2740	pMSMEG_2740.dendra
MSMEG_2692	MSMEG_2692	MSMEG_2743	pMSMEG_2743.dendra
MSMEG_2698	MSMEG_2698	MSMEG_2746	pMSMEG_2746.dendra
MSMEG_2699	MSMEG_2699	MSMEG_2750	pMSMEG_2750.dendra
MSMEG_2700	MSMEG_2700	MSMEG_2752	pMSMEG_2752.dendra
MSMEG_2723	MSMEG_2723	MSMEG_2753	pMSMEG_2753.dendra
MSMEG_2724	MSMEG_2724	MSMEG_2754	pMSMEG_2754.dendra
MSMEG_2729	MSMEG_2729	MSMEG_2755	pMSMEG_2755.dendra
MSMEG_2734	MSMEG_2734	MSMEG_2758	pMSMEG_2758.dendra
MSMEG_2735	MSMEG_2735	MSMEG_2760	pMSMEG_2760.dendra
MSMEG_2736	MSMEG_2736	MSMEG_2763	pMSMEG_2763.dendra
MSMEG_2740	MSMEG_2740	MSMEG_2765	pMSMEG_2765.dendra
MSMEG_2743	MSMEG_2743	MSMEG_2766	pMSMEG_2766.dendra
MSMEG_2746	MSMEG_2746	MSMEG_2776	pMSMEG_2776.dendra
MSMEG_2750	MSMEG_2750	MSMEG_2778	pMSMEG_2778.dendra
MSMEG_2752	MSMEG_2752	MSMEG_2779	pMSMEG_2779.dendra
MSMEG_2753	MSMEG_2753	MSMEG_2780	pMSMEG_2780.dendra
MSMEG_2754	MSMEG_2754	MSMEG_2781	pMSMEG_2781.dendra
MSMEG_2755	MSMEG_2755	MSMEG_2782	pMSMEG_2782.dendra
MSMEG_2758	MSMEG_2758	MSMEG_2785	pMSMEG_2785.dendra
MSMEG_2760	MSMEG_2760	MSMEG_2786	pMSMEG_2786.dendra
MSMEG_2763	MSMEG_2763	MSMEG_2853	pMSMEG_2853.dendra
MSMEG_2765	MSMEG_2765	MSMEG_2931	pMSMEG_2931.dendra
MSMEG_2766	MSMEG_2766	MSMEG_2932	pMSMEG_2932.dendra
MSMEG_2776	MSMEG_2776	MSMEG_2933	pMSMEG_2933.dendra
MSMEG_2778	MSMEG_2778	MSMEG_2934	pMSMEG_2934.dendra
MSMEG_2779	MSMEG_2779	MSMEG_2935	pMSMEG_2935.dendra
MSMEG_2780	MSMEG_2780	MSMEG_2936	pMSMEG_2936.dendra
MSMEG_2781	MSMEG_2781	MSMEG_2937	pMSMEG_2937.dendra
MSMEG_2782	MSMEG_2782	MSMEG_2939	pMSMEG_2939.dendra
MSMEG_2785	MSMEG_2785	MSMEG_2940	pMSMEG_2940.dendra
MSMEG_2786	MSMEG_2786	MSMEG_2943	pMSMEG_2943.dendra
MSMEG_2853	MSMEG_2853	MSMEG_2944	pMSMEG_2944.dendra
MSMEG_2931	MSMEG_2931	MSMEG_2945	pMSMEG_2945.dendra
MSMEG_2932	MSMEG_2932	MSMEG_2956	pMSMEG_2956.dendra
MSMEG_2933	MSMEG_2933	MSMEG_2959	pMSMEG_2959.dendra
MSMEG_2934	MSMEG_2934	MSMEG_2960	pMSMEG_2960.dendra
MSMEG_2935	MSMEG_2935	MSMEG_2961	pMSMEG_2961.dendra
MSMEG_2936	MSMEG_2936	MSMEG_2962	pMSMEG_2962.dendra
MSMEG_2937	MSMEG_2937	MSMEG_2963	pMSMEG_2963.dendra
MSMEG_2939	MSMEG_2939	MSMEG_2965	pMSMEG_2965.dendra
MSMEG_2940	MSMEG_2940	MSMEG_2973	pMSMEG_2973.dendra
MSMEG_2943	MSMEG_2943	MSMEG_2974	pMSMEG_2974.dendra
MSMEG_2944	MSMEG_2944	MSMEG_2975	pMSMEG_2975.dendra
MSMEG_2945	MSMEG_2945	MSMEG_2976	pMSMEG_2976.dendra
MSMEG_2956	MSMEG_2956	MSMEG_3003	pMSMEG_3003.dendra
MSMEG_2959	MSMEG_2959	MSMEG_3018	pMSMEG_3018.dendra
MSMEG_2960	MSMEG_2960	MSMEG_3021	pMSMEG_3021.dendra
MSMEG_2961	MSMEG_2961	MSMEG_3025	pMSMEG_3025.dendra
MSMEG_2962	MSMEG_2962	MSMEG_3026	pMSMEG_3026.dendra
MSMEG_2963	MSMEG_2963	MSMEG_3027	pMSMEG_3027.dendra
MSMEG_2965	MSMEG_2965	MSMEG_3028	pMSMEG_3028.dendra
MSMEG_2973	MSMEG_2973	MSMEG_3030	pMSMEG_3030.dendra
MSMEG_2974	MSMEG_2974	MSMEG_3031	pMSMEG_3031.dendra
MSMEG_2975	MSMEG_2975	MSMEG_3033	pMSMEG_3033.dendra
MSMEG_2976	MSMEG_2976	MSMEG_3034	pMSMEG_3034.dendra
MSMEG_3003	MSMEG_3003	MSMEG_3035	pMSMEG_3035.dendra
MSMEG_3017	Not available	MSMEG_3036	pMSMEG_3036.dendra
MSMEG_3018	MSMEG_3018	MSMEG_3043	pMSMEG_3043.dendra
MSMEG_3021	MSMEG_3021	MSMEG_3044	pMSMEG_3044.dendra
MSMEG_3025	MSMEG_3025	MSMEG_3046	pMSMEG_3046.dendra
MSMEG_3026	MSMEG_3026	MSMEG_3048	pMSMEG_3048.dendra
MSMEG_3027	MSMEG_3027	MSMEG_3050	pMSMEG_3050.dendra
MSMEG_3028	MSMEG_3028	MSMEG_3051	pMSMEG_3051.dendra
MSMEG_3030	MSMEG_3030	MSMEG_3053	pMSMEG_3053.dendra
MSMEG_3031	MSMEG_3031	MSMEG_3054	pMSMEG_3054.dendra
MSMEG_3033	MSMEG_3033	MSMEG_3055	pMSMEG_3055.dendra
MSMEG_3034	MSMEG_3034	MSMEG_3061	pMSMEG_3061.dendra
MSMEG_3035	MSMEG_3035	MSMEG_3064	pMSMEG_3064.dendra
MSMEG_3036	MSMEG_3036	MSMEG_3066	pMSMEG_3066.dendra
MSMEG_3043	MSMEG_3043	MSMEG_3067	pMSMEG_3067.dendra
MSMEG_3044	MSMEG_3044	MSMEG_3069	pMSMEG_3069.dendra
MSMEG_3046	MSMEG_3046	MSMEG_3071	pMSMEG_3071.dendra
MSMEG_3048	MSMEG_3048	MSMEG_3072	pMSMEG_3072.dendra
MSMEG_3050	MSMEG_3050	MSMEG_3073	pMSMEG_3073.dendra
MSMEG_3051	MSMEG_3051	MSMEG_3074	pMSMEG_3074.dendra
MSMEG_3053	MSMEG_3053	MSMEG_3078	pMSMEG_3078.dendra
MSMEG_3054	MSMEG_3054	MSMEG_3079	pMSMEG_3079.dendra
MSMEG_3055	MSMEG_3055	MSMEG_3080	pMSMEG_3080.dendra
MSMEG_3061	MSMEG_3061	MSMEG_3081	pMSMEG_3081.dendra
MSMEG_3064	MSMEG_3064	MSMEG_3084	pMSMEG_3084.dendra
MSMEG_3066	MSMEG_3066	MSMEG_3085	pMSMEG_3085.dendra
MSMEG_3067	MSMEG_3067	MSMEG_3086	pMSMEG_3086.dendra
MSMEG_3069	MSMEG_3069	MSMEG_3087	pMSMEG_3087.dendra
MSMEG_3071	MSMEG_3071	MSMEG_3089	pMSMEG_3089.dendra
MSMEG_3072	MSMEG_3072	MSMEG_3100	pMSMEG_3100.dendra
MSMEG_3073	MSMEG_3073	MSMEG_3102	pMSMEG_3102.dendra
MSMEG_3074	MSMEG_3074	MSMEG_3103	pMSMEG_3103.dendra
MSMEG_3078	MSMEG_3078	MSMEG_3105	pMSMEG_3105.dendra
MSMEG_3079	MSMEG_3079	MSMEG_3119	pMSMEG_3119.dendra
MSMEG_3080	MSMEG_3080	MSMEG_3120	pMSMEG_3120.dendra
MSMEG_3081	MSMEG_3081	MSMEG_3121	pMSMEG_3121.dendra
MSMEG_3084	MSMEG_3084	MSMEG_3122	pMSMEG_3122.dendra
MSMEG_3085	MSMEG_3085	MSMEG_3123	pMSMEG_3123.dendra
MSMEG_3086	MSMEG_3086	MSMEG_3124	pMSMEG_3124.dendra
MSMEG_3087	MSMEG_3087	MSMEG_3125	pMSMEG_3125.dendra
MSMEG_3089	MSMEG_3089	MSMEG_3126	pMSMEG_3126.dendra
MSMEG_3100	MSMEG_3100	MSMEG_3127	pMSMEG_3127.dendra
MSMEG_3102	MSMEG_3102	MSMEG_3138	pMSMEG_3138.dendra
MSMEG_3103	MSMEG_3103	MSMEG_3139	pMSMEG_3139.dendra
MSMEG_3105	MSMEG_3105	MSMEG_3140	pMSMEG_3140.dendra
MSMEG_3119	MSMEG_3119	MSMEG_3143	pMSMEG_3143.dendra
MSMEG_3120	MSMEG_3120	MSMEG_3145	pMSMEG_3145.dendra
MSMEG_3121	MSMEG_3121	MSMEG_3146	pMSMEG_3146.dendra
MSMEG_3122	MSMEG_3122	MSMEG_3147	pMSMEG_3147.dendra
MSMEG_3123	MSMEG_3123	MSMEG_3148	pMSMEG_3148.dendra
MSMEG_3124	MSMEG_3124	MSMEG_3149	pMSMEG_3149.dendra
MSMEG_3125	MSMEG_3125	MSMEG_3150	pMSMEG_3150.dendra
MSMEG_3126	MSMEG_3126	MSMEG_3151	pMSMEG_3151.dendra
MSMEG_3127	MSMEG_3127	MSMEG_3152	pMSMEG_3152.dendra
MSMEG_3138	MSMEG_3138	MSMEG_3155	pMSMEG_3155.dendra
MSMEG_3139	MSMEG_3139	MSMEG_3158	pMSMEG_3158.dendra
MSMEG_3140	MSMEG_3140	MSMEG_3159	pMSMEG_3159.dendra
MSMEG_3143	MSMEG_3143	MSMEG_3160	pMSMEG_3160.dendra
MSMEG_3145	MSMEG_3145	MSMEG_3169	pMSMEG_3169.dendra
MSMEG_3146	MSMEG_3146	MSMEG_3174	pMSMEG_3174.dendra
MSMEG_3147	MSMEG_3147	MSMEG_3175	pMSMEG_3175.dendra
MSMEG_3148	MSMEG_3148	MSMEG_3178	pMSMEG_3178.dendra
MSMEG_3149	MSMEG_3149	MSMEG_3183	pMSMEG_3183.dendra
MSMEG_3150	MSMEG_3150	MSMEG_3187	pMSMEG_3187.dendra
MSMEG_3151	MSMEG_3151	MSMEG_3188	pMSMEG_3188.dendra
MSMEG_3152	MSMEG_3152	MSMEG_3189	pMSMEG_3189.dendra
MSMEG_3155	MSMEG_3155	MSMEG_3194	pMSMEG_3194.dendra
MSMEG_3158	MSMEG_3158	MSMEG_3195	pMSMEG_3195.dendra
MSMEG_3159	MSMEG_3159	MSMEG_3198	pMSMEG_3198.dendra
MSMEG_3160	MSMEG_3160	MSMEG_3199	pMSMEG_3199.dendra
MSMEG_3169	MSMEG_3169	MSMEG_3200	pMSMEG_3200.dendra
MSMEG_3174	MSMEG_3174	MSMEG_3201	pMSMEG_3201.dendra
MSMEG_3175	MSMEG_3175	MSMEG_3205	pMSMEG_3205.dendra
MSMEG_3178	MSMEG_3178	MSMEG_3206	pMSMEG_3206.dendra
MSMEG_3183	MSMEG_3183	MSMEG_3207	pMSMEG_3207.dendra
MSMEG_3187	MSMEG_3187	MSMEG_3208	pMSMEG_3208.dendra
MSMEG_3188	MSMEG_3188	MSMEG_3209	pMSMEG_3209.dendra
MSMEG_3189	MSMEG_3189	MSMEG_3211	pMSMEG_3211.dendra
MSMEG_3194	MSMEG_3194	MSMEG_3212	pMSMEG_3212.dendra
MSMEG_3195	MSMEG_3195	MSMEG_3217	pMSMEG_3217.dendra
MSMEG_3198	MSMEG_3198	MSMEG_3219	pMSMEG_3219.dendra
MSMEG_3199	MSMEG_3199	MSMEG_3220	pMSMEG_3220.dendra
MSMEG_3200	MSMEG_3200	MSMEG_3221	pMSMEG_3221.dendra
MSMEG_3201	MSMEG_3201	MSMEG_3222	pMSMEG_3222.dendra
MSMEG_3205	MSMEG_3205	MSMEG_3225	pMSMEG_3225.dendra
MSMEG_3206	MSMEG_3206	MSMEG_3226	pMSMEG_3226.dendra
MSMEG_3207	MSMEG_3207	MSMEG_3227	pMSMEG_3227.dendra
MSMEG_3208	MSMEG_3208	MSMEG_3228	pMSMEG_3228.dendra
MSMEG_3209	MSMEG_3209	MSMEG_3246	pMSMEG_3246.dendra
MSMEG_3211	MSMEG_3211	MSMEG_3308	pMSMEG_3308.dendra
MSMEG_3212	MSMEG_3212	MSMEG_3477	pMSMEG_3477.dendra
MSMEG_3217	MSMEG_3217	MSMEG_3494	pMSMEG_3494.dendra
MSMEG_3219	MSMEG_3219	MSMEG_3495	pMSMEG_3495.dendra
MSMEG_3220	MSMEG_3220	MSMEG_3496	pMSMEG_3496.dendra
MSMEG_3221	MSMEG_3221	MSMEG_3512	pMSMEG_3512.dendra
MSMEG_3222	MSMEG_3222	MSMEG_3517	pMSMEG_3517.dendra
MSMEG_3225	MSMEG_3225	MSMEG_3528	pMSMEG_3528.dendra
MSMEG_3226	MSMEG_3226	MSMEG_3538	pMSMEG_3538.dendra
MSMEG_3227	MSMEG_3227	MSMEG_3580	pMSMEG_3580.dendra
MSMEG_3228	MSMEG_3228	MSMEG_3618	pMSMEG_3618.dendra
MSMEG_3246	MSMEG_3246	MSMEG_3619	pMSMEG_3619.dendra
MSMEG_3308	MSMEG_3308	MSMEG_3621	pMSMEG_3621.dendra
MSMEG_3477	MSMEG_3477	MSMEG_3630	pMSMEG_3630.dendra
MSMEG_3494	MSMEG_3494	MSMEG_3631	pMSMEG_3631.dendra
MSMEG_3495	MSMEG_3495	MSMEG_3632	pMSMEG_3632.dendra
MSMEG_3496	MSMEG_3496	MSMEG_3634	pMSMEG_3634.dendra
MSMEG_3512	MSMEG_3512	MSMEG_3640	pMSMEG_3640.dendra
MSMEG_3517	MSMEG_3517	MSMEG_3642	pMSMEG_3642.dendra
MSMEG_3528	MSMEG_3528	MSMEG_3644	pMSMEG_3644.dendra
MSMEG_3538	MSMEG_3538	MSMEG_3645	pMSMEG_3645.dendra
MSMEG_3580	MSMEG_3580	MSMEG_3646	pMSMEG_3646.dendra
MSMEG_3618	MSMEG_3618	MSMEG_3647	pMSMEG_3647.dendra
MSMEG_3619	MSMEG_3619	MSMEG_3648	pMSMEG_3648.dendra
MSMEG_3621	MSMEG_3621	MSMEG_3652	pMSMEG_3652.dendra
MSMEG_3630	MSMEG_3630	MSMEG_3654	pMSMEG_3654.dendra
MSMEG_3631	MSMEG_3631	MSMEG_3655	pMSMEG_3655.dendra
MSMEG_3632	MSMEG_3632	MSMEG_3683	pMSMEG_3683.dendra
MSMEG_3634	MSMEG_3634	MSMEG_3715	pMSMEG_3715.dendra
MSMEG_3640	MSMEG_3640	MSMEG_3738	pMSMEG_3738.dendra
MSMEG_3642	MSMEG_3642	MSMEG_3739	pMSMEG_3739.dendra
MSMEG_3644	MSMEG_3644	MSMEG_3740	pMSMEG_3740.dendra
MSMEG_3645	MSMEG_3645	MSMEG_3741	pMSMEG_3741.dendra
MSMEG_3646	MSMEG_3646	MSMEG_3742	pMSMEG_3742.dendra
MSMEG_3647	MSMEG_3647	MSMEG_3743	pMSMEG_3743.dendra
MSMEG_3648	MSMEG_3648	MSMEG_3744	pMSMEG_3744.dendra
MSMEG_3652	MSMEG_3652	MSMEG_3746	pMSMEG_3746.dendra
MSMEG_3654	MSMEG_3654	MSMEG_3747	pMSMEG_3747.dendra
MSMEG_3655	MSMEG_3655	MSMEG_3748	pMSMEG_3748.dendra
MSMEG_3683	MSMEG_3683	MSMEG_3749	pMSMEG_3749.dendra
MSMEG_3715	MSMEG_3715	MSMEG_3750	pMSMEG_3750.dendra
MSMEG_3738	MSMEG_3738	MSMEG_3751	pMSMEG_3751.dendra
MSMEG_3739	MSMEG_3739	MSMEG_3758	pMSMEG_3758.dendra
MSMEG_3740	MSMEG_3740	MSMEG_3759	pMSMEG_3759.dendra
MSMEG_3741	MSMEG_3741	MSMEG_3767	pMSMEG_3767.dendra
MSMEG_3742	MSMEG_3742	MSMEG_3769	pMSMEG_3769.dendra
MSMEG_3743	MSMEG_3743	MSMEG_3770	pMSMEG_3770.dendra
MSMEG_3744	MSMEG_3744	MSMEG_3771	pMSMEG_3771.dendra
MSMEG_3746	MSMEG_3746	MSMEG_3772	pMSMEG_3772.dendra
MSMEG_3747	MSMEG_3747	MSMEG_3773	pMSMEG_3773.dendra
MSMEG_3748	MSMEG_3748	MSMEG_3774	pMSMEG_3774.dendra
MSMEG_3749	Not available	MSMEG_3775	pMSMEG_3775.dendra
MSMEG_3750	MSMEG_3750	MSMEG_3776	pMSMEG_3776.dendra
MSMEG_3751	MSMEG_3751	MSMEG_3777	pMSMEG_3777.dendra
MSMEG_3758	MSMEG_3758	MSMEG_3778	pMSMEG_3778.dendra
MSMEG_3759	MSMEG_3759	MSMEG_3780	pMSMEG_3780.dendra
MSMEG_3767	MSMEG_3767	MSMEG_3790	pMSMEG_3790.dendra
MSMEG_3769	MSMEG_3769	MSMEG_3791	pMSMEG_3791.dendra
MSMEG_3770	MSMEG_3770	MSMEG_3792	pMSMEG_3792.dendra
MSMEG_3771	MSMEG_3771	MSMEG_3793	pMSMEG_3793.dendra
MSMEG_3772	MSMEG_3772	MSMEG_3796	pMSMEG_3796.dendra
MSMEG_3773	MSMEG_3773	MSMEG_3808	pMSMEG_3808.dendra
MSMEG_3774	MSMEG_3774	MSMEG_3810	pMSMEG_3810.dendra
MSMEG_3775	MSMEG_3775	MSMEG_3811	pMSMEG_3811.dendra
MSMEG_3776	MSMEG_3776	MSMEG_3816	pMSMEG_3816.dendra
MSMEG_3777	MSMEG_3777	MSMEG_3833	pMSMEG_3833.dendra
MSMEG_3778	MSMEG_3778	MSMEG_3839	pMSMEG_3839.dendra
MSMEG_3780	MSMEG_3780	MSMEG_3858	pMSMEG_3858.dendra
MSMEG_3790	MSMEG_3790	MSMEG_3860	pMSMEG_3860.dendra
MSMEG_3791	MSMEG_3791	MSMEG_3863	pMSMEG_3863.dendra
MSMEG_3792	MSMEG_3792	MSMEG_3884	pMSMEG_3884.dendra
MSMEG_3793	MSMEG_3793	MSMEG_3885	pMSMEG_3885.dendra
MSMEG_3796	MSMEG_3796	MSMEG_3886	pMSMEG_3886.dendra
MSMEG_3808	MSMEG_3808	MSMEG_3887	pMSMEG_3887.dendra
MSMEG_3810	MSMEG_3810	MSMEG_3888	pMSMEG_3888.dendra
MSMEG_3811	MSMEG_3811	MSMEG_3889	pMSMEG_3889.dendra
MSMEG_3816	MSMEG_3816	MSMEG_3890	pMSMEG_3890.dendra
MSMEG_3831	Not available	MSMEG_3894	pMSMEG_3894.dendra
MSMEG_3833	MSMEG_3833	MSMEG_3895	pMSMEG_3895.dendra
MSMEG_3839	MSMEG_3839	MSMEG_3897	pMSMEG_3897.dendra
MSMEG_3858	MSMEG_3858	MSMEG_3902	pMSMEG_3902.dendra
MSMEG_3860	MSMEG_3860	MSMEG_3906	pMSMEG_3906.dendra
MSMEG_3863	MSMEG_3863	MSMEG_3907	pMSMEG_3907.dendra
MSMEG_3884	MSMEG_3884	MSMEG_4180	pMSMEG_4180.dendra
MSMEG_3885	MSMEG_3885	MSMEG_4181	pMSMEG_4181.dendra
MSMEG_3886	MSMEG_3886	MSMEG_4186	pMSMEG_4186.dendra
MSMEG_3887	MSMEG_3887	MSMEG_4189	pMSMEG_4189.dendra
MSMEG_3888	MSMEG_3888	MSMEG_4190	pMSMEG_4190.dendra
MSMEG_3889	MSMEG_3889	MSMEG_4191	pMSMEG_4191.dendra
MSMEG_3890	MSMEG_3890	MSMEG_4192	pMSMEG_4192.dendra
MSMEG_3894	MSMEG_3894	MSMEG_4193	pMSMEG_4193.dendra
MSMEG_3895	MSMEG_3895	MSMEG_4195	pMSMEG_4195.dendra
MSMEG_3897	MSMEG_3897	MSMEG_4198	pMSMEG_4198.dendra
MSMEG_3902	MSMEG_3902	MSMEG_4199	pMSMEG_4199.dendra
MSMEG_3906	MSMEG_3906	MSMEG_4200	pMSMEG_4200.dendra
MSMEG_3907	MSMEG_3907	MSMEG_4217	pMSMEG_4217.dendra
MSMEG_4180	MSMEG_4180	MSMEG_4218	pMSMEG_4218.dendra
MSMEG_4181	MSMEG_4181	MSMEG_4219	pMSMEG_4219.dendra
MSMEG_4186	MSMEG_4186	MSMEG_4221	pMSMEG_4221.dendra
MSMEG_4189	MSMEG_4189	MSMEG_4222	pMSMEG_4222.dendra
MSMEG_4190	MSMEG_4190	MSMEG_4225	pMSMEG_4225.dendra
MSMEG_4191	MSMEG_4191	MSMEG_4226	pMSMEG_4226.dendra
MSMEG_4192	MSMEG_4192	MSMEG_4227	pMSMEG_4227.dendra
MSMEG_4193	MSMEG_4193	MSMEG_4228	pMSMEG_4228.dendra
MSMEG_4195	MSMEG_4195	MSMEG_4229	pMSMEG_4229.dendra
MSMEG_4198	MSMEG_4198	MSMEG_4230	pMSMEG_4230.dendra
MSMEG_4199	MSMEG_4199	MSMEG_4231	pMSMEG_4231.dendra
MSMEG_4200	MSMEG_4200	MSMEG_4232	pMSMEG_4232.dendra
MSMEG_4217	MSMEG_4217	MSMEG_4233	pMSMEG_4233.dendra
MSMEG_4218	MSMEG_4218	MSMEG_4235	pMSMEG_4235.dendra
MSMEG_4219	MSMEG_4219	MSMEG_4237	pMSMEG_4237.dendra
MSMEG_4221	MSMEG_4221	MSMEG_4238	pMSMEG_4238.dendra
MSMEG_4222	MSMEG_4222	MSMEG_4239	pMSMEG_4239.dendra
MSMEG_4225	MSMEG_4225	MSMEG_4241	pMSMEG_4241.dendra
MSMEG_4226	MSMEG_4226	MSMEG_4242	pMSMEG_4242.dendra
MSMEG_4227	MSMEG_4227	MSMEG_4243	pMSMEG_4243.dendra
MSMEG_4228	MSMEG_4228	MSMEG_4244	pMSMEG_4244.dendra
MSMEG_4229	MSMEG_4229	MSMEG_4245	pMSMEG_4245.dendra
MSMEG_4230	MSMEG_4230	MSMEG_4248	pMSMEG_4248.dendra
MSMEG_4231	MSMEG_4231	MSMEG_4249	pMSMEG_4249.dendra
MSMEG_4232	MSMEG_4232	MSMEG_4250	pMSMEG_4250.dendra
MSMEG_4233	MSMEG_4233	MSMEG_4251	pMSMEG_4251.dendra
MSMEG_4235	MSMEG_4235	MSMEG_4252	pMSMEG_4252.dendra
MSMEG_4236	Not available	MSMEG_4253	pMSMEG_4253.dendra
MSMEG_4237	MSMEG_4237	MSMEG_4254	pMSMEG_4254.dendra
MSMEG_4238	MSMEG_4238	MSMEG_4256	pMSMEG_4256.dendra
MSMEG_4239	MSMEG_4239	MSMEG_4258	pMSMEG_4258.dendra
MSMEG_4241	MSMEG_4241	MSMEG_4260	pMSMEG_4260.dendra
MSMEG_4242	MSMEG_4242	MSMEG_4261	pMSMEG_4261.dendra
MSMEG_4243	MSMEG_4243	MSMEG_4262	pMSMEG_4262.dendra
MSMEG_4244	MSMEG_4244	MSMEG_4263	pMSMEG_4263.dendra
MSMEG_4245	MSMEG_4245	MSMEG_4265	pMSMEG_4265.dendra
MSMEG_4248	MSMEG_4248	MSMEG_4267	pMSMEG_4267.dendra
MSMEG_4249	MSMEG_4249	MSMEG_4268	pMSMEG_4268.dendra
MSMEG_4250	MSMEG_4250	MSMEG_4269	pMSMEG_4269.dendra
MSMEG_4251	MSMEG_4251	MSMEG_4270	pMSMEG_4270.dendra
MSMEG_4252	MSMEG_4252	MSMEG_4272	pMSMEG_4272.dendra
MSMEG_4253	MSMEG_4253	MSMEG_4275	pMSMEG_4275.dendra
MSMEG_4254	MSMEG_4254	MSMEG_4276	pMSMEG_4276.dendra
MSMEG_4256	MSMEG_4256	MSMEG_4278	pMSMEG_4278.dendra
MSMEG_4258	MSMEG_4258	MSMEG_4281	pMSMEG_4281.dendra
MSMEG_4260	MSMEG_4260	MSMEG_4283	pMSMEG_4283.dendra
MSMEG_4261	MSMEG_4261	MSMEG_4284	pMSMEG_4284.dendra
MSMEG_4262	MSMEG_4262	MSMEG_4285	pMSMEG_4285.dendra
MSMEG_4263	MSMEG_4263	MSMEG_4286	pMSMEG_4286.dendra
MSMEG_4265	MSMEG_4265	MSMEG_4287	pMSMEG_4287.dendra
MSMEG_4267	MSMEG_4267	MSMEG_4290	pMSMEG_4290.dendra
MSMEG_4268	MSMEG_4268	MSMEG_4293	pMSMEG_4293.dendra
MSMEG_4269	MSMEG_4269	MSMEG_4294	pMSMEG_4294.dendra
MSMEG_4270	MSMEG_4270	MSMEG_4295	pMSMEG_4295.dendra
MSMEG_4272	MSMEG_4272	MSMEG_4296	pMSMEG_4296.dendra
MSMEG_4275	MSMEG_4275	MSMEG_4298	pMSMEG_4298.dendra
MSMEG_4276	MSMEG_4276	MSMEG_4301	pMSMEG_4301.dendra
MSMEG_4278	MSMEG_4278	MSMEG_4305	pMSMEG_4305.dendra
MSMEG_4281	MSMEG_4281	MSMEG_4307	pMSMEG_4307.dendra
MSMEG_4283	MSMEG_4283	MSMEG_4311	pMSMEG_4311.dendra
MSMEG_4284	MSMEG_4284	MSMEG_4321	pMSMEG_4321.dendra
MSMEG_4285	MSMEG_4285	MSMEG_4323	pMSMEG_4323.dendra
MSMEG_4286	MSMEG_4286	MSMEG_4324	pMSMEG_4324.dendra
MSMEG_4287	MSMEG_4287	MSMEG_4325	pMSMEG_4325.dendra
MSMEG_4290	MSMEG_4290	MSMEG_4326	pMSMEG_4326.dendra
MSMEG_4293	MSMEG_4293	MSMEG_4327	pMSMEG_4327.dendra
MSMEG_4294	MSMEG_4294	MSMEG_4328	pMSMEG_4328.dendra
MSMEG_4295	MSMEG_4295	MSMEG_4329	pMSMEG_4329.dendra
MSMEG_4296	MSMEG_4296	MSMEG_4336	pMSMEG_4336.dendra
MSMEG_4298	MSMEG_4298	MSMEG_4337	pMSMEG_4337.dendra
MSMEG_4301	MSMEG_4301	MSMEG_4338	pMSMEG_4338.dendra
MSMEG_4305	MSMEG_4305	MSMEG_4340	pMSMEG_4340.dendra
MSMEG_4307	MSMEG_4307	MSMEG_4383	pMSMEG_4383.dendra
MSMEG_4311	MSMEG_4311	MSMEG_4384	pMSMEG_4384.dendra
MSMEG_4321	MSMEG_4321	MSMEG_4415	pMSMEG_4415.dendra
MSMEG_4323	MSMEG_4323	MSMEG_4437	pMSMEG_4437.dendra
MSMEG_4324	MSMEG_4324	MSMEG_4446	pMSMEG_4446.dendra
MSMEG_4325	MSMEG_4325	MSMEG_4466	pMSMEG_4466.dendra
MSMEG_4326	MSMEG_4326	MSMEG_4467	pMSMEG_4467.dendra
MSMEG_4327	MSMEG_4327	MSMEG_4468	pMSMEG_4468.dendra
MSMEG_4328	MSMEG_4328	MSMEG_4469	pMSMEG_4469.dendra
MSMEG_4329	MSMEG_4329	MSMEG_4470	pMSMEG_4470.dendra
MSMEG_4336	MSMEG_4336	MSMEG_4479	pMSMEG_4479.dendra
MSMEG_4337	MSMEG_4337	MSMEG_4482	pMSMEG_4482.dendra
MSMEG_4338	MSMEG_4338	MSMEG_4483	pMSMEG_4483.dendra
MSMEG_4340	MSMEG_4340	MSMEG_4485	pMSMEG_4485.dendra
MSMEG_4383	MSMEG_4383	MSMEG_4486	pMSMEG_4486.dendra
MSMEG_4384	MSMEG_4384	MSMEG_4487	pMSMEG_4487.dendra
MSMEG_4415	MSMEG_4415	MSMEG_4490	pMSMEG_4490.dendra
MSMEG_4437	MSMEG_4437	MSMEG_4491	pMSMEG_4491.dendra
MSMEG_4446	MSMEG_4446	MSMEG_4493	pMSMEG_4493.dendra
MSMEG_4466	MSMEG_4466	MSMEG_4496	pMSMEG_4496.dendra
MSMEG_4467	MSMEG_4467	MSMEG_4497	pMSMEG_4497.dendra
MSMEG_4468	MSMEG_4468	MSMEG_4504	pMSMEG_4504.dendra
MSMEG_4469	MSMEG_4469	MSMEG_4505	pMSMEG_4505.dendra
MSMEG_4470	MSMEG_4470	MSMEG_4533	pMSMEG_4533.dendra
MSMEG_4479	MSMEG_4479	MSMEG_4556	pMSMEG_4556.dendra
MSMEG_4482	MSMEG_4482	MSMEG_4567	pMSMEG_4567.dendra
MSMEG_4483	MSMEG_4483	MSMEG_4569	pMSMEG_4569.dendra
MSMEG_4485	MSMEG_4485	MSMEG_4570	pMSMEG_4570.dendra
MSMEG_4486	MSMEG_4486	MSMEG_4571	pMSMEG_4571.dendra
MSMEG_4487	MSMEG_4487	MSMEG_4572	pMSMEG_4572.dendra
MSMEG_4490	MSMEG_4490	MSMEG_4579	pMSMEG_4579.dendra
MSMEG_4491	MSMEG_4491	MSMEG_4580	pMSMEG_4580.dendra
MSMEG_4493	MSMEG_4493	MSMEG_4581	pMSMEG_4581.dendra
MSMEG_4496	MSMEG_4496	MSMEG_4584	pMSMEG_4584.dendra
MSMEG_4497	MSMEG_4497	MSMEG_4621	pMSMEG_4621.dendra
MSMEG_4504	MSMEG_4504	MSMEG_4623	pMSMEG_4623.dendra
MSMEG_4505	MSMEG_4505	MSMEG_4624	pMSMEG_4624.dendra
MSMEG_4533	MSMEG_4533	MSMEG_4625	pMSMEG_4625.dendra
MSMEG_4556	MSMEG_4556	MSMEG_4626	pMSMEG_4626.dendra
MSMEG_4567	MSMEG_4567	MSMEG_4627	pMSMEG_4627.dendra
MSMEG_4569	MSMEG_4569	MSMEG_4629	pMSMEG_4629.dendra
MSMEG_4570	MSMEG_4570	MSMEG_4630	pMSMEG_4630.dendra
MSMEG_4571	MSMEG_4571	MSMEG_4632	pMSMEG_4632.dendra
MSMEG_4572	MSMEG_4572	MSMEG_4640	pMSMEG_4640.dendra
MSMEG_4579	MSMEG_4579	MSMEG_4643	pMSMEG_4643.dendra
MSMEG_4580	MSMEG_4580	MSMEG_4671	pMSMEG_4671.dendra
MSMEG_4581	MSMEG_4581	MSMEG_4672	pMSMEG_4672.dendra
MSMEG_4584	MSMEG_4584	MSMEG_4673	pMSMEG_4673.dendra
MSMEG_4621	MSMEG_4621	MSMEG_4674	pMSMEG_4674.dendra
MSMEG_4623	MSMEG_4623	MSMEG_4684	pMSMEG_4684.dendra
MSMEG_4624	MSMEG_4624	MSMEG_4688	pMSMEG_4688.dendra
MSMEG_4625	MSMEG_4625	MSMEG_4690	pMSMEG_4690.dendra
MSMEG_4626	MSMEG_4626	MSMEG_4692	pMSMEG_4692.dendra
MSMEG_4627	MSMEG_4627	MSMEG_4694	pMSMEG_4694.dendra
MSMEG_4629	MSMEG_4629	MSMEG_4695	pMSMEG_4695.dendra
MSMEG_4630	MSMEG_4630	MSMEG_4699	pMSMEG_4699.dendra
MSMEG_4632	MSMEG_4632	MSMEG_4700	pMSMEG_4700.dendra
MSMEG_4640	MSMEG_4640	MSMEG_4704	pMSMEG_4704.dendra
MSMEG_4643	MSMEG_4643	MSMEG_4722	pMSMEG_4722.dendra
MSMEG_4671	MSMEG_4671	MSMEG_4724	pMSMEG_4724.dendra
MSMEG_4672	MSMEG_4672	MSMEG_4727	pMSMEG_4727.dendra
MSMEG_4673	MSMEG_4673	MSMEG_4731	pMSMEG_4731.dendra
MSMEG_4674	MSMEG_4674	MSMEG_4745	pMSMEG_4745.dendra
MSMEG_4684	MSMEG_4684	MSMEG_4752	pMSMEG_4752.dendra
MSMEG_4688	MSMEG_4688	MSMEG_4753	pMSMEG_4753.dendra
MSMEG_4690	MSMEG_4690	MSMEG_4756	pMSMEG_4756.dendra
MSMEG_4692	MSMEG_4692	MSMEG_4795	pMSMEG_4795.dendra
MSMEG_4694	MSMEG_4694	MSMEG_4796	pMSMEG_4796.dendra
MSMEG_4695	MSMEG_4695	MSMEG_4891	pMSMEG_4891.dendra
MSMEG_4699	MSMEG_4699	MSMEG_4896	pMSMEG_4896.dendra
MSMEG_4700	MSMEG_4700	MSMEG_4898	pMSMEG_4898.dendra
MSMEG_4704	MSMEG_4704	MSMEG_4899	pMSMEG_4899.dendra
MSMEG_4722	MSMEG_4722	MSMEG_4900	pMSMEG_4900.dendra
MSMEG_4724	MSMEG_4724	MSMEG_4901	pMSMEG_4901.dendra
MSMEG_4727	MSMEG_4727	MSMEG_4902	pMSMEG_4902.dendra
MSMEG_4731	MSMEG_4731	MSMEG_4903	pMSMEG_4903.dendra
MSMEG_4745	MSMEG_4745	MSMEG_4904	pMSMEG_4904.dendra
MSMEG_4752	MSMEG_4752	MSMEG_4909	pMSMEG_4909.dendra
MSMEG_4753	MSMEG_4753	MSMEG_4910	pMSMEG_4910.dendra
MSMEG_4756	MSMEG_4756	MSMEG_4917	pMSMEG_4917.dendra
MSMEG_4757	Not available	MSMEG_4920	pMSMEG_4920.dendra
MSMEG_4795	MSMEG_4795	MSMEG_4923	pMSMEG_4923.dendra
MSMEG_4796	MSMEG_4796	MSMEG_4932	pMSMEG_4932.dendra
MSMEG_4891	MSMEG_4891	MSMEG_4933	pMSMEG_4933.dendra
MSMEG_4896	MSMEG_4896	MSMEG_4934	pMSMEG_4934.dendra
MSMEG_4898	MSMEG_4898	MSMEG_4935	pMSMEG_4935.dendra
MSMEG_4899	MSMEG_4899	MSMEG_4936	pMSMEG_4936.dendra
MSMEG_4900	MSMEG_4900	MSMEG_4937	pMSMEG_4937.dendra
MSMEG_4901	MSMEG_4901	MSMEG_4938	pMSMEG_4938.dendra
MSMEG_4902	MSMEG_4902	MSMEG_4941	pMSMEG_4941.dendra
MSMEG_4903	MSMEG_4903	MSMEG_4942	pMSMEG_4942.dendra
MSMEG_4904	MSMEG_4904	MSMEG_4947	pMSMEG_4947.dendra
MSMEG_4909	MSMEG_4909	MSMEG_4948	pMSMEG_4948.dendra
MSMEG_4910	MSMEG_4910	MSMEG_4949	pMSMEG_4949.dendra
MSMEG_4917	MSMEG_4917	MSMEG_4950	pMSMEG_4950.dendra
MSMEG_4920	MSMEG_4920	MSMEG_4951	pMSMEG_4951.dendra
MSMEG_4923	MSMEG_4923	MSMEG_4954	pMSMEG_4954.dendra
MSMEG_4932	MSMEG_4932	MSMEG_4955	pMSMEG_4955.dendra
MSMEG_4933	MSMEG_4933	MSMEG_4956	pMSMEG_4956.dendra
MSMEG_4934	MSMEG_4934	MSMEG_4957	pMSMEG_4957.dendra
MSMEG_4935	MSMEG_4935	MSMEG_4958	pMSMEG_4958.dendra
MSMEG_4936	MSMEG_4936	MSMEG_4959	pMSMEG_4959.dendra
MSMEG_4937	MSMEG_4937	MSMEG_4997	pMSMEG_4997.dendra
MSMEG_4938	MSMEG_4938	MSMEG_5004	pMSMEG_5004.dendra
MSMEG_4941	MSMEG_4941	MSMEG_5005	pMSMEG_5005.dendra
MSMEG_4942	MSMEG_4942	MSMEG_5006	pMSMEG_5006.dendra
MSMEG_4947	MSMEG_4947	MSMEG_5007	pMSMEG_5007.dendra
MSMEG_4948	MSMEG_4948	MSMEG_5008	pMSMEG_5008.dendra
MSMEG_4949	MSMEG_4949	MSMEG_5009	pMSMEG_5009.dendra
MSMEG_4950	MSMEG_4950	MSMEG_5037	pMSMEG_5037.dendra
MSMEG_4951	MSMEG_4951	MSMEG_5041	pMSMEG_5041.dendra
MSMEG_4954	MSMEG_4954	MSMEG_5044	pMSMEG_5044.dendra
MSMEG_4955	MSMEG_4955	MSMEG_5045	pMSMEG_5045.dendra
MSMEG_4956	MSMEG_4956	MSMEG_5048	pMSMEG_5048.dendra
MSMEG_4957	MSMEG_4957	MSMEG_5053	pMSMEG_5053.dendra
MSMEG_4958	MSMEG_4958	MSMEG_5056	pMSMEG_5056.dendra
MSMEG_4959	MSMEG_4959	MSMEG_5058	pMSMEG_5058.dendra
MSMEG_4985	Not available	MSMEG_5059	pMSMEG_5059.dendra
MSMEG_4997	MSMEG_4997	MSMEG_5060	pMSMEG_5060.dendra
MSMEG_5004	MSMEG_5004	MSMEG_5061	pMSMEG_5061.dendra
MSMEG_5005	MSMEG_5005	MSMEG_5068	pMSMEG_5068.dendra
MSMEG_5006	MSMEG_5006	MSMEG_5069	pMSMEG_5069.dendra
MSMEG_5007	MSMEG_5007	MSMEG_5070	pMSMEG_5070.dendra
MSMEG_5008	MSMEG_5008	MSMEG_5071	pMSMEG_5071.dendra
MSMEG_5009	MSMEG_5009	MSMEG_5072	pMSMEG_5072.dendra
MSMEG_5037	MSMEG_5037	MSMEG_5073	pMSMEG_5073.dendra
MSMEG_5041	MSMEG_5041	MSMEG_5078	pMSMEG_5078.dendra
MSMEG_5044	MSMEG_5044	MSMEG_5081	pMSMEG_5081.dendra
MSMEG_5045	MSMEG_5045	MSMEG_5082	pMSMEG_5082.dendra
MSMEG_5048	MSMEG_5048	MSMEG_5083	pMSMEG_5083.dendra
MSMEG_5049	Not available	MSMEG_5085	pMSMEG_5085.dendra
MSMEG_5053	MSMEG_5053	MSMEG_5087	pMSMEG_5087.dendra
MSMEG_5056	MSMEG_5056	MSMEG_5103	pMSMEG_5103.dendra
MSMEG_5058	MSMEG_5058	MSMEG_5104	pMSMEG_5104.dendra
MSMEG_5059	MSMEG_5059	MSMEG_5114	pMSMEG_5114.dendra
MSMEG_5060	MSMEG_5060	MSMEG_5121	pMSMEG_5121.dendra
MSMEG_5061	MSMEG_5061	MSMEG_5122	pMSMEG_5122.dendra
MSMEG_5068	MSMEG_5068	MSMEG_5126	pMSMEG_5126.dendra
MSMEG_5069	MSMEG_5069	MSMEG_5129	pMSMEG_5129.dendra
MSMEG_5070	MSMEG_5070	MSMEG_5130	pMSMEG_5130.dendra
MSMEG_5071	MSMEG_5071	MSMEG_5132	pMSMEG_5132.dendra
MSMEG_5072	MSMEG_5072	MSMEG_5149	pMSMEG_5149.dendra
MSMEG_5073	MSMEG_5073	MSMEG_5170	pMSMEG_5170.dendra
MSMEG_5078	MSMEG_5078	MSMEG_5222	pMSMEG_5222.dendra
MSMEG_5081	MSMEG_5081	MSMEG_5224	pMSMEG_5224.dendra
MSMEG_5082	MSMEG_5082	MSMEG_5225	pMSMEG_5225.dendra
MSMEG_5083	MSMEG_5083	MSMEG_5226	pMSMEG_5226.dendra
MSMEG_5084	Not available	MSMEG_5227	pMSMEG_5227.dendra
MSMEG_5085	MSMEG_5085	MSMEG_5238	pMSMEG_5238.dendra
MSMEG_5087	MSMEG_5087	MSMEG_5239	pMSMEG_5239.dendra
MSMEG_5103	MSMEG_5103	MSMEG_5240	pMSMEG_5240.dendra
MSMEG_5104	MSMEG_5104	MSMEG_5247	pMSMEG_5247.dendra
MSMEG_5114	MSMEG_5114	MSMEG_5248	pMSMEG_5248.dendra
MSMEG_5121	MSMEG_5121	MSMEG_5252	pMSMEG_5252.dendra
MSMEG_5122	MSMEG_5122	MSMEG_5256	pMSMEG_5256.dendra
MSMEG_5126	MSMEG_5126	MSMEG_5261	pMSMEG_5261.dendra
MSMEG_5129	MSMEG_5129	MSMEG_5262	pMSMEG_5262.dendra
MSMEG_5130	MSMEG_5130	MSMEG_5263	pMSMEG_5263.dendra
MSMEG_5132	MSMEG_5132	MSMEG_5265	pMSMEG_5265.dendra
MSMEG_5149	MSMEG_5149	MSMEG_5270	pMSMEG_5270.dendra
MSMEG_5170	MSMEG_5170	MSMEG_5271	pMSMEG_5271.dendra
MSMEG_5222	MSMEG_5222	MSMEG_5275	pMSMEG_5275.dendra
MSMEG_5224	MSMEG_5224	MSMEG_5276	pMSMEG_5276.dendra
MSMEG_5225	MSMEG_5225	MSMEG_5277	pMSMEG_5277.dendra
MSMEG_5226	MSMEG_5226	MSMEG_5328	pMSMEG_5328.dendra
MSMEG_5227	MSMEG_5227	MSMEG_5413	pMSMEG_5413.dendra
MSMEG_5238	MSMEG_5238	MSMEG_5414	pMSMEG_5414.dendra
MSMEG_5239	MSMEG_5239	MSMEG_5415	pMSMEG_5415.dendra
MSMEG_5240	MSMEG_5240	MSMEG_5426	pMSMEG_5426.dendra
MSMEG_5247	MSMEG_5247	MSMEG_5427	pMSMEG_5427.dendra
MSMEG_5248	MSMEG_5248	MSMEG_5431	pMSMEG_5431.dendra
MSMEG_5252	MSMEG_5252	MSMEG_5432	pMSMEG_5432.dendra
MSMEG_5256	MSMEG_5256	MSMEG_5435	pMSMEG_5435.dendra
MSMEG_5261	MSMEG_5261	MSMEG_5436	pMSMEG_5436.dendra
MSMEG_5262	MSMEG_5262	MSMEG_5438	pMSMEG_5438.dendra
MSMEG_5263	MSMEG_5263	MSMEG_5439	pMSMEG_5439.dendra
MSMEG_5265	MSMEG_5265	MSMEG_5440	pMSMEG_5440.dendra
MSMEG_5270	MSMEG_5270	MSMEG_5441	pMSMEG_5441.dendra
MSMEG_5271	MSMEG_5271	MSMEG_5445	pMSMEG_5445.dendra
MSMEG_5275	MSMEG_5275	MSMEG_5446	pMSMEG_5446.dendra
MSMEG_5276	MSMEG_5276	MSMEG_5447	pMSMEG_5447.dendra
MSMEG_5277	MSMEG_5277	MSMEG_5469	pMSMEG_5469.dendra
MSMEG_5328	MSMEG_5328	MSMEG_5470	pMSMEG_5470.dendra
MSMEG_5413	MSMEG_5413	MSMEG_5471	pMSMEG_5471.dendra
MSMEG_5414	MSMEG_5414	MSMEG_5472	pMSMEG_5472.dendra
MSMEG_5415	MSMEG_5415	MSMEG_5479	pMSMEG_5479.dendra
MSMEG_5426	MSMEG_5426	MSMEG_5482	pMSMEG_5482.dendra
MSMEG_5427	MSMEG_5427	MSMEG_5485	pMSMEG_5485.dendra
MSMEG_5431	MSMEG_5431	MSMEG_5486	pMSMEG_5486.dendra
MSMEG_5432	MSMEG_5432	MSMEG_5487	pMSMEG_5487.dendra
MSMEG_5435	MSMEG_5435	MSMEG_5488	pMSMEG_5488.dendra
MSMEG_5436	MSMEG_5436	MSMEG_5515	pMSMEG_5515.dendra
MSMEG_5438	MSMEG_5438	MSMEG_5517	pMSMEG_5517.dendra
MSMEG_5439	MSMEG_5439	MSMEG_5524	pMSMEG_5524.dendra
MSMEG_5440	MSMEG_5440	MSMEG_5525	pMSMEG_5525.dendra
MSMEG_5441	MSMEG_5441	MSMEG_5534	pMSMEG_5534.dendra
MSMEG_5445	MSMEG_5445	MSMEG_5536	pMSMEG_5536.dendra
MSMEG_5446	MSMEG_5446	MSMEG_5541	pMSMEG_5541.dendra
MSMEG_5447	MSMEG_5447	MSMEG_5571	pMSMEG_5571.dendra
MSMEG_5469	MSMEG_5469	MSMEG_5589	pMSMEG_5589.dendra
MSMEG_5470	MSMEG_5470	MSMEG_5634	pMSMEG_5634.dendra
MSMEG_5471	MSMEG_5471	MSMEG_5635	pMSMEG_5635.dendra
MSMEG_5472	MSMEG_5472	MSMEG_5639	pMSMEG_5639.dendra
MSMEG_5479	MSMEG_5479	MSMEG_5662	pMSMEG_5662.dendra
MSMEG_5482	MSMEG_5482	MSMEG_5663	pMSMEG_5663.dendra
MSMEG_5485	MSMEG_5485	MSMEG_5672	pMSMEG_5672.dendra
MSMEG_5486	MSMEG_5486	MSMEG_5675	pMSMEG_5675.dendra
MSMEG_5487	MSMEG_5487	MSMEG_5681	pMSMEG_5681.dendra
MSMEG_5488	MSMEG_5488	MSMEG_5682	pMSMEG_5682.dendra
MSMEG_5505	Not available	MSMEG_5684	pMSMEG_5684.dendra
MSMEG_5515	MSMEG_5515	MSMEG_5688	pMSMEG_5688.dendra
MSMEG_5517	MSMEG_5517	MSMEG_5689	pMSMEG_5689.dendra
MSMEG_5524	MSMEG_5524	MSMEG_5691	pMSMEG_5691.dendra
MSMEG_5525	MSMEG_5525	MSMEG_5696	pMSMEG_5696.dendra
MSMEG_5534	MSMEG_5534	MSMEG_5704	pMSMEG_5704.dendra
MSMEG_5536	MSMEG_5536	MSMEG_5706	pMSMEG_5706.dendra
MSMEG_5541	MSMEG_5541	MSMEG_5720	pMSMEG_5720.dendra
MSMEG_5571	MSMEG_5571	MSMEG_5721	pMSMEG_5721.dendra
MSMEG_5589	MSMEG_5589	MSMEG_5739	pMSMEG_5739.dendra
MSMEG_5634	MSMEG_5634	MSMEG_5773	pMSMEG_5773.dendra
MSMEG_5635	MSMEG_5635	MSMEG_5774	pMSMEG_5774.dendra
MSMEG_5639	MSMEG_5639	MSMEG_5776	pMSMEG_5776.dendra
MSMEG_5662	MSMEG_5662	MSMEG_5779	pMSMEG_5779.dendra
MSMEG_5663	MSMEG_5663	MSMEG_5780	pMSMEG_5780.dendra
MSMEG_5672	MSMEG_5672	MSMEG_5781	pMSMEG_5781.dendra
MSMEG_5675	MSMEG_5675	MSMEG_5785	pMSMEG_5785.dendra
MSMEG_5681	MSMEG_5681	MSMEG_5786	pMSMEG_5786.dendra
MSMEG_5682	MSMEG_5682	MSMEG_5789	pMSMEG_5789.dendra
MSMEG_5684	MSMEG_5684	MSMEG_5790	pMSMEG_5790.dendra
MSMEG_5685	Not available	MSMEG_5792	pMSMEG_5792.dendra
MSMEG_5688	MSMEG_5688	MSMEG_5796	pMSMEG_5796.dendra
MSMEG_5689	MSMEG_5689	MSMEG_5797	pMSMEG_5797.dendra
MSMEG_5691	MSMEG_5691	MSMEG_5798	pMSMEG_5798.dendra
MSMEG_5693	Not available	MSMEG_5800	pMSMEG_5800.dendra
MSMEG_5696	MSMEG_5696	MSMEG_5817	pMSMEG_5817.dendra
MSMEG_5700	Not available	MSMEG_5824	pMSMEG_5824.dendra
MSMEG_5704	MSMEG_5704	MSMEG_5828	pMSMEG_5828.dendra
MSMEG_5706	MSMEG_5706	MSMEG_5831	pMSMEG_5831.dendra
MSMEG_5720	MSMEG_5720	MSMEG_5839	pMSMEG_5839.dendra
MSMEG_5721	MSMEG_5721	MSMEG_5841	pMSMEG_5841.dendra
MSMEG_5739	MSMEG_5739	MSMEG_5847	pMSMEG_5847.dendra
MSMEG_5773	MSMEG_5773	MSMEG_5852	pMSMEG_5852.dendra
MSMEG_5774	MSMEG_5774	MSMEG_5871	pMSMEG_5871.dendra
MSMEG_5776	MSMEG_5776	MSMEG_5892	pMSMEG_5892.dendra
MSMEG_5779	MSMEG_5779	MSMEG_5902	pMSMEG_5902.dendra
MSMEG_5780	MSMEG_5780	MSMEG_5904	pMSMEG_5904.dendra
MSMEG_5781	MSMEG_5781	MSMEG_5920	pMSMEG_5920.dendra
MSMEG_5785	MSMEG_5785	MSMEG_5983	pMSMEG_5983.dendra
MSMEG_5786	MSMEG_5786	MSMEG_6008	pMSMEG_6008.dendra
MSMEG_5789	MSMEG_5789	MSMEG_6065	pMSMEG_6065.dendra
MSMEG_5790	MSMEG_5790	MSMEG_6074	pMSMEG_6074.dendra
MSMEG_5792	MSMEG_5792	MSMEG_6075	pMSMEG_6075.dendra
MSMEG_5796	MSMEG_5796	MSMEG_6076	pMSMEG_6076.dendra
MSMEG_5797	MSMEG_5797	MSMEG_6077	pMSMEG_6077.dendra
MSMEG_5798	MSMEG_5798	MSMEG_6081	pMSMEG_6081.dendra
MSMEG_5800	MSMEG_5800	MSMEG_6082	pMSMEG_6082.dendra
MSMEG_5817	MSMEG_5817	MSMEG_6085	pMSMEG_6085.dendra
MSMEG_5824	MSMEG_5824	MSMEG_6086	pMSMEG_6086.dendra
MSMEG_5828	MSMEG_5828	MSMEG_6092	pMSMEG_6092.dendra
MSMEG_5831	MSMEG_5831	MSMEG_6094	pMSMEG_6094.dendra
MSMEG_5839	MSMEG_5839	MSMEG_6096	pMSMEG_6096.dendra
MSMEG_5841	MSMEG_5841	MSMEG_6097	pMSMEG_6097.dendra
MSMEG_5847	MSMEG_5847	MSMEG_6098	pMSMEG_6098.dendra
MSMEG_5852	MSMEG_5852	MSMEG_6101	pMSMEG_6101.dendra
MSMEG_5871	MSMEG_5871	MSMEG_6102	pMSMEG_6102.dendra
MSMEG_5892	MSMEG_5892	MSMEG_6103	pMSMEG_6103.dendra
MSMEG_5902	MSMEG_5902	MSMEG_6104	pMSMEG_6104.dendra
MSMEG_5904	MSMEG_5904	MSMEG_6105	pMSMEG_6105.dendra
MSMEG_5920	MSMEG_5920	MSMEG_6110	pMSMEG_6110.dendra
MSMEG_5983	MSMEG_5983	MSMEG_6111	pMSMEG_6111.dendra
MSMEG_6008	MSMEG_6008	MSMEG_6114	pMSMEG_6114.dendra
MSMEG_6065	MSMEG_6065	MSMEG_6142	pMSMEG_6142.dendra
MSMEG_6073	Not available	MSMEG_6143	pMSMEG_6143.dendra
MSMEG_6074	MSMEG_6074	MSMEG_6153	pMSMEG_6153.dendra
MSMEG_6075	MSMEG_6075	MSMEG_6154	pMSMEG_6154.dendra
MSMEG_6076	MSMEG_6076	MSMEG_6157	pMSMEG_6157.dendra
MSMEG_6077	MSMEG_6077	MSMEG_6158	pMSMEG_6158.dendra
MSMEG_6081	MSMEG_6081	MSMEG_6159	pMSMEG_6159.dendra
MSMEG_6082	MSMEG_6082	MSMEG_6180	pMSMEG_6180.dendra
MSMEG_6083	Not available	MSMEG_6182	pMSMEG_6182.dendra
MSMEG_6085	MSMEG_6085	MSMEG_6183	pMSMEG_6183.dendra
MSMEG_6086	MSMEG_6086	MSMEG_6184	pMSMEG_6184.dendra
MSMEG_6087	Not available	MSMEG_6185	pMSMEG_6185.dendra
MSMEG_6091	Not available	MSMEG_6186	pMSMEG_6186.dendra
MSMEG_6092	MSMEG_6092	MSMEG_6187	pMSMEG_6187.dendra
MSMEG_6094	MSMEG_6094	MSMEG_6189	pMSMEG_6189.dendra
MSMEG_6096	MSMEG_6096	MSMEG_6190	pMSMEG_6190.dendra
MSMEG_6097	MSMEG_6097	MSMEG_6191	pMSMEG_6191.dendra
MSMEG_6098	MSMEG_6098	MSMEG_6193	pMSMEG_6193.dendra
MSMEG_6101	MSMEG_6101	MSMEG_6199	pMSMEG_6199.dendra
MSMEG_6102	MSMEG_6102	MSMEG_6201	pMSMEG_6201.dendra
MSMEG_6103	MSMEG_6103	MSMEG_6202	pMSMEG_6202.dendra
MSMEG_6104	MSMEG_6104	MSMEG_6222	pMSMEG_6222.dendra
MSMEG_6105	MSMEG_6105	MSMEG_6229	pMSMEG_6229.dendra
MSMEG_6110	MSMEG_6110	MSMEG_6249	pMSMEG_6249.dendra
MSMEG_6111	MSMEG_6111	MSMEG_6251	pMSMEG_6251.dendra
MSMEG_6114	MSMEG_6114	MSMEG_6255	pMSMEG_6255.dendra
MSMEG_6142	MSMEG_6142	MSMEG_6256	pMSMEG_6256.dendra
MSMEG_6143	MSMEG_6143	MSMEG_6257	pMSMEG_6257.dendra
MSMEG_6153	MSMEG_6153	MSMEG_6271	pMSMEG_6271.dendra
MSMEG_6154	MSMEG_6154	MSMEG_6272	pMSMEG_6272.dendra
MSMEG_6157	MSMEG_6157	MSMEG_6276	pMSMEG_6276.dendra
MSMEG_6158	MSMEG_6158	MSMEG_6277	pMSMEG_6277.dendra
MSMEG_6159	MSMEG_6159	MSMEG_6279	pMSMEG_6279.dendra
MSMEG_6180	MSMEG_6180	MSMEG_6280	pMSMEG_6280.dendra
MSMEG_6182	MSMEG_6182	MSMEG_6281	pMSMEG_6281.dendra
MSMEG_6183	MSMEG_6183	MSMEG_6282	pMSMEG_6282.dendra
MSMEG_6184	MSMEG_6184	MSMEG_6283	pMSMEG_6283.dendra
MSMEG_6185	MSMEG_6185	MSMEG_6284	pMSMEG_6284.dendra
MSMEG_6186	MSMEG_6186	MSMEG_6285	pMSMEG_6285.dendra
MSMEG_6187	MSMEG_6187	MSMEG_6286	pMSMEG_6286.dendra
MSMEG_6189	MSMEG_6189	MSMEG_6288	pMSMEG_6288.dendra
MSMEG_6190	MSMEG_6190	MSMEG_6327	pMSMEG_6327.dendra
MSMEG_6191	MSMEG_6191	MSMEG_6328	pMSMEG_6328.dendra
MSMEG_6193	MSMEG_6193	MSMEG_6330	pMSMEG_6330.dendra
MSMEG_6195	Not available	MSMEG_6353	pMSMEG_6353.dendra
MSMEG_6199	MSMEG_6199	MSMEG_6362	pMSMEG_6362.dendra
MSMEG_6201	MSMEG_6201	MSMEG_6363	pMSMEG_6363.dendra
MSMEG_6202	MSMEG_6202	MSMEG_6365	pMSMEG_6365.dendra
MSMEG_6222	MSMEG_6222	MSMEG_6366	pMSMEG_6366.dendra
MSMEG_6229	MSMEG_6229	MSMEG_6367	pMSMEG_6367.dendra
MSMEG_6249	MSMEG_6249	MSMEG_6369	pMSMEG_6369.dendra
MSMEG_6251	MSMEG_6251	MSMEG_6372	pMSMEG_6372.dendra
MSMEG_6255	MSMEG_6255	MSMEG_6382	pMSMEG_6382.dendra
MSMEG_6256	MSMEG_6256	MSMEG_6385	pMSMEG_6385.dendra
MSMEG_6257	MSMEG_6257	MSMEG_6386	pMSMEG_6386.dendra
MSMEG_6271	MSMEG_6271	MSMEG_6387	pMSMEG_6387.dendra
MSMEG_6272	MSMEG_6272	MSMEG_6388	pMSMEG_6388.dendra
MSMEG_6276	MSMEG_6276	MSMEG_6391	pMSMEG_6391.dendra
MSMEG_6277	MSMEG_6277	MSMEG_6393	pMSMEG_6393.dendra
MSMEG_6279	MSMEG_6279	MSMEG_6394	pMSMEG_6394.dendra
MSMEG_6280	MSMEG_6280	MSMEG_6398	pMSMEG_6398.dendra
MSMEG_6281	MSMEG_6281	MSMEG_6399	pMSMEG_6399.dendra
MSMEG_6282	MSMEG_6282	MSMEG_6400	pMSMEG_6400.dendra
MSMEG_6283	MSMEG_6283	MSMEG_6401	pMSMEG_6401.dendra
MSMEG_6284	MSMEG_6284	MSMEG_6403	pMSMEG_6403.dendra
MSMEG_6285	MSMEG_6285	MSMEG_6404	pMSMEG_6404.dendra
MSMEG_6286	MSMEG_6286	MSMEG_6407	pMSMEG_6407.dendra
MSMEG_6288	MSMEG_6288	MSMEG_6409	pMSMEG_6409.dendra
MSMEG_6327	MSMEG_6327	MSMEG_6413	pMSMEG_6413.dendra
MSMEG_6328	MSMEG_6328	MSMEG_6414	pMSMEG_6414.dendra
MSMEG_6330	MSMEG_6330	MSMEG_6416	pMSMEG_6416.dendra
MSMEG_6353	MSMEG_6353	MSMEG_6418	pMSMEG_6418.dendra
MSMEG_6362	MSMEG_6362	MSMEG_6421	pMSMEG_6421.dendra
MSMEG_6363	MSMEG_6363	MSMEG_6423	pMSMEG_6423.dendra
MSMEG_6365	MSMEG_6365	MSMEG_6427	pMSMEG_6427.dendra
MSMEG_6366	MSMEG_6366	MSMEG_6428	pMSMEG_6428.dendra
MSMEG_6367	MSMEG_6367	MSMEG_6431	pMSMEG_6431.dendra
MSMEG_6369	MSMEG_6369	MSMEG_6439	pMSMEG_6439.dendra
MSMEG_6372	MSMEG_6372	MSMEG_6440	pMSMEG_6440.dendra
MSMEG_6382	MSMEG_6382	MSMEG_6441	pMSMEG_6441.dendra
MSMEG_6385	MSMEG_6385	MSMEG_6458	pMSMEG_6458.dendra
MSMEG_6386	MSMEG_6386	MSMEG_6459	pMSMEG_6459.dendra
MSMEG_6387	MSMEG_6387	MSMEG_6565	pMSMEG_6565.dendra
MSMEG_6388	MSMEG_6388	MSMEG_6575	pMSMEG_6575.dendra
MSMEG_6391	MSMEG_6391	MSMEG_6576	pMSMEG_6576.dendra
MSMEG_6392	Not available	MSMEG_6583	pMSMEG_6583.dendra
MSMEG_6393	MSMEG_6393	MSMEG_6596	pMSMEG_6596.dendra
MSMEG_6394	MSMEG_6394	MSMEG_6636	pMSMEG_6636.dendra
MSMEG_6398	MSMEG_6398	MSMEG_6638	pMSMEG_6638.dendra
MSMEG_6399	MSMEG_6399	MSMEG_6649	pMSMEG_6649.dendra
MSMEG_6400	MSMEG_6400	MSMEG_6685	pMSMEG_6685.dendra
MSMEG_6401	MSMEG_6401	MSMEG_6754	pMSMEG_6754.dendra
MSMEG_6403	MSMEG_6403	MSMEG_6759	pMSMEG_6759.dendra
MSMEG_6404	MSMEG_6404	MSMEG_6761	pMSMEG_6761.dendra
MSMEG_6407	MSMEG_6407	MSMEG_6892	pMSMEG_6892.dendra
MSMEG_6409	MSMEG_6409	MSMEG_6894	pMSMEG_6894.dendra
MSMEG_6413	MSMEG_6413	MSMEG_6895	pMSMEG_6895.dendra
MSMEG_6414	MSMEG_6414	MSMEG_6896	pMSMEG_6896.dendra
MSMEG_6416	MSMEG_6416	MSMEG_6897	pMSMEG_6897.dendra
MSMEG_6418	MSMEG_6418	MSMEG_6899	pMSMEG_6899.dendra
MSMEG_6421	MSMEG_6421	MSMEG_6903	pMSMEG_6903.dendra
MSMEG_6423	MSMEG_6423	MSMEG_6904	pMSMEG_6904.dendra
MSMEG_6427	MSMEG_6427	MSMEG_6921	pMSMEG_6921.dendra
MSMEG_6428	MSMEG_6428	MSMEG_6926	pMSMEG_6926.dendra
MSMEG_6431	MSMEG_6431	MSMEG_6927	pMSMEG_6927.dendra
MSMEG_6439	MSMEG_6439	MSMEG_6928	pMSMEG_6928.dendra
MSMEG_6440	MSMEG_6440	MSMEG_6929	pMSMEG_6929.dendra
MSMEG_6441	MSMEG_6441	MSMEG_6933	pMSMEG_6933.dendra
MSMEG_6458	MSMEG_6458	MSMEG_6939	pMSMEG_6939.dendra
MSMEG_6459	MSMEG_6459	MSMEG_6940	pMSMEG_6940.dendra
MSMEG_6565	MSMEG_6565	MSMEG_6942	pMSMEG_6942.dendra
MSMEG_6575	MSMEG_6575	MSMEG_6946	pMSMEG_6946.dendra
MSMEG_6576	MSMEG_6576
MSMEG_6583	MSMEG_6583
MSMEG_6596	MSMEG_6596
MSMEG_6636	MSMEG_6636
MSMEG_6638	MSMEG_6638
MSMEG_6649	MSMEG_6649
MSMEG_6685	MSMEG_6685
MSMEG_6754	MSMEG_6754
MSMEG_6759	MSMEG_6759
MSMEG_6761	MSMEG_6761
MSMEG_6892	MSMEG_6892
MSMEG_6894	MSMEG_6894
MSMEG_6895	MSMEG_6895
MSMEG_6896	MSMEG_6896
MSMEG_6897	MSMEG_6897
MSMEG_6899	MSMEG_6899
MSMEG_6900	Not available
MSMEG_6901	Not available
MSMEG_6903	MSMEG_6903
MSMEG_6904	MSMEG_6904
MSMEG_6917	Not available
MSMEG_6921	MSMEG_6921
MSMEG_6926	MSMEG_6926
MSMEG_6927	MSMEG_6927
MSMEG_6928	MSMEG_6928
MSMEG_6929	MSMEG_6929
MSMEG_6933	MSMEG_6933
MSMEG_6934	Not available
MSMEG_6935	Not available
MSMEG_6936	Not available
MSMEG_6938	Not available
MSMEG_6939	MSMEG_6939
MSMEG_6940	MSMEG_6940
MSMEG_6941	Not available
MSMEG_6942	MSMEG_6942
MSMEG_6946	MSMEG_6946
MSMEG_6947	Not available

## Sheet: pseudogene annotation 
Gene	Rv number	gene start	gene stop	length	Mycobrowser Annotation	MSR Annotation
MSMEG_0310	Rv0224c	342714	341951	763	pseudogene	putative methyltransferase
MSMEG_1018	Rv3052c	1087392	1087836	444	pseudogene	protein NrdI
MSMEG_1040	Rv3043c	1108975	1110701	1726	pseudogene	ctaD
MSMEG_1400	Rv0684	1499217	1501323	2106	pseudogene	elongation factor G
MSMEG_1828	Rv3264c	1902184	1903262	1078	pseudogene	putative nucleotidyl transferase
MSMEG_1843	Rv3248c	1917272	1918728	1456	pseudogene	putative adenosylhomocysteinase
MSMEG_2085	Rv3106	2162981	2161613	1368	pseudogene	putative NADPH-ferredoxin reductase
MSMEG_2298	Rv3052c	2380654	2381098	444	pseudogene	protein NrdI
MSMEG_2320	Rv3043c	2402237	2403963	1726	pseudogene	ctaD
MSMEG_2348	Rv3032	2429902			pseudogene	pseudogene
MSMEG_2366	Rv3010c	2447932	2448964	1032	pseudogene	putative phopshofructokinase
MSMEG_3747	Rv1698	3812761	3811821	940	pseudogene	conserved hypothetical protein
MSMEG_3749	Rv1696	3815851			pseudogene	recN
MSMEG_3831	Rv1631	3903270			pseudogene	pseudogene
MSMEG_3889	Rv2096c	3962462	3961466	996	pseudogene	pafB
MSMEG_4446	Rv0462	4527310	4528722	1412	pseudogene	putative dihydrolipoamide dehydrogenase
MSMEG_4629	Rv2447c	4714304	4715712	1408	pseudogene	folC
Genes listed as pseudogenes in some databases. MSMEG_2348. MSMEG_3749 and MSMEG_3831 are pseudogenes in the MSR collection
