# Supplementary material for: A Mycobacterial Systems Resource for the Research Community
Source: mBio. 2021 Mar 2;12(2):e02401-20. doi: 10.1128/mBio.02401-20 (PMC8092266; doi:10.1128/mBio.02401-20)
Supplement: TABLE S2 [file mBio.02401-20-st002.xlsx]

## Sheet: Sheet1
MSMEG_0001	ML0002(76.9%)	MAB_0002(75.4%)	MMAR_RS00015(77.9%)	MAV_RS00015(80.2%)	Rv0002	, (MTV029.02-MTCY10H4.0), len: 402 aa; dnaN, dna polymerase III beta chain, almost identical to Q50790 (EMBL:X92504) dnaN (399 aa) (96.9% identity in 353 aa overlap) and highly similar to many eg. DP3B_STRCO P27903 dna polymerase iii, beta chain (ec 2. (3
MSMEG_0003	ML0003(69.7%)	MAB_0004(68.8%)	MMAR_RS00020(75.4%)	MAV_RS00020(72.7%)	Rv0003	, (MTCY10H4.01), recF gene, len: 385, TR:E208998; contains PS00017 ATP/GTP-binding site motif A, PS00617RecF protein signature 1, PS00618 RecF protein signature 2
MSMEG_0004	ML0004(60.8%)	MAB_0005(70.4%)	MMAR_RS00025(68.7%)	MAV_RS00025(65.3%)	Rv0004	hypothetical protein Rv0004
MSMEG_0005	ML0005(85.4%)	MAB_0006(87.1%)	MMAR_RS00030(88.3%)	MAV_RS00030(88.8%)	Rv0005	, (MTCY10H4.03), gyrB, dna gyrase subunit b, len: 714, identical to GYRB_MYCTU P41514, contains PS00177 DNA topoisomerase II signature
MSMEG_0006	ML0006(58.0%)	MAB_0019(88.6%)	MMAR_RS00035(92.3%)	MAV_RS00035(91.9%)	Rv0006	, (MTCY10H4.04), len: 838, gyrA, dna gyrase subunita, almost identical to GYRA_MYCTU Q07702, contains PS00018EF-hand calcium-binding domain
MSMEG_0007	ML0007(48.3%)	MAB_0020(42.0%)	MMAR_RS00040(50.9%)	MAV_RS00040(56.2%)	Rv0007	hypothetical protein Rv0007
MSMEG_0021	ML0231(56.3%)	MAB_0542(58.5%)	MMAR_RS25600(59.4%)	MAV_RS02650(60.8%)	Rv3601c	, (MTCY07H7B.21), panD, len: 139. Aspartate1-decarboxylase, similar to eg PAND_BACSU P52999, aspartate1-decarboxylase (127 aa), fasta scores, opt: 421, E(): 6.7e-23, (54.5% identity in 123 aa overlap)
MSMEG_0024	ML0011(83.5%)	MAB_0025(84.3%)	MMAR_RS00070(85.2%)	MAV_RS00070(85.2%)	Rv0009	, (MTCY10H4.08), peptidyl-prolyl cis-trans isomerase, len: 182, highly similar to E235739, (182 aa), (90.1% identity in 182 aa overlap). Also similar to P77949 CYCLOPHILIN SCCYPB (175 aa); E(): 0; (62.7% identity in 166 aa overlap) and to MTCY227.19c, (36
MSMEG_0026	ML0013(78.7%)	MAB_0029c(74.5%)	MMAR_RS00080(81.9%)	MAV_RS00080(80.9%)	Rv0011c	hypothetical protein Rv0011c
MSMEG_0028	ML0016(68.0%)	MAB_0033c(64.3%)	MMAR_RS00095(71.4%)	MAV_RS00095(71.5%)	Rv0014c	, (MTCY10H4.14c), protein kinase B, len: 626 highly similar to M. leprae MLCB1770_9 (622 aa), FASTA scores: opt: 3600 z-score: 3263.9 E(): 0; 86.4% identity in 626 aa overlap. Also similar to E235741 protein kinase pknB (315 aa), fasta scores, opt: 1839,
MSMEG_0029	ML0015(71.9%)	MAB_0032(74.9%)	MMAR_RS00090(76.6%)	MAV_RS00090(75.8%)	Rv0013	, (MTCY10H4.13), len: 232, similar to eg M. leprae pabS, E235740 para-aminobenzoate synthase (232 aa), fasta scores, opt: 1273, E(): 0, (79.7% identity in 232 aa overlap) and to eg TRPG_AZOBR P26922 anthranilate synthase component ii (196 aa), fasta score
MSMEG_0030	ML0017(73.2%)	MAB_0034c(76.4%)	MMAR_RS00100(72.5%)	MAV_RS00100(73.8%)	Rv0015c	, (MTCY10H4.15c), protein kinase A, len: 431 highly similar to M. leprae MLCB1770_10, (437 aa), FASTA scores: opt: 1883 z-score: 1316.5 E(): 0; 72.1% identity in434 aa overlap. Also similar to PKNA_MYCLE protein kinase pknA (253 aa), fasta scores, opt: 15
MSMEG_0031	ML0018(79.5%)	MAB_0035c(69.4%)	MMAR_RS00105(82.9%)	MAV_RS00105(79.9%)	Rv0016c	, (MTCY10H4.16c), pbpA homologue, len: 491, highly similar to M. leprae, penicillin binding protein, pbpA MLCB1770_11, (474 aa), FASTA scores: opt: 2516 z-score: 2600.4 E(): 0; 82.4% identity in 472 aa overlap. Also similar to E235825, penicillin binding
MSMEG_0032	ML0019(74.7%)	MAB_0036c(69.9%)	MMAR_RS00110(79.0%)	MAV_RS00110(77.1%)	Rv0017c	, (MTCY10H4.17c), len: 469, highly similar to M. leprae MLCB1770_12, (465 aa),opt: 2475 z-score: 3029.6E(): 0; E235744 cell division protein, (81.9% identity in469 aa overlap). Also similar to MTCY270_14, (524, 32.2% identity in 369 aa overlap)
MSMEG_0033	ML0020(68.8%)	MAB_0037c(64.9%)	MMAR_RS00115(72.8%)	MAV_RS00115(69.2%)	Rv0018c	,(MTCY10H4.18c),len: 514,highly similar to putative phosphoprotein phosphatase in M. leprae, MLCB1770_13, (509 aa); fasta scores: opt: 2517 z-score: 1508.1 E(): 0,Also similar to YLOO PROTEIN, BSUB0009_46 Bacillus subtilis, (254 aa, 34.0% identity in 250
MSMEG_0034	ML0021(83.2%)	MAB_0038c(71.0%)	MMAR_RS00120(89.0%)	MAV_RS00120(88.4%)	Rv0019c	hypothetical protein Rv0019c
MSMEG_0035	ML0022(58.9%)	MAB_0039c(57.4%)	MMAR_RS00125(61.0%)	MAV_RS00125(60.3%)	Rv0020c	hypothetical protein Rv0020c
MSMEG_0048	ML1687	MAB_3296(73.7%)	MMAR_RS08520(67.6%)	MAV_RS18395(69.4%)	Rv2991	hypothetical protein Rv2991
MSMEG_0095	ML2640(63.5%)	MAB_4606c(50.6%)	MMAR_0357	MAV_RS24700(66.7%)	Rv0146	hypothetical protein Rv0146
MSMEG_0132	ML2587(74.9%)	MAB_3296(12.0%)	MMAR_RS02020(75.7%)	MAV_RS24105(76.4%)	Rv0167	hypothetical protein Rv0167
MSMEG_0150	ML2634(71.0%)	MAB_4577c(83.9%)	MMAR_RS01870(73.8%)	MAV_RS24655(74.7%)	Rv0157	, (MTCI5.31), len: 475 aa, similar to eg PNTBRHODOSPIRILLUM RUBRUM Q59763 PROTON-TRANSLOCATING NICOTINAMIDE NUCLEOTIDE TRANSHYDROGENASE SUBUNIT beta (464 aa), fasta scores,opt: 1344, E(): 0, (46.4% identity in 472 aa overlap)
MSMEG_0151	ML2635(69.2%)	MAB_4578c(86.2%)	MMAR_RS01865(74.3%)	MAV_RS24660(77.6%)	Rv0156	, (MTCI5.30), pntAB, len: 110 aa, similar tosp|Q59764|Q59764 NICOTINAMIDE NUCLEOTIDE TRANSHYDROGEN SUBUNIT PNTAB (139 aa)opt: 247 z-score: 340.5 E(): 1.9e-11, 45.5% identity in 88 aa overlap
MSMEG_0152	ML2636(70.3%)	MAB_4579c(73.6%)	MMAR_RS01860(73.4%)	MAV_RS24665(72.8%)	Rv0155	, (MTCI5.29), pntAA, len: 366 aa, similar eg to PNTA_ECOLI P07001 nad(p) transhydrogenase subunit alpha (510 aa), fasta scores, opt: 921, E(): 0, (42.1% identity in 361 aa overlap) and to PROTON-TRANSLOCATING NICOTINAMIDE NUCLEOTIDE TRANSHYDROGENASE SUBUN
MSMEG_0156	ML2663(59.0%)	MAB_0998(47.9%)	MMAR_RS01560(59.2%)	MAV_RS24915(61.1%)	Rv0117	, (MTV031.11), len: 314. OxyS protein, probable regulatory protein. LysR family signature at N-terminus. FASTA scores: gp|AJ0001|MTAJ188_1 Mycobacterium tuberculosis oxyS gene (314 aa) opt: 2014 z-score: 2474.5 E(): 0. 99.7% identity in 314 aa overlap sco
MSMEG_0220	ML2603(63.2%)	MAB_4551c(59.3%)	MMAR_RS02105(67.9%)	MAV_RS24005(69.3%)	Rv0183	hypothetical protein Rv0183
MSMEG_0222	ML2604(75.1%)	MAB_4550c(76.8%)	MMAR_RS02110(76.7%)	MAV_RS24000(82.3%)	Rv0184	hypothetical protein Rv0184
MSMEG_0229	ML2608(82.0%)	MAB_4545(90.8%)	MMAR_RS02135(84.6%)	MAV_RS23970(85.0%)	Rv0189c	, (MTCI28.28c), ilvD, dihydroxy-acid dehydratase, len: 575 aa; similar to many eg.ILVD_LACLA Q02139 dihydroxy-acid dehydratase (ec 4.2.1.9) (dad) (570 aa), fasta scores; opt: 1605 z-score: 1582.6 E(): 0, 46.0% identity in561 aa overlap. Contains PS00886 D
MSMEG_0230	ML2609(57.0%)	MAB_4542c(78.2%)	MMAR_RS02140(80.2%)	MAV_RS23965(80.2%)	Rv0190	hypothetical protein Rv0190
MSMEG_0234	ML2613(76.0%)	MAB_4536(74.2%)	MMAR_RS02165(77.8%)	MAV_RS23910(80.0%)	Rv0198c	hypothetical protein Rv0198c
MSMEG_0240	ML2616(44.1%)	MAB_4530(38.6%)	MMAR_RS02180(47.6%)	MAV_RS23895(50.0%)	Rv0201c	hypothetical protein Rv0201c
MSMEG_0245	ML0271(56.9%)	MAB_4526(57.5%)	MMAR_RS03445(58.3%)	MAV_RS22900(56.3%)	Rv0401	hypothetical protein Rv0401
MSMEG_0248	ML2618(69.4%)	MAB_4524(63.0%)	MMAR_RS02195(63.3%)	MAV_RS23880(65.8%)	Rv0204c	hypothetical protein Rv0204c
MSMEG_0250	ML2620(58.1%)	MAB_4508(54.4%)	MMAR_RS02205(59.8%)	MAV_RS23870(60.2%)	Rv0206c	, (MTV033.14c-MTCY08D5.01c), len: 944. Possible mebrane transport protein equivalent to Mycobacterium leprae MLCL622.18c (955 aa). FASTA scores: Z95398|MLCL622_18(955 aa) opt: 806 z-score: 520.0 E(): 1.8e-21; 57.2% identity in 243 aa overlap. TBparse scor
MSMEG_0251	ML2621(49.4%)	MAB_4507(71.2%)	MMAR_RS02210(71.8%)	MAV_RS23865(74.3%)	Rv0207c	hypothetical protein Rv0207c
MSMEG_0252	ML2622(58.9%)	MAB_4506(55.4%)	MMAR_RS02215(50.8%)	MAV_4966	Rv0208c	hypothetical protein Rv0208c
MSMEG_0255	ML2624(82.1%)	MAB_4502c(85.7%)	MMAR_RS02230(86.0%)	MAV_RS23845(85.7%)	Rv0211	, (MTCY08D5.06),len: 606, pckA, highly similar eg to PPCK_NEOFR P22130 phosphoenolpyruvate carboxykinase (gt (608 aa), fasta scores, opt: 2287, E(): 0, (55.9% identity in 598 aa overlap); equivalent to gp|Z95398|MLCL622_21 Mycobacterium leprae cosmid L622
MSMEG_0311	ML2583(71.9%)	MAB_4480c(58.9%)	MMAR_RS02340(71.8%)	MAV_RS23755(74.7%)	Rv0225	hypothetical protein Rv0225
MSMEG_0317	ML2581(58.5%)	MAB_4474(64.0%)	MMAR_RS02350(60.4%)	MAV_4942 MAV_RS23745	Rv0227c	hypothetical protein Rv0227c
MSMEG_0319	ML2580(66.3%)	MAB_4473c(62.8%)	MMAR_RS02355(69.5%)	not_found(skip)	Rv0228	hypothetical protein Rv0228
MSMEG_0359	ML2570(67.1%)	MAB_4472(61.9%)	MMAR_RS02450(68.7%)	MAV_RS23655(68.9%)	Rv0236c	hypothetical protein Rv0236c
MSMEG_0363	ML2568(68.5%)	MAB_4449c(62.7%)	MMAR_RS02465(69.1%)	MAV_RS23640(71.0%)	Rv0238	hypothetical protein Rv0238
MSMEG_0371	ML2566(70.0%)	MAB_4444(60.1%)	MMAR_RS02475(76.7%)	MAV_RS23630(75.8%)	Rv0241c	hypothetical protein Rv0241c
MSMEG_0372	ML2565(78.4%)	MAB_4443(74.4%)	MMAR_RS02480(81.1%)	MAV_RS23625(83.5%)	Rv0242c	, (MTV034.08c), len: 454.fabG4, Probably 3-OXOACYL-[ACYL-CARRIER PROTEIN] REDUCTASE as C-terminal part highlysimilar to various FabG proteins e.g. U39441|VHU39441_2 (244 aa). Has N-terminal extension of 200 aa and C-terminal part contains PS00061 Short-ch
MSMEG_0373	ML2564(76.0%)	MAB_4442c(79.7%)	MMAR_RS02485(83.2%)	MAV_RS23620(81.2%)	Rv0243	, (MTV034.09), len: 440. fadA2, but similar to MITOCHONDRIAL TRIFUNCTONAL ENZYME BETA SUBUNIT PRECURSOR(474 aa) with 3-KETOACYL-COA THIOLASE (EC 2.3.1.16), ACETYL-COA ACYLTRANSFERASE and BETA-KETOTHIOLASE activities (TP-BETA). Also very similar to Escheri
MSMEG_0380	ML2377(50.6%)	MAB_4117c(77.0%);MAB_4705c(56.1%)	MMAR_RS03810(55.7%)	MAV_RS15510(58.9%)	Rv0451c	, (MTV037.15c), len: 140. Transmembrane protein equivalent to M. leprae protein U1740W P54880|YV33_MYCLE (154 aa)also similar to Mycobacterium tuberculosis MTCY04D9.16c (142 aa). FASTA scores: sp|P54880|YV33_MYCLE HYPOTHETICAL 16.9 KD PROTEIN U174 (154 aa
MSMEG_0384	ML2503(79.2%)	MAB_4113(85.4%)	MMAR_RS02975(78.8%)	MAV_RS23165(79.0%)	Rv0334	, (MTCY279.01), len: 288. rfbA, glucose-1-phosphate thymidylyl-transferase highly similar to many eg. RBA1_ECOLI P37744 glucose-1-phosphate thymidylyltransferase (293 aa), fasta scores; opt: 1199 z-score: 1884.1 E(): 0, 62.0% identity in 284 aa overlap
MSMEG_0392	ML2348(44.6%)	MAB_4104(55.6%);MAB_4107c(46.0%);MAB_4112c(49.5%);MAB_4694c(45.5%)	MMAR_RS11720(43.1%)	MAV_RS15565(53.7%);MAV_RS15600(49.2%)	Rv1524	hypothetical protein Rv1524
MSMEG_0406	ML2563(80.5%)	MAB_4437(78.0%)	MMAR_RS02490(82.2%)	MAV_RS23615(82.7%)	Rv0244c	, (MTV034.10c), len: 611.fadE5, Possibly acyl-CoA dehydrogenase, highly similar to Mycobacterium tuberculosisMTV007.14 (609 aa) and to various other bacterial proteinsdescribed as putative acyl-CoA dehydrogenases e.g. Archaeoglobus fulgidus AE001025_6 (38
MSMEG_0409	ML1230(55.0%)	MAB_0938c(75.3%)	MMAR_RS11675(41.5%)	MAV_RS08435(76.1%)	Rv1182	, (MTV005.18), len: 472. Similar to other Mycobacterial hypothetical proteins eg. TR:Q49618 (EMBL:U00010)B1170_C1_180 from M. leprae (471 aa), fasta scores; opt: 2526 z-score: 3476.5 E(): 0, 75.6% identity in 471 aa overlap
MSMEG_0411	ML1234(60.3%)	MAB_0935c(72.1%)	fad28(skip)	MAV_RS06360(59.5%)	Rv1185c	, (MTV005.21c), len: 578. fadD21, Probable acyl-coAsynthase, similar to eg. TR:P71495 (EMBL:U75685) ACYL-COA SYNTHASE from Mycobacterium bovis (582 aa), fasta scores; opt: 2388 z-score: 2929.0 E(): 0, 61.8% identity in 579 aa overlap
MSMEG_0415	ML2561(74.1%)	MAB_4430c(69.8%)	MMAR_RS02495(77.8%)	MAV_RS23605(78.4%)	Rv0245	hypothetical protein Rv0245
MSMEG_0435	ML2550(71.5%)	MAB_4394(71.4%)	MMAR_RS02575(75.9%)	MAV_RS23545(74.1%)	Rv0263c	hypothetical protein Rv0263c
MSMEG_0436	ML2549(65.5%)	MAB_4393(60.2%)	MMAR_RS02580(63.8%)	not_found(skip)	Rv0264c	hypothetical protein Rv0264c
MSMEG_0508	-(skip)	MAB_1375(48.7%)	MMAR_RS09415(55.1%)	ugpC(skip)	Rv2832c	, (MTCY16B7.10), len: 360 aa. ugpC homologuesimilar to UGPC_ECOLI P10907 sn-glycerol-3-phosphate transport atp-binding protein (356 aa), fasta scores, opt: 953, E(): 0, (44.8% identity in 366 aa overlap) also MTCY9C4.04c,(37.1% identity in 213 aa overlap)
MSMEG_0599	ML2546(76.1%)	MAB_4340c(66.4%)	MMAR_RS02600(76.3%)	MAV_RS23515(77.0%)	Rv0270	, (MTCY06A4.14), len: 560 aa, probable fadD2 similar to eg LCFA_ECOLI P29212 long-chain-fatty-acid--coa ligase (561 aa), fasta scores, opt: 544, E(): 2.9e-26, (27.7% identity in 535 aa overlap); Also similar to MTCY493_2, MTCY8D5_9, MTCY6G11_8YDID_ECOLI,
MSMEG_0615	ML2537(66.7%)	MAB_2234c(66.6%)	not_found(skip)	not_found(skip)	Rv0282	hypothetical protein Rv0282
MSMEG_0616	ML2536(59.7%)	MAB_2233c(54.9%)	MMAR_RS02665(61.6%)	MAV_RS23415(63.8%)	Rv0283	hypothetical protein Rv0283
MSMEG_0617	ML2535(73.4%)	MAB_2232c(71.3%)	MMAR_RS02670(74.1%)	MAV_2479( 7.5%)	Rv0284	hypothetical protein Rv0284
MSMEG_0621	ML2531(68.8%)	MAB_0049(70.8%);MAB_0666(71.9%);MAB_2228c(71.9%)	esxH(skip)	MAV_RS23390(72.9%)	Rv0288	hypothetical protein Rv0288
MSMEG_0622	ML2530(55.8%)	MAB_2227c(50.5%)	MMAR_RS02695(54.0%)	MAV_RS23385(55.5%)	Rv0289	hypothetical protein Rv0289
MSMEG_0624	ML2528(60.0%)	MAB_2225c(55.7%)	MMAR_RS02705(58.6%)	MAV_RS23375(60.0%)	Rv0291	hypothetical protein Rv0291
MSMEG_0635	ML2522(58.4%)	MAB_4299c(57.2%)	MMAR_RS02750(64.7%)	MAV_RS23330(56.2%)	Rv0309	hypothetical protein Rv0309
MSMEG_0636	-(skip)	MAB_2629(43.9%)	MMAR_RS02755(68.6%)	MAV_RS23325(67.3%)	Rv0310c	hypothetical protein Rv0310c
MSMEG_0678	ML2507(86.3%)	MAB_4297c(88.4%)	MMAR_RS02945(84.2%)	MAV_RS23205(90.0%)	Rv0321	, (MTCY63.26), len: 190. Function: dcd, probable deoxycytidine triphosphate deaminase. Contains PS00017 ATP/GTP-binding site motif A (P-loop). FASTA results: DCD_ECOLI P28248 opt: 408; E(): 2.7e-21; 43.1% identity in 188 aa overlap. TBparse score is 0.907
MSMEG_0688	ML2502(84.0%)	MAB_4294(83.6%)	MMAR_RS02995(86.5%)	MAV_RS23155(86.5%)	Rv0337c	, (MTCY279.04c), len: 429,aspC, aspartate aminotransferase, similar to many eg. TR:Q48143 (EMBL:U32823) aspartate aminotransferase (404 aa), fasta scores; opt: 1646 z-score: 2132.9 E(): 0, 57.2% identity in 404 aa overlap; also some similarity to M. tuber
MSMEG_0690	ML2501(60.0%)	MAB_4293(53.4%)	MMAR_RS03000(68.6%)	MAV_RS23150(66.5%)	Rv0338c	hypothetical protein Rv0338c
MSMEG_0709	ML2496(90.6%)	MAB_4273c(91.0%)	MMAR_RS03140(90.9%)	MAV_RS23105(93.0%)	Rv0350	, (MTCY13E10.10), len: 625. Function: DnaK, 70 kD heat shock protein. FASTA best: DNAK_MYCPA Q00488 (623aa) opt: 3678, E(): 0, (92.3% identity in 625 aa overlap),note that this sequence differs from DNAK_MYCTU P32723 (609 aa), due to a frameshift near the
MSMEG_0710	ML2495(55.6%)	MAB_4272c(49.8%)	MMAR_RS03145(58.4%)	MAV_RS23100(60.7%)	Rv0351	, (MTCY13E10.11), len: 249. Function: GrpE protein, contains grpE protein signature (PS01071). Identicalto GRPE_MYCTU P32724
MSMEG_0711	ML2494(83.9%)	MAB_4271c(79.2%)	MMAR_RS03150(84.9%)	MAV_RS23095(87.1%)	Rv0352	, (MTCY13E10.12), len: 395. Function: DnaJ, contains both DnaJ signatures (PS00636, PS00637). Differs from DNAJ_MYCTU P07881 due to a frameshift at the N-terminus
MSMEG_0713	ML2493(65.7%)	MAB_4270c(67.4%)	MMAR_RS03155(68.5%)	MAV_RS23090(71.8%)	Rv0353	, (MTCY13E10.13), len: 126. Function: HspR, probable heat shock regulatory protein. Highly similar to HspR of Streptomyces coelicolor that binds to three inverted repeats (IR1-IR3) in the promoter region of the dnaK operon. Has possible coiled coil region
MSMEG_0732	ML2490(89.5%)	MAB_4265c(86.4%)	MMAR_RS03190(92.8%)	MAV_RS23030(94.0%)	Rv0384c	, (MTV036.19c), len: 848. clpB, Heat shock protein ATP-binding protein highly similar to many e.g. U43536. FASTA scores: gp|U43536|CGU43536_1 Corynebacterium glutamicum heat s hock protein (852 aa) opt: 4113 z-score: 3973.4 E(): 0. 74.5% identity in 846 a
MSMEG_0736	ML2489(72.7%)	MAB_4264c(58.1%)	MMAR_RS03200(76.7%)	MAV_RS23025(78.8%)	Rv0383c	hypothetical protein Rv0383c
MSMEG_0739	ML2485(69.6%)	MAB_4258c(72.7%)	MMAR_RS03220(83.3%)	MAV_RS23005(80.9%)	Rv0380c	hypothetical protein Rv0380c
MSMEG_0754	ML0284(79.0%)	MAB_4252c(71.2%)	MMAR_RS03325(79.0%)	MAV_RS22980(81.9%)	Rv0360c	hypothetical protein Rv0360c
MSMEG_0759	ML0280(86.6%)	MAB_4249c(89.3%)	MMAR_RS03355(89.1%)	MAV_RS22955(88.9%)	Rv0357c	, (MTCY13E10.19c), len: 432. Function: probable PurA, highly similar to many bacterial adenylosuccinatesynthetases. FASTA best: PURA_ECOLI P12283 adenylosuccinatesynthetase (431 aa), E(): 0; Smith-Waterman score: 1488; (51.1% identity in 425 aa overlap)
MSMEG_0760	ML0279(57.3%)	MAB_4248c(52.5%)	MMAR_RS03360(60.5%)	MAV_RS22950(63.0%)	Rv0356c	hypothetical protein Rv0356c
MSMEG_0768	ML0276(65.3%)	MAB_4243c(70.9%)	MMAR_RS03385(66.9%)	MAV_RS22940(66.4%)	Rv0390	hypothetical protein Rv0390
MSMEG_0769	ML0275(82.8%)	MAB_4242c(83.7%)	MMAR_RS03390(83.5%)	MAV_RS22935(84.1%)	Rv0391	, (MTCY04D9.03), len: 406. metZ homologue, similar to eg METZ_PSEAE P55218 o-succinylhomoserine sulfhydrylase (403 aa), fasta scores, opt: 1175, E(): 0, (47.2% identity in 392 aa overlap)
MSMEG_0775	ML0270(57.4%)	MAB_4231(47.2%)	MMAR_RS03490(52.6%)	MAV_RS22885(58.8%)	Rv0406c	hypothetical protein Rv0406c
MSMEG_0777	ML0269(84.6%)	MAB_4230c(88.1%)	MMAR_RS03495(87.2%)	MAV_RS22880(89.3%)	Rv0407	hypothetical protein Rv0407
MSMEG_0786	ML0304(74.7%)	MAB_4224(72.6%)	MMAR_RS03515(76.1%)	MAV_RS22835(77.3%)	Rv0410c	, (MTCY22G10.06c), len: 750 aa, protein kinase similar eg to PKNA_MYCLE P54743 protein kinase pkna. mycobacterium le (253 aa), fasta scores, opt: 291, E(): 3.1e-10, (33.2% identity in 202 aa overlap); contains PS00108 Serine/Threonine protein kinases acti
MSMEG_0787	ML0303(67.8%)	MAB_4223(68.3%)	MMAR_RS03520(70.7%)	MAV_RS22830(71.3%)	Rv0411c	, (MTCY22G10.07c), len: 328 aa,glnH, similarto eg GLNH_BACST P27676 glutamine-binding protein precursor(262 aa), fasta scores, opt: 493, E(): 7.5e-22, (37.8% identity in 193 aa overlap), contains PS00013 Prokaryotic membranelipoprotein lipid attachment si
MSMEG_0789	ML0300(66.8%)	MAB_4219(67.5%)	MMAR_RS03535(71.8%)	MAV_RS22815(73.1%)	Rv0414c	, (MTCY22G10.11c), len: 222, unknown, some similarity to THIE_ECOLI P30137 thie protein (211 aa), fastascores, opt: 275, E(): 7.8e-12, (37.8% identity in 196 aa overlap)
MSMEG_0791	ML0299(73.6%)	MAB_4218c(61.6%)	MMAR_RS03540(79.1%)	MAV_RS22810(79.6%)	Rv0415	hypothetical protein Rv0415
MSMEG_0793	ML0297(78.9%)	MAB_4216c(82.3%)	MMAR_RS03550(82.2%)	MAV_RS22800(87.3%)	Rv0417	, (MTCY22G10.14), len: 252, similar to thiG and C-terminal region of ruvB proteins eg THIG_ODOSI P49570 thig protein. odontella sinensis. (261 aa), fasta scores, opt: 568, E(): 1.9e-29, (45.8% identity in 253 aa overlap) orSYCSLRD_8 Synechocystis, Q55064
MSMEG_0825	ML0295(67.0%)	MAB_4197(70.7%)	MMAR_RS03620(71.6%)	MAV_RS22740(71.6%)	Rv0422c	, (MTCY22G10.19c), len: 265, thiD, probable PHOSPHOMETHYLPYRIMIDINE KINASE, similar to many, e.g. HIU32725_3 Haemophilus influenzae sp|P44697|THID_HAEIN PHOSPHOMETHYLPYRIMIDINE KINASE (E (269 aa); FASTA opt: 605 z-score:741.9 E(): 0; 42.1% identity in 259
MSMEG_0826	ML0294(82.8%)	MAB_4196(80.8%)	MMAR_RS03625(82.6%)	MAV_RS22735(83.8%)	Rv0423c	, (MTCY22G10.20c), thiC, len: 547 aa, similar to thiC proteins, eg SW:P45740 THIC_BACSU THIAMIN BIOSYNTHESIS PROTEIN protein (590 aa), fasta scores, opt: 2295, E(): 0, (65.2% identity in 580 aa overlap), SW:P30136 THIC_ECOLI thiC protein (631 aa), fasta s
MSMEG_0832	ML1929(77.2%)	MAB_4187(84.8%)	MMAR_RS03670(79.7%)	MAV_RS22705(83.2%)	Rv0429c	, (MTCY22G10.26c), len: 197,def, deformylase, similar to eg DEF_ECOLI P27251 polypeptide deformylase (168 aa), fasta scores, opt: 179, E(): 1.8e-05, (34.6% identity in 162 aa overlap)
MSMEG_0833	ML1927(84.5%)	MAB_4186c(75.9%)	MMAR_RS03675(87.4%)	MAV_RS22700(86.4%)	Rv0430	hypothetical protein Rv0430
MSMEG_0835	ML1925(57.5%)	MAB_4184c(64.0%)	MMAR_RS03685(61.8%)	MAV_RS22690(67.4%)	Rv0432	, (MTCY22G10.29), len: 240 aa, similar to superoxide dismutase eg SODC_PHOLE P00446 superoxide dismutaseprecursor (cu-zn) (173 aa), fasta scores, opt: 214, E(): 5.2e-06, (36.5% identity in 181 aa overlap), contains PS00013Prokaryotic membrane lipoprotein
MSMEG_0861	ML0311(61.3%)	MAB_0639c(60.8%)	not_found(skip)	not_found(skip)	Rv0437c	, (MTV037.01c), len: 231. Similar to AE000875_6 Methanobacterium thermoautotrop (223 aa) O27105 PHOSPHATIDYLSERINE DECARBOXYLASE, FASTA: E(): 9.5e-18, 42.0% identity in 176 aa overlap; and to several hypothetical bacterial proteins e.g. Neisseria gonorrho
MSMEG_0863	-(skip)	MAB_0646c(65.4%)	MMAR_RS03735(68.9%)	MAV_RS22630(67.9%)	Rv0439c	hypothetical protein Rv0439c
MSMEG_0866	ML1624(67.9%)	MAB_0645c(77.4%)	MMAR_RS08870(76.6%)	not_found(skip)	Rv2917	hypothetical protein Rv2917
MSMEG_0876	ML0315(68.5%)	MAB_0643(68.8%)	MMAR_0757(67.2%)	MAV_4710(66.1%)	Rv0068	hypothetical protein Rv0068
MSMEG_0880	ML0317(93.5%)	MAB_0650(95.7%)	MMAR_RS03745(95.7%)	MAV_RS22615(95.4%)	Rv0440	, (MTV037.04), len: 539. groEL2, identical toM. tuberculosis GroEL-2. Has PS00296 Chaperonins cpn60 signature. FASTA scores: sp|P06806|CH62_MYCTU 60 KD CHAPERONIN2(PROTEIN CPN60 (539 aa) opt: 3318 z-score: 3673.1 E(): 0; 100.0% identity in 539 aa overlap.
MSMEG_0903	ML2387(81.4%)	MAB_4127c(88.0%)	MMAR_RS03875(88.8%)	MAV_RS22515(88.0%)	Rv0462	hypothetical protein Rv0462
MSMEG_0909	ML2463(70.6%)	MAB_4096c(59.6%)	MMAR_RS03905(71.6%)	MAV_RS22495(73.8%)	Rv0466	hypothetical protein Rv0466
MSMEG_0912	ML2461(82.9%)	MAB_4094c(79.9%)	MMAR_RS03915(81.6%)	MAV_RS22485(83.3%)	Rv0468	, (MTV038.12), len: 286. fadB2, Probable 3-hydroxyacyl-CoA dehydrogenase similar to many, e.g. Bradyrhizobium japonicum BJU32229_1 (293 aa) beta-hydroxybutyryl coenzyme Adehydrogenase (HbdA). FASTA scores: U32229|BJU32229_1 (293aa) opt: 771 z-score: 939.6
MSMEG_0913	-(skip)	MAB_4088c(77.8%)	MMAR_RS03920(72.4%)	MAV_RS22480(70.7%)	Rv0469	, (MTV038.13), len: 286. Probably involved inmycolic acid modification or synthesis very similar to mycobacterial methyl transferase CmaD MBU77466_1 (286 aa) andto MTCY20H10.26c (296 aa; highly similar to CFA1_MYCTU Q11195 cyclopropane-fatty-acyl-phosphol
MSMEG_0916	ML2457(82.1%)	MAB_4086(73.8%)	not_found(skip)	MAV_RS22470(80.4%)	Rv0472c	hypothetical protein Rv0472c
MSMEG_0919	ML2454(59.5%)	MAB_4083c(51.2%)	MMAR_RS03950(64.7%)	MAV_RS22455(63.4%)	Rv0475	hypothetical protein Rv0475
MSMEG_0922	ML2451(65.8%)	MAB_4078c(67.4%)	MMAR_RS03965(71.1%)	MAV_RS22440(74.0%)	Rv0478	, (MTCY20G9.04), len: 224, deoC, deoxyribose-phosphate aldolase, similar to eg DEOC_BACSU P39121 (214 aa) FASTA scores, opt: 543, z-score: 602.0, E(): 1.4e-26, (45.9% identity in 209 aa overlap)
MSMEG_0924	ML2449(65.8%)	MAB_4076(62.5%)	MMAR_RS03975(65.5%)	MAV_RS22430(65.8%)	Rv0480c	hypothetical protein Rv0480c
MSMEG_0928	ML2447(63.0%)	MAB_4066c(59.1%)	MMAR_RS03995(65.0%)	MAV_RS22420(62.6%)	Rv0482	, (MTCY20G9.08), len: 369, similar to eg MURB_ECOLI P08373, udp-n-acetylenolpyruvoylglucosamine reductase murB (342 aa) opt: 292, z-score: 338.7, E(): 6.3e-12, (33.5% identity in 355 aa overlap)
MSMEG_0929	ML2446(62.0%)	MAB_4061c(57.9%)	MMAR_RS04000(64.5%)	MAV_RS22415(63.8%)	Rv0483	hypothetical protein Rv0483
MSMEG_0933	ML2443(73.3%)	MAB_4057c(73.6%)	MMAR_RS04015(73.3%)	MAV_RS22400(74.7%)	Rv0486	hypothetical protein Rv0486
MSMEG_0934	ML2442(66.3%)	MAB_4056c(66.9%)	MMAR_RS04020(75.4%)	MAV_RS22395(81.1%)	Rv0487	hypothetical protein Rv0487
MSMEG_0935	ML2441(76.2%)	MAB_4049c(83.7%)	MMAR_RS04025(80.9%)	MAV_RS22390(81.6%)	Rv0489	, (MTCY20G9.15), len: 249,gpm, phosphoglycerate mutase 1, similar to egPMG1_ECOLI P31217 (249 aa) FASTAscores, opt: 805 z-score: 943.7 E(): 0, (51.4% identity in245aa overlap); contains PS00175 Phosphoglycerate mutase family phosphohistidine signature, PS
MSMEG_0936	ML2440(58.8%)	MAB_4048c(50.6%)	not_found(skip)	not_found(skip)	Rv0490	, (MTCY20G9.16), len: 410, senX3, two-component sensor protein to Y13627|MBY13627_1 Mycobacterium bovisBCG senX3, O07129 SENX3 (410 aa); E(): 0; 99.5% identity in 410 aa overlap, , also highly similar to U00018_36 Mycobacterium leprae cosmid B2168, sp|P54
MSMEG_0937	ML2439(80.0%)	MAB_4047c(90.4%)	MMAR_RS04035(92.5%)	MAV_RS22380(91.7%)	Rv0491	, (MTCY20G9.17), len: 227, response regulatorprotein; identical to Y13628|MTY13628_5 Mycobacterium tuberculosis senX3, RGX3 (227 aa); 100.0% identity in 227 aa overlap, and to Y13627|MBY13627_3 Mycobacterium bovis BCG, REGX3 (227 aa). highly similar to U0
MSMEG_0938	ML2435(70.5%)	MAB_4014(75.8%)	MMAR_RS04060(77.2%)	MAV_RS22365(78.2%)	Rv0495c	hypothetical protein Rv0495c
MSMEG_0939	ML2434(79.4%)	MAB_4013c(81.7%)	not_found(skip)	not_found(skip)	Rv0496	hypothetical protein Rv0496
MSMEG_0941	ML2432(81.5%)	MAB_4011c(81.1%)	MMAR_RS04075(82.2%)	MAV_RS22350(84.3%)	Rv0498	hypothetical protein Rv0498
MSMEG_0943	ML2430(69.2%)	MAB_4005c(65.9%)	MMAR_RS04085(70.4%)	MAV_RS22340(72.5%)	Rv0500	, (MTCY20G9.26), len: 295, PYRROLINE-5-CARBOXYLATE REDUCTASE, highly similar to U00018_26 Mycobacteriumleprae PROC_MYCLE P46725 pyrroline-5-carboxylate reductase(294 aa) opt: 1473, z-score: 1624.5, E(): 0, (82.4% identityin 295 aa overlap)
MSMEG_0946	ML2428(72.0%)	MAB_4003c(72.9%)	MMAR_RS04095(73.7%)	MAV_RS22330(74.9%)	Rv0501	, (MTCY20G9.28), len: 376,galE1, possible udp-glucose 4-epimerase, highly similar to 2 M. leprae orfs, N-terminal region, Q49830 B2168_C1_174 FASTA scores, opt: 934, z-score: 1093.7, E(): 0, (89.6% identity in 164 aa overlap), C-terminal region, Q49813 B2
MSMEG_0947	ML2427(67.8%)	MAB_4002c(69.6%)	not_found(skip)	not_found(skip)	Rv0502	hypothetical protein Rv0502
MSMEG_0948	ML2425(57.1%)	MAB_3996(58.4%)	MMAR_RS04110(61.1%)	MAV_RS22315(62.2%)	Rv0504c	hypothetical protein Rv0504c
MSMEG_0949	ML2424(74.5%)	MAB_3995(74.1%)	MMAR_RS04115(78.3%)	MAV_RS22310(78.4%)	Rv0505c	, (MTCY20G9.32c), len: 373, probable PHOSPHOSERINE PHOSPHATASE (SERB), highly similar to U00018_19 Mycobacterium leprae Q49823 SERB (300 aa), FASTA scores, opt: 1570, z-score: 1642.6, E(): 0, (83.0% identity in 306 aa overlap), low similarity to SERB_ECOL
MSMEG_0952	ML2422(71.6%)	MAB_3993c(74.6%)	MMAR_RS04160(73.8%)	MAV_RS22285(78.5%)	Rv0509	, (MTCY20G9.36), len: 468,hemA, glutamyl-trna reductase, highly similar to HEM1_MYCLE P46724 (467 aa) FASTA scores, opt: 2377 z-score: 2571.8 E(): 0, (82.3% identity in463 aa overlap); contains PS00747 Glutamyl-tRNA reductase signature
MSMEG_0953	ML2421(74.4%)	MAB_3992c(77.4%)	MMAR_RS04165(77.6%)	MAV_RS22280(78.1%)	Rv0510	, (MTCY21C8.01-MTCY20G9.37), len: 309, hemC ,porphobilinogen deaminase, highly similar to U00018_17 Mycobacterium leprae Q49808 HEM3B (315 aa), fasta scores, opt:889, E(): 0, (88.1% identity in 159 aa overlap)
MSMEG_0954	ML2420(74.6%)	MAB_3991c(71.4%)	not_found(skip)	MAV_RS22275(76.2%)	Rv0511	, (MTCY21C8.02), len: 565. cysG, uroporphyrin-iii c-methyltransferase, highly similar to M. leprae G467061 CYSG (472 aa), fasta scores, opt: 1946, E(): 0, (83.3% identity in 472 aa overlap)
MSMEG_0956	ML2419(79.9%)	MAB_3990c(75.2%)	MMAR_RS04175(81.7%)	not_found(skip)	Rv0512	, (MTCY20G10.02),len: 329, hemB, delta-aminolevulinic acid dehydratase, similar to many eg. HEM2_ECOLIP15002 delta-aminolevulinic acid dehydratase (323 aa), fasta scores; opt: 942 z-score: 970.0 E(): 0, 47.6% identity in317 aa overlap. Also highly similar
MSMEG_0969	ML2414(74.5%)	MAB_3978c(71.3%)	MMAR_RS04275(78.9%)	MAV_RS22195(78.9%)	Rv0524	, (MTCY25D10.03), len: 462, hemL, highly similar to GSA_MYCLE P46716 glutamate-1-semialdehyde 2,1-aminomutase (EC 5.4.3.8) (GSA)(446 aa), fasta scores, opt: 1532 z-score: 1581.4 E(): 0, (82.6% identity in 460 aa overlap); contains PS00600 Aminotransferase
MSMEG_0970	ML2413(58.3%)	MAB_3977c(57.0%)	MMAR_RS04280(64.2%)	MAV_RS22190(62.7%)	Rv0525	hypothetical protein Rv0525
MSMEG_0971	ML2412(64.8%)	MAB_3976c(59.9%)	MMAR_RS04285(70.5%)	MAV_RS22185(64.4%)	Rv0526	hypothetical protein Rv0526
MSMEG_0972	ML2411(70.6%)	MAB_3975c(70.4%)	MMAR_RS04290(81.4%)	MAV_RS22180(82.4%)	Rv0527	, (MTCY25D10.06), len: 259, ccsA, similar to CCDA_BACSU P45706 cytochrome c-type biogenesis protein (235 aa) opt: 307 z-score: 356.5 E(): 7.4e-13 (30.4% identity in 237aa overlap), highly similar to M. leprae Q49810 Q49810 B2168_C1_192 (262 aa), fasta sco
MSMEG_0973	ML2410(71.8%)	MAB_3974c(68.2%)	MMAR_RS04295(69.6%)	MAV_RS22175(71.7%)	Rv0528	hypothetical protein Rv0528
MSMEG_0974	ML2409(76.8%)	MAB_3973c(72.0%)	MMAR_RS04300(78.9%)	MAV_RS22170(80.7%)	Rv0529	, (MTCY25D10.08), len: 324 aa, ccsB, similar to cytochrome c-type biogenesis proteins eg YCF5_CHLRE P48269 probable cytochrome c biogenesis protein (353 aa), fastascores,opt: 449 z-score: 549.6 E(): 1.3e-23 (34.4% identityin 247 aa overlap), highly simila
MSMEG_0988	ML2406(72.4%)	MAB_3958(69.0%)	MMAR_RS04320(79.0%)	MAV_RS22150(77.9%)	Rv0534c	, (MTCY25D10.13c), len: 292, menA, similar to eg MENA_ECOLI P32166 1,4-dihydroxy-2-naphthoate octaprenyl (308 aa) opt: 495 z-score: 579.2 E(): 2.9e-25, (36.3% identity in 289 aa overlap)
MSMEG_1062	ML2257(60.3%)	MAB_3952(56.7%)	not_found(skip)	not_found(skip)	Rv0542c	, (MTCY25D10.21c), len: 362, possible menE,highly similar to M. leprae Q50170 XCLB (352 aa), fasta scores, opt: 1815 z-score: 2003.1 E(): 0, (78.9% identity in 351 aa overlap), similar to MENE_HAEIN P44565 o-succinylbenzoic acid--coa ligase (452 aa)opt: 3
MSMEG_1063	ML2258(53.3%)	MAB_3951(49.3%)	MMAR_RS04365(52.3%)	MAV_RS22105(54.2%)	Rv0543c	hypothetical protein Rv0543c
MSMEG_1067	ML2261(66.7%)	MAB_3948(65.6%)	MMAR_RS04380(70.4%)	MAV_RS22090(69.6%)	Rv0546c	hypothetical protein Rv0546c
MSMEG_1075	ML2263(82.8%)	MAB_3945(81.2%)	MMAR_RS04395(84.8%)	MAV_RS22080(85.8%)	Rv0548c	, (MTCY25D10.27c), len: 314, menB, similar to MENB_ECOLI P27290 naphthoate synthase (ec 4.1.3.36) (285 aa) opt: 599 z-score: 713.9 E(): 9.3e-33, (48.1% identity in 285 aa overlap)
MSMEG_1103	ML2268(72.1%)	MAB_3935c(70.4%)	MMAR_RS04415(74.0%)	MAV_RS22050(76.0%)	Rv0553	, (MTCY25D10.32), len: 326, similar to o-succinylbenzoate-coa synthase or possible muconate cycloisomerase, eg TCBD_PSESP P27099 chloromuconate cycloisomerase (370 aa) opt: 249 z-score: 284.4 E(): 7.8e-09, (32.7% identity in 199 aa overlap)
MSMEG_1108	ML2269(62.7%)	MAB_3934c(51.5%)	MMAR_RS04420(62.7%)	MAV_RS22045(63.5%)	Rv0554	, (MTCY25D10.33), len: 262, bpoC, similar to BPA2_STRAU P29715 non-haem bromoperoxidase bpo-a2 (277 aa),fastascores, opt: 325 z-score: 401.4 E(): 2.3e-15, (29.5% identity in 268 aa overlap)
MSMEG_1109	ML2270(80.1%)	MAB_3933c(77.2%)	MMAR_RS04425(81.4%)	MAV_RS22040(85.5%)	Rv0555	, (MTCY25D10.34), len: 554 aa, menD, similar to MEND_BACSU P23970 2-succinyl-6-hydroxy-2,4-cyclohexadiene-1-CARBOXYLATE SYNTHASE (548 aa), fasta scores, opt: 488 z-score: 509.3 E(): 2.3e-21, (34.3% identity in 545 aa overlap)
MSMEG_1110	ML2271(58.4%)	MAB_3932c(60.9%)	MMAR_RS04430(59.3%)	not_found(skip)	Rv0556	hypothetical protein Rv0556
MSMEG_1115	ML2273(75.2%)	MAB_3930c(79.5%)	MMAR_RS04455(83.1%)	MAV_RS22020(83.0%)	Rv0558	, (MTCY25D10.37), len: 234, UBIE FAMILY member, probable methyltransferase, similar to UBIQUINONE/MENAQUINONE BIOSYNTHESIS METHYL TRANSFERASE UBIE_ECOLI P27851 28.1 kd protein (251 aa), fasta scores, opt: 421 z-score: 514.1 E(): 1.2e-21, (43.2% identity i
MSMEG_1124	-(skip)	MAB_1327(58.0%)	MMAR_RS14950(60.5%)	MAV_RS16750(72.9%)	Rv2007c	, (MTCY39.10), len: 114, fdxA ferredoxin, similar to eg FER_MYCSM P00215 ferredoxin, Mycobacterium smegmatis (106 aa) FASTA scores, opt: 448 z-score: 503.8, E(): 1.6e-21, (58.7% identity in 109 aa overlap), also similar to MTCY31.14, (34.2% identity in 11
MSMEG_1132	ML2276(74.2%)	MAB_3929(69.7%)	MMAR_RS04470(74.5%)	MAV_RS22010(75.2%)	Rv0561c	hypothetical protein Rv0561c
MSMEG_1133	ML2277(70.9%)	MAB_3928c(69.9%)	MMAR_RS04475(72.8%)	MAV_RS22005(74.9%)	Rv0562	, (MTCY25D10.41), len: 335,grcC1, similar toGRC3_BACSU P31114 probable heptaprenyl diphosphate syntetase (348aa), fasta scores, opt: 599 z-score: 684.4 E(): 4e-31, (33.2% identity in 307 aa overlap), contains PS00444 Polyprenylsynthetases signature 2; hig
MSMEG_1134	ML2278(79.7%)	MAB_3927c(75.5%)	MMAR_RS04480(84.4%)	MAV_RS22000(84.5%)	Rv0563	, (MTV039.01-MTCY25D10.42), len: 242. htpX, alternative start 654006 Probable heat shock protein X (transmembrane), similar to many closest to Methanococcus jannaschii MJU67608_8 (284 aa). FASTA scores: U67608|MJU67608_8 (284 aa) opt: 660 z-score: 793.6 E
MSMEG_1340	ML1910(69.2%)	MAB_3898c(63.8%)	MMAR_RS04760(69.8%)	MAV_RS21735(66.7%)	Rv0635	hypothetical protein Rv0635
MSMEG_1341	ML1909(81.7%)	MAB_3897c(81.1%)	MMAR_RS04765(84.5%)	MAV_RS21730(82.4%)	Rv0636	hypothetical protein Rv0636
MSMEG_1342	ML1908(64.5%)	MAB_3896c(51.5%)	MMAR_RS04770(65.7%)	MAV_RS21725(63.5%)	Rv0637	hypothetical protein Rv0637
MSMEG_1345	ML1906(65.4%)	MAB_3894c(72.8%)	MMAR_RS04785(63.9%)	MAV_RS21710(73.7%)	Rv0639	, (MTCY20H10.20), len: 238 , nusG, similar toeg NUSG_STRGR P36260 transcription antitermination protein(294 aa), fasta scores, opt: 845, E(): 0, (55.4% identity in233 aa overlap), note shorter at the N-terminus than othernusG; contains PS01014 Transcripti
MSMEG_1346	ML1905(93.7%)	MAB_3893c(95.1%)	MMAR_RS04790(96.5%)	MAV_RS21705(94.4%)	Rv0640	, (MTCY20H11.21), len: 142, rplK, highly similar to eg RL11_STRCO P48954 50s ribosomal protein l11 (144aa), fasta scores, opt: 763, E(): 0, (84.6% identity in 143 aa overlap); contains PS00359 Ribosomal protein L11 signature
MSMEG_1347	ML1904(89.8%)	MAB_3892c(88.9%)	MMAR_RS04795(93.2%)	MAV_RS21700(93.6%)	Rv0641	, (MTCY20H10.22), len: 235, rplA, highly similar eg to RL1_STRGR P36256 50s ribosomal protein l1 (240 aa), fasta scores, opt: 1081, E(): 0, (72.2% identity in 230 aa overlap)
MSMEG_1351	-(skip)	MAB_3881(66.9%)	mmaA2_1(skip)	MAV_RS00635(70.1%)	Rv3392c	, (MTV004.50), len: 287, cmaA1, cyclopropanemycolic acid synthase, identical to CFA1_MYCTU Q11195 cyclopropane-fatty-acyl-phospholipid synthase 1. See Yuan et al.Proc Natl Acad Sci U.S.A. (1995) 92(14):6630-6634. Also highly similar to M. tuberculosis gen
MSMEG_1352	ML1899(59.1%)	MAB_3880(53.0%)	not_found(skip)	not_found(skip)	Rv0646c	, (MTCY20H10.27c), len: 301 aa, similar to ACINETOBACTER CALCOACETICUS Q57172 HOMOLOGY TO HYDROLASES (312 aa), fasta scores, opt: 867, E(): 0, (50.2% identity in 279 aa overlap). Also similar to E. coli P77026 MACROLIDE 2-PHOSPHOTRANSFERASE II. (279 aa),
MSMEG_1353	ML1898(73.4%)	MAB_3879(65.8%)	not_found(skip)	not_found(skip)	Rv0647c	hypothetical protein Rv0647c
MSMEG_1364	ML1896(79.7%)	MAB_3877c(84.7%)	MMAR_RS04875(72.8%)	MAV_RS21640(78.1%)	Rv0651	, (MTCY20H10.32), len: 178 aa, rplJ, similarto eg RL10_STRGR STREPTOMYCES GRISEUS, P36257 50s ribosomalprotein l10. (185 aa), fasta scores, opt: 633, E(): 0, (59.0% identity in 173 aa overlap)
MSMEG_1365	ML1895(83.1%)	MAB_3876c(88.5%)	MMAR_RS04880(88.5%)	MAV_RS21635(88.5%)	Rv0652	, (MTCY20H10.33), len: 130, rplL, identical to RL7_MYCBO P37381 50s ribosomal protein l7/l12, M. bovis (130 aa)
MSMEG_1366	ML1892(76.2%)	MAB_3871c(70.8%)	MMAR_RS04895(78.6%)	MAV_RS21620(76.2%);MAV_RS24465(78.5%)	Rv0655	hypothetical protein Rv0655
MSMEG_1367	ML1891(91.5%)	MAB_3869c(91.7%)	not_found(skip)	not_found(skip)	Rv0667	, (MTCI376.08c) ,len: 1172, rpoB, dna-directed rna polymerase beta chain, start site chosen on basis ofrbs but alternative start at position 14359), FASTA score:almost identical to MSGRPOB_1 Mycobacterium tuberculosis RPOB_MYCTU P47766
MSMEG_1368	ML1890(89.8%)	MAB_3868c(90.5%)	MMAR_RS04905(91.0%)	MAV_RS21610(91.7%)	Rv0668	, (MTCI376.07c), len: 1316 aa, rpoC, dna-directed rna polymerase beta chain), FASTA score: RPOC_BACSU P37871 (EC 2.7.7.6) (1199 aa) opt: 2367 z-score: 2561.4 E():0, (52.9% identity in 1317 aa overlap), highly similar to M. leprae RPOC_MYCLE P30761 dna-dir
MSMEG_1398	ML1880(97.6%)	MAB_3851c(97.6%)	MMAR_RS04985(99.2%)	MAV_RS21565(99.2%)	Rv0682	, (MTV040.10), len: 124, rpsL, identical to 30S ribosomal protein S12. Contains PS00055 Ribosomal protein S12 signature. FASTA scores: gp|X70995|MTDRPS12_1 M.tuberculosis gene for ribosomal (124 aa) opt: 799 z-score: 1004.8 E(): 0; 100.0% identity in 124
MSMEG_1399	ML1879(95.5%)	MAB_3850c(95.5%)	MMAR_RS04990(96.2%)	MAV_RS21560(97.4%)	Rv0683	, (MTV040.11), len: 156. rpsG, 30S ribosomalprotein S7. Contains PS00052 Ribosomal protein S7 signature. FASTA scores: gp|L34681|MSGRPSLG_2 Mycobacterium smegmatis ribosomal (156 aa) opt: 986 z-score: 1214.6 E(): 0; 96.2% identity in 156 aa overlap. TBpar
MSMEG_1401	ML1877(95.2%)	MAB_3848c(92.7%)	MMAR_RS05000(95.5%)	MAV_RS21550(96.2%)	Rv0685	, (MTCY210.02), len: 396, tuf, identical to EFTU_MYCTU P31501 elongation factor tu (ef-tu) (396 aa), score is 0.854; contains PS00017 ATP/GTP-binding site motif A,PS00301 GTP-binding elongation factors signature
MSMEG_1435	ML1864(98.0%)	MAB_3821c(100.0%)	MMAR_RS05090(98.0%)	MAV_RS21465(99.0%)	Rv0700	, (MTCY210.19), len: 101 . rpsJ, 30S RIBOSOMAL PROTEIN S10, similar to many, e.g. to RS10_MYCLE P30765 30s ribosomal protein s10, (101 aa), fasta scores, opt: 645, E(): 0, (97.0% identity in 101 aa overlap), contains PS00361 Ribosomal protein S10 signatur
MSMEG_1436	ML1863(87.6%)	MAB_3820c(88.0%)	MMAR_RS05095(90.3%)	MAV_RS21460(88.0%)	Rv0701	, (MTCY210.20), len: 217 aa, rplC , similar to RL3_THETH P52860 ribosomal protein l3, thermus aquaticus (206 aa), fasta scores, opt: 717, E(): 0, (55.2% identity in 210 aa overlap); contains PS00474 Ribosomal protein L3 signature
MSMEG_1437	ML1862(76.5%)	MAB_3819c(79.1%)	MMAR_RS05100(80.4%)	MAV_RS21455(82.9%)	Rv0702	, (MTCY210.21), len: 223, rplD , similar to eg RL4_BACST P28601 50s ribosomal protein l4 (207 aa), fastascores, opt: 522, E(): 3.5e-26, (42.4% identity in 198 aa overlap). Also similar to MLCB2492_3 Mycobacterium leprae rplDand MSRPLD_1 Mycobacterium smeg
MSMEG_1438	ML1861(85.0%)	MAB_3818c(91.0%)	MMAR_RS05105(91.0%)	MAV_RS21450(92.0%)	Rv0703	, (MTCY21.22), len: 100, rplW, similar to egRL23_BACST P04454 50s ribosomal protein l23 (95 aa), fastascores, opt: 275, E(): 1.4e-13, (50.5% identity in 95 aa overlap); also similar to MLCB2492_4 Mycobacterium leprae RIBOSOMAL PROTEIN L23, contains PS0005
MSMEG_1439	ML1860(88.9%)	MAB_3817c(92.4%)	MMAR_RS05110(92.5%)	MAV_RS21445(92.5%)	Rv0704	, (MTCY210.23), len: 280, rplB, almost identical to MBS10OPER_5 Mycobacterium bovis BCG and MLCB2492_5Mycobacterium leprae rplB, also similar to eg RL2_BACSU P42919 50s ribosomal protein l2 (bl2) (276 aa), fasta scores,opt: 1179, E(): 0, (61.1% identity i
MSMEG_1440	ML1859(98.9%)	MAB_3816c(97.8%)	MMAR_RS05115(98.9%)	MAV_RS21440(96.8%)	Rv0705	, (MTCY210.24), len: 93, rpsS, near identical to M. bovis RS19_MYCBO P48947 30s ribosomal protein s19 (93 aa), fasta scores, opt: 623, E(): 0, (98.9% identity in 93 aa overlap); contains PS00323 Ribosomal protein S19 signature
MSMEG_1441	ML1858(67.2%)	MAB_3815c(80.3%)	MMAR_RS05120(70.1%)	MAV_RS21435(67.0%)	Rv0706	, (MTCY210.25), len: 197 aa, rplV, almost identical to MBS10OPER_7 Mycobacterium bovis BCG and MLCB2492_7 Mycobacterium leprae RIBOSOMAL PROTEIN L22. Also similarto eg RL22_BACSU P42060 50s ribosomal protein l22 (113 aa),fasta scores, opt: 368, E(): 2.4e-
MSMEG_1442	ML1857(83.6%)	MAB_3814c(89.6%)	MMAR_RS05125(91.0%)	MAV_RS21430(90.7%)	Rv0707	, (MTCY210.26), len: 274 aa, rpsC, almost identical to MBS10OPER_8 Mycobacterium bovis BCG and MLCB2492_8 Mycobacterium leprae RIBOSOMAL PROTEIN S3; similar also to eg RS3_BACSU P21465 30s ribosomal protein s3 (bs3) (bs2) (217 aa), fasta scores, opt: 794,
MSMEG_1443	ML1856(94.2%)	MAB_3813c(92.0%)	MMAR_RS05130(94.2%)	MAV_RS21425(92.8%)	Rv0708	, (MTCY210.27), rplP, len: 138, Almost identical to MBS10OPER_9 Mycobacterium bovis BCG, and MLCB2492_9 Mycobacterium leprae RIBOSOMAL PROTEIN L16;also similar to eg RL16_BACSU P14577, 50s ribosomal protein l16 (144 aa), fasta scores, opt: 600, E(): 0, (6
MSMEG_1444	ML1855(84.0%)	MAB_3812c(76.9%)	MMAR_RS05135(82.5%)	MAV_RS21420(89.6%)	Rv0709	, (MTCY210.28, rpmC gene), len: 77 aa, almostidentical to MBS10OPER_10 Mycobacterium bovis BCG and MLCB2492_10 Mycobacterium leprae RIBOSOMAL PROTEIN L29; also similar to eg RL29_BACSU P12873 50s ribosomal protein l29 (66aa), fasta scores, opt: 225, E():
MSMEG_1445	ML1854(64.6%)	MAB_3811c(78.1%)	not_found(skip)	MAV_RS21415(73.3%)	Rv0710	, (MTCY210.29, rpsQ gene), len: 136 aa, almost identical to MBS10OPER_11 Mycobacterium bovis BCG and MLCB2492_11 Mycobacterium leprae RIBOSOMAL PROTEIN S17 ;also similar to eg RS17_BACSU P12874 30s ribosomal protein s17 (bs16) (86 aa), fasta scores, opt:
MSMEG_1465	ML1849(85.2%)	MAB_3807c(95.9%)	MMAR_RS05165(95.9%)	MAV_RS21380(96.7%)	Rv0714	, (MTCY210.33), len: 122 aa, rplN, highly similar to MLCB2492_14 Mycobacterium leprae O32993 RIBOSOMAL PROTEIN L14, also RL14_MICLU P33100 50s ribosomal protein l14 (122 aa), fasta scores, opt: 674, E(): 0, (85.2% identity in 122 aa overlap);contains PS00
MSMEG_1466	ML1848(85.7%)	MAB_3806c(84.8%)	MMAR_RS05170(85.0%)	MAV_RS21375(85.7%)	Rv0715	, (MTCY210.34, rplX gene), len: 105 aa, similar to MLCB2492_15 Mycobacterium leprae O32994 RIBOSOMAL PROTEIN L24, also to eg RL24_BACSU P12876 50s ribosomal protein l24 (bl23) (103 aa), fasta scores, opt: 363, E(): 1.8e-18, (56.7% identity in 104 aa overl
MSMEG_1467	ML1847(86.1%)	MAB_3805c(89.8%)	MMAR_RS05175(80.5%)	MAV_RS21370(86.6%)	Rv0716	, (MTCY210.35), len: 187 aa, rplE, similar toMLCB2492_16 Mycobacterium leprae RL5_MICLU 50S RIBOSOMAL PROTEIN L5; also similar to eg RL5_MICLU P33098 50s ribosomalprotein l5, (191 aa), fasta scores, opt: 930, E(): 0, (73.8% identity in 183 aa overlap)
MSMEG_1468	ML1846(85.2%)	MAB_3804c(88.5%)	MMAR_RS05180(86.9%)	MAV_RS21365(88.5%)	Rv0717	, (MTCY210.36), len: 61 aa, rpsN, almost identical to MLCB2492_17 Mycobacterium leprae O32996 RIBOSOMAL PROTEIN S14 , also similar to RS14_THETH P24320 30s ribosomal protein s14 (60 aa), fasta scores, opt: 316, E(): 2e-19,(70.0% identity in 60 aa overlap)
MSMEG_1469	ML1845(91.7%)	MAB_3798c(93.9%)	MMAR_RS05185(94.7%)	MAV_RS21360(97.0%)	Rv0718	, (MTCY210.37), len: 132 aa, rpsH, highly similar to MLCB2492_18 Mycobacterium leprae O32997 RIBOSOMAL PROTEIN S8; also similar to RS8_MICLU P33106 30s ribosomal protein s8 (132 aa), fasta scores, opt: 669, E(): 0, (77.3% identity in 132 aa overlap); cont
MSMEG_1470	ML1844(83.8%)	MAB_3797c(88.8%)	MMAR_RS05190(86.0%)	MAV_RS21355(88.8%)	Rv0719	, (MTCY210.38), len: 179 aa, rplF, almost identical to MLCB2492_19 Mycobacterium leprae O32998 RIBOSOMALPROTEIN L6; also highly similar to RL6_STRCO P46786 50s ribosomal protein l6. streptomyces (179 aa), fasta scores, opt: 872, E(): 0, (70.4% identity in
MSMEG_1471	ML1843(76.4%)	MAB_3796c(78.8%)	MMAR_RS05195(78.7%)	not_found(skip)	Rv0720	, (MTCY210.39), len: 122 aa, rplR, almost identical to MLCB2492_20 Mycobacterium leprae O32999 RIBOSOMALPROTEIN L18; also highly similar to eg RL18_MICLU P33102 50s ribosomal protein l18 (119 aa), fasta scores, opt: 447, E(): 8.7e-24, (60.4% identity in 1
MSMEG_1472	ML1842(73.2%)	MAB_3795c(80.8%)	MMAR_RS05200(83.6%)	MAV_RS21345(86.7%)	Rv0721	, (MTCY210.40), len: 220 aa, rpsE, almost identical to M. lepraeMLCB2492_21 RIBOSOMAL PROTEIN S5; also highly similar to RS5_STRCO P46790 30s ribosomal protein s5.streptomyces (167 aa), fasta scores, opt: 889, E(): 0, (82.1% identity in 162 aa overlap); e
MSMEG_1473	ML1841(66.2%)	MAB_3794c(78.7%)	MMAR_RS05205(69.4%)	MAV_RS21340(64.8%)	Rv0722	, (MTCY210.41), len: 65 aa, rpmD, almost identical to M. leprae O33001 RIBOSOMAL PROTEIN L30; also similar to eg SW:P02430 RL30_ECOLI 50S ribosomal protein L30. [0] (58 aa), fasta scores, opt: 168, E(): 1.5e-13, (53.7% identity in 54 aa overlap)
MSMEG_1474	ML1840(76.2%)	MAB_3793c(78.2%)	MMAR_RS05210(85.0%)	MAV_RS21335(85.0%)	Rv0723	, (MTCY210.42), len: 146 aa, rplO, almost identical to MLCB2492_23 Mycobacterium leprae O33002 RIBOSOMALPROTEIN L15. Also similar to eg RL15_BACSU P19946 50s ribosomal protein l15 (146 aa), fasta scores, opt: 419, E(): 6.5e-20, (51.0% identity in 145 aa o
MSMEG_1476	ML1839(67.9%)	MAB_3789c(60.0%)	not_found(skip)	MAV_RS21325(67.7%)	Rv0724	, (MTCY210.43), len: 623, sppA, ENDOPEPTIDASEIV, similar to MLCB2492_24 Mycobacterium leprae O33003 ENDOPEPTIDASE IV; also similar to SPPA_ECOLI P08395 protease iv(endopeptidase) (618 aa), fasta scores, opt: 582, E(): 8.9e-27, (34.1% identity in 525 aa ov
MSMEG_1479	-(skip)	MAB_3787(55.1%)	MMAR_RS05225(63.8%)	MAV_RS21320(64.1%)	Rv1729c	hypothetical protein Rv1729c
MSMEG_1483	ML1833(85.7%)	MAB_3784c(77.9%)	MMAR_RS05290(86.4%)	MAV_RS21270(88.7%)	Rv0732	, (MTV041.06), len: 441. SecY subunit of preprotein translocase. Highly similar to transmembrane proteins of various species. FASTA scores: gp|U77912|MBU77912_1 Mycobacterium bovis preprotein tr (441 aa). opt: 2802 z-score: 3442.5 E(): 0. 99.8% identity i
MSMEG_1484	ML1832(70.2%)	MAB_3783c(69.1%)	MMAR_RS05295(79.6%)	MAV_RS21265(80.1%)	Rv0733	, (MTV041.07), adk, len: 181. Probable adenylate kinase (adk), ATP-AMP transphosphorylase similar to many, e.g. Mycobacterium leprae. FASTA scores: gp|Z98756|MLCB2492_28 M. leprae cosmid B249 (181 aa) opt: 978 z-score: 1132.8 E(): 0. 83.6% identity in 177
MSMEG_1485	ML1831(71.4%)	MAB_3782c(74.2%)	MMAR_RS05300(75.5%)	MAV_RS21260(75.5%)	Rv0734	, (MTV041.08, map), len: 266. Probable methionine amino peptidase (map), Highly similar to many e.g. M. leprae FASTA scores: gp|Z98756|MLCB2492_29 M. leprae cosmidB249 (266 aa) z-score: 1717.3 E(): 0. 83.4% identity in 265aa overlap; Start uncertain, alte
MSMEG_1510	ML1965(60.0%)	MAB_3780(57.9%)	MMAR_RS05345(67.1%)	MAV_RS21135(70.7%)	Rv3465	, (MTCY13E12.18), len: 202. rmlC. Probable dtdp-4-dehydrorhamnose 3,5-epimerase. Nearly identical to M. tuberculosis sp|O33170|O33170 RMLC PROTEIN (203 aa) opt: 1171 z-score: 1465.1 E(): 0; 89.5% identity in 200 aa overlap. Previously known as rfbC. FASTA
MSMEG_1512	ML1964(78.7%)	MAB_3779(77.6%)	MMAR_RS05350(80.7%)	MAV_RS21130(84.6%)	Rv3464	, (MTCY13E12.17), len: 331. rmlB. Function: probable DTDP-GLUCOSE 4,6-DEHYDRATASE nearly identical to Mycobacterium tuberculosis rhamnose biosynthesis protein (previously rfbB, now known as rmlB) gene. FASTA results: Q50556 RHAMNOSE BIOSYNTHESIS PROTEIN (
MSMEG_1519	ML1962(98.6%)	MAB_3774c(98.6%)	MMAR_RS05365(98.6%)	MAV_RS21115(98.6%)	Rv3462c	, (MTCY13E12.15c), len: 73 aa. infA. Probable initiation factor IF-1. FASTA results: identical to IF1_MYCBO P45957 initiation factor if-1 (72 aa)
MSMEG_1520	ML1961(91.9%)	MAB_5000c(97.3%)	not_found(skip)	not_found(skip)	Rv3461c	, (MTCY13E12.14c), len: 37. rpmJ. Probable ribosomal protein L36. identical to P45810|RL36_MYCBO 50S RIBOSOMAL PROTEIN L36 (37 aa), contains PS00828 Ribosomal protein L36 signature
MSMEG_1521	ML1960(90.3%)	MAB_3773c(91.9%)	MMAR_RS05370(93.5%)	MAV_RS21110(93.5%)	Rv3460c	, (MTCY13E12.13c), len: 124. rpsM. Function:probable ribosomal protein S13, contains ribosomal proteinS13 signature (PS00646). FASTA results: RS13_MYCBO P45813 (123 aa) opt: 727; E(); (98.2% identity in 114 aa overlap)
MSMEG_1522	ML1959(87.7%)	MAB_3772c(92.8%)	MMAR_RS05375(92.0%)	MAV_RS21105(92.8%)	Rv3459c	, (MTCY13E12.12c), len: 139. rpsK. Function:probable ribosomal protein S11, contains ribosomal proteinS11 signature (PS00054). FASTA results: RS11_MYCBO P45812 30s ribosomal protein s11 (139 aa) opt: 867; E(): 0; (94.2%identity in 139 aa overlap)
MSMEG_1523	ML1958(85.6%)	MAB_3771c(88.6%)	MMAR_RS05380(89.1%)	MAV_RS21100(89.1%)	Rv3458c	, (MTCY13E12.11c), len: 201. rpsD. Function:probable ribosomal protein S4. Contains ribosomal protein S4 signature (PS00632) and ATP/GTP binding site motif (PS00017). FASTA results: identical to RS4_MYCBO P45811 30s ribosomal protein s4 (fragment) (131 aa
MSMEG_1524	ML1957(88.6%)	MAB_3770c(92.3%)	MMAR_RS05385(90.0%)	MAV_RS21095(89.7%)	Rv3457c	, (MTCY13E12.10c), len: 347. rpoA. Function:probable alpha subunit of RNA polymerase. Contains ATP/GTP-binding site motif A (P-loop; PS00017). FASTA results: RPOA_STRCO P72404 dna-directed rna polymerase alpha chain (339aa) opt: 1644; E(): 0; (75.0% ident
MSMEG_1525	ML1956(66.0%)	MAB_3769c(69.5%)	MMAR_RS05390(70.2%)	MAV_RS21090(71.1%)	Rv3456c	, (MTCY13E12.09c), len: 180. rplQ. Function:probable 50S ribosomal protein L17. FASTA results: RL17_ECOLI P02416 50s ribosomal protein l17 (127 aa) opt: 347; E():5e-13; (50.4% identity in 119 aa overlap)
MSMEG_1527	ML1955(59.6%)	MAB_3768c(63.1%)	not_found(skip)	not_found(skip)	Rv3455c	, (MTCY13E12.08c), len: 256. Function: possible pseudouridylate synthase, some similarity to pseudouridylate synthase. FASTA results: TRUA_ECOLI P07649 pseudouridylate synthase (270 aa) opt: 315; E(): 1.6e-14; (33.3% identity in 240 aa overlap)
MSMEG_1556	ML0364(83.7%)	MAB_3752c(82.3%)	MMAR_RS05465(83.0%)	MAV_RS21035(83.0%)	Rv3443c	, (MTCY77.15c), len: 147 aa. rplM, 50S ribosomal protein L13, highly similar to RL13_MYCLE P38014 50s ribosomal protein l13 (147 aa), fasta scores, opt: 917, E():0, (91.2% identity in 147 aa overlap)
MSMEG_1557	ML0365(75.2%)	MAB_3751c(73.7%)	MMAR_RS05470(77.0%)	not_found(skip)	Rv3442c	, (MTCY77.14c), len: 151. rpsI. Ribosomal protein S9 ighly similar to RS9_MYCLE P40828 30s ribosomal protein s9 (153 aa), fasta scores, opt: 800, E(): 0, (83.9% identity in 155 aa overlap); contains PS00360 Ribosomal protein S9 signature
MSMEG_1559	ML0366(74.5%)	MAB_3750c(72.8%)	MMAR_RS05475(77.5%)	MAV_RS21025(79.0%)	Rv3441c	, (MTCY77.13c), len: 448 aa. Probable phosphoglucomutase or phosphomannomutasehighly similar to M. leprae Q49869 URED (463 aa) fasta scores, opt: 2449, E(): 0, (87.6% identity in 445 aa overlap) and Q49862 UREC, (288 aa), fasta scores, opt: 1442, E(): 0,
MSMEG_1567	ML0370(64.1%)	MAB_3744(61.2%)	MMAR_RS05495(65.7%)	MAV_RS21005(68.2%)	Rv3438	hypothetical protein Rv3438
MSMEG_1568	ML0371(84.9%)	MAB_3743c(82.6%)	MMAR_RS05505(86.6%)	MAV_RS20995(85.7%)	Rv3436c	, (MTCY77.08c), len: 624 aa. glmS, probableglucosamine-fructose-6-phosphate aminotransferasehighly similar to M. leprae GLMS_MYCLE P40831 probable glucosamine--fructose-6-phosphate aminotransferase (624 aa), fasta scores, opt: 3570, E(): 0, (89.0% identit
MSMEG_1573	ML0373(77.6%)	MAB_3741c(68.8%)	MMAR_RS05520(78.4%)	MAV_RS20980(79.7%)	Rv3433c	hypothetical protein Rv3433c
MSMEG_1575	ML0375(66.2%)	MAB_3739c(54.3%)	MMAR_RS05530(66.2%)	MAV_RS20970(66.0%)	Rv3423c	, (MTCY78.06), len: 408, alr, alanine racemase, highly similar to U00020_9 Mycobacterium leprae ALR_MYCLE P38056 alanine racemase (388 aa) FASTA scores, opt: 2160, z-score: 2453.0, E(): 0, (84.4% identity in 384 aa overlap) and other ALANINE RACEMASES
MSMEG_1577	ML0377(58.8%)	MAB_3737c(65.2%)	MMAR_RS05540(69.2%)	MAV_RS20960(64.0%)	Rv3422c	hypothetical protein Rv3422c
MSMEG_1578	ML0378(39.2%)	MAB_3736c(60.0%)	MMAR_RS05545(68.1%)	MAV_RS20955(66.5%)	Rv3421c	hypothetical protein Rv3421c
MSMEG_1579	-(skip)	MAB_3735c(58.4%)	MMAR_RS05550(64.8%)	MAV_RS20950(66.0%)	Rv3420c	, (MTCY78.09), len: 158 rimI, acetyltransferase, highly similar to U00020_6 (G467109) M. leprae cosmid B229 (359 aa) fasta scores, opt: 772, z-score: 888.2, E(): 0, (72.1% identity in 154 aa overlap) and similar to RIMI_ECOLI P09453 ribosomal-protein-alan
MSMEG_1580	ML0379(82.6%)	MAB_3734c(82.0%)	MMAR_RS05555(85.1%)	MAV_RS20945(87.4%)	Rv3419c	, (MTCY78.10), len: 344, gcp, Glycoprotease highly similar to M. leprae U1620C, Q49725, G466938, (351 aa) opt: 1898, z-score: 2029.2, E(): 0, (86.1% identity in 345 aa overlap), also similar eg to GCP_HAEIN P43764 probable o-sialoglycoprotein endopeptidas
MSMEG_1582	ML0380(89.0%)	MAB_3732c(95.0%)	MMAR_RS05560(98.0%)	MAV_RS20940(96.0%)	Rv3418c	, (MTCY78.11), len: 100, groES, identical toCH10_MYCTU P09621 10 kd chaperonin (protein cpn10); also identical to MSG10KAG_1, MT10KAG_1, MTBCGA_1 contains PS00681Chaperonins cpn10 signature
MSMEG_1583	ML0381(79.8%)	MAB_3731c(83.1%)	MMAR_RS05565(81.7%)	MAV_RS20935(81.7%)	Rv3417c	, (MTCY78.12, cpn60-1 gene), len: 539,groEL1, 60 kd chaperonin 1 (protein cpn60 1) identical to X60350|MTGROEOP_2 M;tuberculosis groE (G44601); contains PS00017 ATP/GTP-binding site motif A, PS00296 Chaperonins cpn60 signature. Also highly similar to U000
MSMEG_1597	ML0382(78.4%)	MAB_3726(86.5%)	MMAR_RS05595(81.4%)	MAV_RS20920(82.4%)	Rv3416	, (MTCY78.13c), len: 102, whiB, regulatory protein, highly similar to U00020_2 Mycobacterium leprae cosmid B229 and M. leprae U00015_26 cosmid B1620(102 aa) opt: 657, z-score: 807.1, E(): 0, (86.3% identity in 102 aa overlap)
MSMEG_1601	ML0386(85.6%)	MAB_3722(87.5%)	MMAR_RS05615(86.9%)	MAV_RS20900(87.6%)	Rv3412	hypothetical protein Rv3412
MSMEG_1602	ML0387(84.3%)	MAB_3721c(87.7%)	MMAR_RS05620(85.9%)	MAV_RS20895(85.9%)	Rv3411c	, (MTCY78.17), len: 529, guaB2, inosine-5-monophosphate dehydrogenase, highly similar to Q49729|IMDH_MYCLE INOSINE-5-MONOPHOSPHATE DEHYDROGENASE (529 aa), FASTAscores, opt: 3154 z-score: 3270.6 E(): 0, (92.4% identity in 529 aa overlap), similar to IMDH_A
MSMEG_1603	ML0388(86.7%)	MAB_3720c(85.4%)	MMAR_RS05625(90.4%)	MAV_RS20890(90.2%)	Rv3410c	, (MTCY78.18), len: 375, guaB3, but similar to D90910_39 Synechocystis P73853 IMP DEHYDROGENASE SUBUNIT(387 aa, E(): 0, 41.3% identity in 373 aa overlap). Highlysimilar to U00015_20, M. leprae Y09J_MYCLE (375 aa) fasta scores, opt: 2182, z-score: 2448.1,
MSMEG_1604	ML0389(80.3%)	MAB_3719c(77.6%)	MMAR_RS05635(81.4%)	MAV_RS20885(83.7%)	Rv3409c	, (MTCY78.19), len: 578, choD, highly similar to U00015_19 M. leprae G466945Q59530 PROBABLE CHOLESTEROL OXIDASE PRECURSOR CHOD (585 aa) fasta scores, opt: 3544,z-score: 3844.6, E(): 0, (88.4% identity in 576 aa overlap); contains PS00017 ATP/GTP-binding s
MSMEG_1610	ML0395(84.3%)	MAB_3718c(83.3%)	not_found(skip)	not_found(skip)	Rv3396c	, (MTCY78.32), len: 525, guaA, gmp synthase, highly similar to Mycobacterium leprae U00015_15 GUAA_MYCLE P46810 gmp synthase (glutamine-hydrolyzing) (590 aa) Fasta scores, opt: 3000, z-score: 3351.4, E(): 0, (86.3% identity in 531 aa overlap); contains PS
MSMEG_1635	ML0418(65.1%)	MAB_3693c(63.9%)	MMAR_RS05740(68.4%)	MAV_RS20790(73.5%)	Rv3368c	hypothetical protein Rv3368c
MSMEG_1636	ML0419(72.8%)	MAB_3702(76.6%)	MMAR_RS05755(79.9%)	MAV_RS20785(78.6%)	Rv3366	, (MTV004.23), len: 154; probable rRNA methylase similar to many members of the spoU family of rRNA methylases eg. YIBK_ECOLI P33899 (157 aa), fasta scores; opt: 511 z-score: 924.9 E(): 0, 49.4% identity in 154 aa overlap
MSMEG_1647	ML0674(82.0%)	MAB_3692c(85.2%)	MMAR_RS05820(88.3%)	MAV_RS20735(88.0%)	Rv3356c	, (MTV004.13c), len: 281, folD, methylenetetrahydrofolate dehydrogenase, similar to many eg. FOLD_ECOLIP24186 methylenetetrahydrofolate dehydrogenase (EC 1.5.1.5)(287 aa), fasta scores; 741 z-score: 853.3 E(): 0, 44.4% identity in 277 aa overlap. Also hig
MSMEG_1651	ML0682(74.6%)	MAB_3688(69.1%)	MMAR_RS05860(72.0%)	MAV_RS20705(72.7%)	Rv3341	, (MTV016.41), len: 379. Probable homoserine o-acetyltransferase similar to many but closest to M. leprae enzyme MLCB1779_3 O32874 (382 aa). FASTA scores: gp|Z98271|MLCB1779_3 Mycobacterium leprae cosmid B1779 (382 aa) opt: 2263 z-score: 2524.2 E(): 0; 85
MSMEG_1654	ML2672(79.0%)	MAB_3686c(84.4%)	MMAR_RS00785(83.1%)	MAV_RS20695(81.7%);MAV_RS24490(79.2%)	Rv0066c	, (MTV030.09c), icd2, isocitrate dehydrogenase, len: 745 aa; highly similar to many members of the monomeric-type family of IDH eg. IDH_AZOVI P16100 isocitrate dehydrogenase (nadp) (ec 1.1.1.42) (741 aa), fasta scores opt:3106 z-score: 4023.1 E(): 0, 61.4
MSMEG_1657	ML0686(76.5%)	MAB_3683c(68.0%)	MMAR_RS05880(80.0%)	MAV_RS20680(79.1%)	Rv3336c	, (MTV016.36c), len: 336, trpS, probable tryptophanyl tRNA synthetase similar to many, closest to M. leprae enzyme. Contains PS00178 Aminoacyl-transfer RNA synthetases class-I signature. FASTA scores: sp|Q49901|SYW_MYCLE TRYPTOPHANYL-TRNA SYNTHETASE (343
MSMEG_1661	ML0691(64.3%)	MAB_3681(58.6%)	MMAR_RS05900(65.6%)	MAV_RS20655(65.5%)	Rv3330	hypothetical protein Rv3330
MSMEG_1669	ML0696(80.4%)	MAB_3676(89.3%)	not_found(skip)	MAV_RS20630(81.0%)	Rv3319	, (MTV016.19), len: 263. sdhB, iron-sulphur protien subunit of succinate dehydrogenase (EC 1.3.99.1). Similar to many e.g. P07014|DHSB_ECOLI (238 aa) closest to M.leprae Q49916 L308_F1_28 (264 aa). Contains PS00198 4Fe-4Sferredoxins, iron-sulfur binding r
MSMEG_1670	ML0697(92.5%)	MAB_3675(94.0%)	MMAR_RS05945(94.9%)	MAV_RS20625(93.5%)	Rv3318	, (MTV016.18), len: 590. sdhA, probable flavoprotein subunit of succinate dehydrogenase (EC 1.3.99.1). Similar to many, e.g.g DHSA_ECOLI (588 aa) closest to M. leprae L308_F3_120 (401 aa). Contains PS00504 Fumarate reductase / succinate dehydrogenase FAD-
MSMEG_1671	ML0698(63.9%)	MAB_3674(66.2%)	MMAR_RS05950(70.3%)	MAV_RS20620(71.1%)	Rv3317	, (MTV016.17), len: 144, sdhD, Probable SdhD subunit, membrane anchor of succinate dehydrogenase (EC 1.3.99.1). Similar to several e.g. P41086|DHSD_RICPR (125 aa),closest to M. leprae Q49915 L308_F1_25 (163 aa). FASTA scores: sptr|Q49915|Q49915 L308_F1_25
MSMEG_1672	ML0699(61.0%)	MAB_3673(72.1%)	not_found(skip)	not_found(skip)	Rv3316	, (MTV016.16), len: 112. sdhC, probable SdhC subunit, membrane anchor of succinate dehydrogenase (EC 1.3.99.1). Similar to several e.g. Natronobacterium pharaonis Y07709|NPSDHCDBA_2 (130 aa) but closest to C-terminal half of M. leprae protein Q49919 L308_
MSMEG_1673	ML2174(51.8%)	MAB_3672c(74.2%)	MMAR_RS05960(68.2%)	MAV_RS20610(75.2%)	Rv3315c	, (MTV016.15c), len: 133. cdd, probable cytidine deaminase similar to several best with Brugia malayi enzyme P90706 (133 aa). Contains PS00903 Cytidine and deoxycytidylate deaminases zinc-binding region signature. FASTA scores: sptr|P90706|P90706 CYTIDINE
MSMEG_1676	ML0700(84.4%)	MAB_3670c(80.9%)	MMAR_RS05970(81.7%)	MAV_RS20600(82.7%)	Rv3313c	, (MTV016.13), len: 365, add, probable adenosine deaminase (EC 3.5.4.4) similar to several e.g. P22333|ADD_ECOLI (333 aa) and especially to Mycobacterium leprae cosmid L308_C2_206 (332). FASTA scores: U00022_14 Mycobacterium leprae cosmid L308. (332 aa) o
MSMEG_1684	ML0703(64.4%)	MAB_3669(61.2%)	MMAR_RS06015(67.0%)	MAV_RS20570(65.5%)	Rv3311	hypothetical protein Rv3311
MSMEG_1695	ML0706(62.4%)	MAB_3661(62.3%)	MMAR_RS06030(64.3%)	MAV_RS20555(63.5%)	Rv3308	, (MTV016.07), len: 534. Probable phosphomannomutase similar to several e.g. Mycobacterium leprae L308_F1_13 (534 aa) and sp|P18159|YHXB_BACSU (565 aa). Contains PS00710 Phosphoglucomutase and phosphomannomutase phosphoserine signature. FASTA scores: U000
MSMEG_1701	ML0707(70.1%)	MAB_3660(70.6%)	MMAR_RS06035(75.1%)	MAV_RS20550(75.3%)	Rv3307	, (MTV016.06), len: 268, deoD, probable purine nucleoside phosphorylase similar to several especially M.leprae DEOD_MYCLE (268 aa) and DEOD_BACST (274 aa). FASTA scores: sp|P46862|DEOD_MYCLE PROBABLE PURINE NUCLEOSIDE PHOSPH (268 aa) opt: 1373 z-score: 16
MSMEG_1734	ML0711(83.6%)	MAB_3657(87.3%)	MMAR_RS06055(86.2%)	MAV_RS20530(89.7%)	Rv3304	hypothetical protein Rv3304
MSMEG_1736	ML0713(84.3%)	MAB_3655c(83.6%)	MMAR_RS06065(85.3%)	MAV_RS20520(85.8%)	Rv3302c	, (MTCI418A.04c-MTV016.01c), len: 585, glpd2, glycerol-3-phosphate dehydrogenase, almost identical M. leprae GLPD_MYCLE P53435 glycerol-3-phosphate dehydrogenase (585 aa, 90.8% identity in 584 aa overlap), fasta scores; opt: 2318 z-score: 2657.7 E(): 0, 9
MSMEG_1807	ML0726(85.8%)	MAB_3643(88.0%)	MMAR_RS06195(88.3%)	MAV_RS20420(88.8%)	Rv3285	, (MTCY71.25), len: 600 aa, accA3, similar toeg BCCA_MYCLE P46392 acetyl-/propionyl-coenzyme a carboxylase alpha chainyl (598 aa), fasta scores, opt: 3501, E(): 0, (88.5% identity in 601 aa overlap); contains PS00867 Carbamoyl-phosphate synthase subdomain
MSMEG_1809	ML0728(76.4%)	MAB_3641(76.8%)	MMAR_RS06205(80.1%)	MAV_RS20410(82.2%)	Rv3283	, (MTCY71.23), len: 297 aa, similar to eg THTR_MYCLE P46700 putative thiosulfate sulfurtransferase (296 aa), fasta scores, opt: 1742, E(): 0, (83.4% identity in 296 aa overlap); contains PS00683 Rhodanese C-terminal signature; some similarity to MTCY339.1
MSMEG_1811	ML0729(57.7%)	MAB_3633(21.9%)	MMAR_RS06210(58.8%)	MAV_RS20405(63.7%)	Rv3282	hypothetical protein Rv3282
MSMEG_1813	ML0731(84.5%)	MAB_3631(85.8%)	MMAR_RS06220(88.8%)	MAV_RS20395(89.0%)	Rv3280	, (MTCY71.20, pccB), len: 548 aa,accD5, PROBABLE PROPIONYL-COA CARBOXYLASE BETA CHAIN, similar to many,e.g. PCCB_MYCLE P53002, (549 aa), fasta scores, opt: 3241,E(): 0, (88.7% identity in 549 aa overlap); similar to MTCY427.28, (43.8% identity in 434 aa o
MSMEG_1818	ML0733(72.1%)	MAB_3625c(72.4%)	MMAR_RS06230(71.5%)	MAV_RS20380(72.7%)	Rv3278c	hypothetical protein Rv3278c
MSMEG_1819	ML0735(63.3%)	MAB_3620c(66.3%)	MMAR_RS06240(63.1%)	not_found(skip)	Rv3276c	, (MTCY71.16c), len: 429, purK, highly similar to M. leprae PURK_MYCLE P46701 phosphoribosylaminoimidazole carboxylase atpase subunit (EC 4.1.1.21) (439 aa), fasta scores, opt: 2164, E(): 0, (76.8% identity in 435 aa overlap)
MSMEG_1820	ML0736(72.7%)	MAB_3619c(80.2%)	MMAR_RS06245(72.1%)	MAV_RS20365(73.6%)	Rv3275c	, (MTCY71.15c), len: 174 aa, purE, highly similar to PUR6_MYCLE P46702 phosphoribosylaminoimidazole carboxylase catalytic subunit (171 aa), fasta scores, opt: 878, E(): 0, (81.5% identity in 168 aa overlap)
MSMEG_1821	ML0737(89.7%)	MAB_3618c(89.0%)	MMAR_RS06250(94.9%)	MAV_RS20360(93.1%)	Rv3274c	, (MTCY71.14c), len: 389,fadE25, highly similar to ACD_MYCLE P46703 acyl-coa dehydrogenase (389 aa), fasta scores, opt: 2394, E(): 0, (92.0% identity in 389 aa overlap); contains PS00072 Acyl-CoA dehydrogenases signature 1, PS00073 Acyl-CoA dehydrogenases
MSMEG_1824	ML0750(65.4%)	MAB_3614(57.0%)	MMAR_RS06310(70.3%)	MAV_RS20305(68.5%)	Rv3267	hypothetical protein Rv3267
MSMEG_1825	ML0751(52.2%)	MAB_3613c(45.8%)	MMAR_RS06315(52.4%)	not_found(skip)	Rv3266c	, (MTCY71.06c), len: 304, rfbD, similar to eg STRL_STRGR P29781 dtdp-4-dehydrorhamnose reductase (304 aa), fasta scores, opt: 788, E(): 0, (47.4% identity in 304 aa overlap)
MSMEG_1826	ML0752(66.9%)	MAB_3612c(62.3%)	MMAR_RS06320(73.2%)	not_found(skip)	Rv3265c	, (MTCY71.05c), len: 301, unknown but similar to YEFJ_ECOLI P36667 hypothetical 31.1 kd protein in gnd-r (264 aa), fasta scores, opt: 253, E(): 9.8e-10, (28.6% identity in 259 aa overlap)
MSMEG_1829	ML0758(73.0%)	MAB_3608(69.4%)	MMAR_RS06340(75.5%)	MAV_RS20275(76.9%)	Rv3262	hypothetical protein Rv3262
MSMEG_1830	ML0759(65.4%)	MAB_3607(71.9%)	MMAR_RS06345(74.8%)	not_found(skip)	Rv3261	hypothetical protein Rv3261
MSMEG_1831	ML0760(53.4%)	MAB_3606c(61.9%)	MMAR_RS06350(59.3%)	MAV_RS20265(58.5%)	Rv3260c	, (MTV015.05c), len: 89. whiB, Probable regulatory protein very similar to S.griseocarneum WhiB SGWHIB_1 (87 aa) and other Streptomyces and mycobacterial WhiB homologues. Start chosen by homology but orf continues to ATG upstream at 3754. FASTA scores: gp
MSMEG_1832	ML0761(69.6%)	MAB_3605(72.6%)	MMAR_RS06355(76.0%)	MAV_RS20260(75.3%)	Rv3259	hypothetical protein Rv3259
MSMEG_1833	ML0762(61.4%)	MAB_3604c(60.0%)	not_found(skip)	MAV_RS20255(63.4%)	Rv3258c	hypothetical protein Rv3258c
MSMEG_1834	ML0763(75.4%)	MAB_3603c(75.8%)	MMAR_RS06360(76.3%)	MAV_RS20250(42.0%)	Rv3257c	, (MTV015.02c), len: 465. Probable phosphomannomutase (EC 5.4.2.8) similar to many e.g.P29955|XANA_XANCP (448 aa), Q01411|CPSG_SALMO (456 aa). FASTA scores: sp|P29955|XANA_XANCP PHOSPHOGLUCOMUTASE (EC 5.4.2.2) (448 aa) opt: 1050 z-score: 1252.3 E(): 0; 41
MSMEG_1836	ML0765(67.4%)	MAB_3601c(57.8%)	MMAR_RS06370(69.6%)	MAV_RS20240(67.9%)	Rv3255c	, (MTCY20B11.30c), len: 408, probable mannose-6-phosphate isomerase. FASTA best: MANA_HUMAN P34949 mannose-6-phosphate isomerase (422 aa) opt: 562 z-score: 646.8 E(): 4.9e-29; (32.5% identity in 425 aa overlap)
MSMEG_1873	ML0772(66.7%)	MAB_3594c(56.8%)	MMAR_RS06425(65.0%)	MAV_RS20200(67.6%)	Rv3247c	, (MTCY20B11.22c), len: 214. Function: unknown, but similar to MPAE000016_12 Mycoplasma pneumoniae P75106|KTHY_MYCPN THYMIDYLATE KINASE (210 aa) FASTA scores: opt: 152 z-score: 197.8 E(): 0.0017; 32.3% identity in 158 aa overlap. Also similar to Q55593 HY
MSMEG_1874	ML0773(95.6%)	MAB_3591c(91.2%)	MMAR_RS06430(96.5%)	MAV_RS20195(96.5%)	Rv3246c	, (MTCY20B11.21c), len: 228, mtrA response regulator, putative transcriptional activator, identical to U01971|MTU01971_1 Mycobacterium tuberculosis H37Rv (225 aa), 100.0% identity in 225 aa overlap), also similar to sp|Q11156|RGX3_MYCTU SENSORY TRANSDUCTI
MSMEG_1875	ML0774(74.7%)	MAB_3590c(68.7%)	MMAR_RS06435(76.0%)	not_found(skip)	Rv3245c	, (MTCY20B11.20c), len: 567. Function: MtrB sensor-like histidine kinase, almost identical to MTU14909_1 Mycobacterium tuberculosis MtrB (567 aa, 99.8% identity in 567 aa overlap); Relatives in M. tuberculosis are: MTCY369.03, 1.5e-22; MTCY20G9.16, 1.9e-1
MSMEG_1876	ML0775(75.4%)	MAB_3589c(60.1%)	MMAR_RS06440(76.1%)	MAV_RS20185(45.6%)	Rv3244c	, (MTCY20B11.19c), len: 583, unknown, possibly lipoprotein as contains appropriately placed lipoprotein signature (PS00013)
MSMEG_1878	ML0778(65.1%)	MAB_3583c(43.5%)	not_found(skip)	MAV_RS20175(68.1%)	Rv3241c	hypothetical protein Rv3241c
MSMEG_1889	ML0791(75.5%)	MAB_3547(74.6%)	MMAR_RS06530(76.1%)	MAV_RS20075(79.4%)	Rv3228	hypothetical protein Rv3228
MSMEG_1890	ML0792(65.8%)	MAB_3546(60.8%)	not_found(skip)	MAV_RS20070(65.2%)	Rv3227	, (MTCY20B11.02), len: 450, AroA, 3-phosphoshikimate 1-carboxyvinyl transferase (EC 2.5.1.19; 5-enolpyruvylshikimate-3-phosphate synthase). FASTA best: M62708|MSGARO_1, AROA_MYCTU; contains PS00885 EPSP synthase signature 2
MSMEG_1891	ML0793(59.3%)	MAB_3545c(54.0%)	not_found(skip)	MAV_RS20065(69.3%)	Rv3226c	hypothetical protein Rv3226c
MSMEG_1917	ML0802(77.2%)	MAB_3541c(75.7%)	MMAR_RS06615(80.8%)	MAV_RS20005(84.9%)	Rv3221c	hypothetical protein Rv3221c
MSMEG_1918	ML0803(75.4%)	MAB_3540c(74.2%)	MMAR_RS06620(76.8%)	MAV_RS20000(76.6%)	Rv3220c	hypothetical protein Rv3220c
MSMEG_1919	ML0804(91.7%)	MAB_3539(92.9%)	MMAR_RS06625(92.9%)	MAV_RS19995(94.0%)	Rv3219	, (MTCY07D11.07c), len: 84, whiB-homolog, putative regulatory protein, similar to MTCY78_13. FASTA best: SCWHIB_1 S;coelicolor whiB gene; Regulatory (87 aa, E(): 7e-10;43.8% identity in 73 aa overlap. Also similar to U00020_2 Mycobacterium leprae cosmid B
MSMEG_1926	-(skip)	MAB_3534(63.2%)	MMAR_RS06650(66.5%)	MAV_RS19970(65.0%)	Rv3214	, (MTCY07D11.12c), len: 203, entD, shows weaksimilarity to many PHOSPHOGLYCERATE MUTASES. Some similarity at N-terminus with other M. tuberculosis proteins. MTCY427.09c, MTCY20G9.15, MTCY428.28. FASTA best: Q10512 Y019_MYCTU HYPOTHETICAL 39.2 kDa protein
MSMEG_1935	ML0815(75.1%)	MAB_3527(72.8%)	MMAR_RS06685(78.4%)	MAV_RS19935(79.4%)	Rv3208	hypothetical protein Rv3208
MSMEG_1936	ML0816(67.6%)	MAB_3526c(64.5%)	not_found(skip)	not_found(skip)	Rv3207c	hypothetical protein Rv3207c
MSMEG_1937	ML0817(80.1%)	MAB_3525c(85.6%)	MMAR_RS06695(83.1%)	MAV_RS19925(73.9%)	Rv3206c	, (MTCY07D11.20), len: 392. probable MOEB- homolog, possibly involved in cofactor synthesis, shows goodsimilarity to enzymes involved in molbdopterin synthesis. Has hydrophobic segment from 45-71, and belongs to the HesA/MoeB/ThiF family. FASTA best: P513
MSMEG_1938	ML0818(80.1%)	MAB_3524c(86.6%)	not_found(skip)	MAV_RS19920(86.3%)	Rv3205c	hypothetical protein Rv3205c
MSMEG_1952	ML0637(71.1%)	MAB_3511c(73.9%)	MMAR_RS06755(76.5%)	MAV_RS19875(76.7%)	Rv3198c	, (MTV014.42c), uvrD, len: 700. Probable UvrD similar to several, especially the products of two adjacent orfs in M. leprae B1937_F1_27 (P53528) and B1937_F1_26 (Q49764).Also very similar to Mycobacterium tuberculosis protein MTCY10D7_25 (771 aa). Contain
MSMEG_1954	ML0640(68.9%)	MAB_3503(56.1%);MAB_3504(60.2%)	MMAR_RS06765(78.3%)	MAV_RS19865(78.7%)	Rv3197	hypothetical protein Rv3197
MSMEG_1957	ML0642(67.6%)	MAB_3501(70.3%)	not_found(skip)	MAV_RS19855(74.7%)	Rv3195	hypothetical protein Rv3195
MSMEG_1958	ML0643(71.6%)	MAB_3499c(67.0%)	MMAR_RS06780(71.9%)	MAV_RS19850(73.3%)	Rv3194c	hypothetical protein Rv3194c
MSMEG_1959	ML0644(76.8%)	MAB_3498c(69.4%)	MMAR_RS06785(79.8%)	MAV_RS19845(79.5%)	Rv3193c	hypothetical protein Rv3193c
MSMEG_2078	ML2028(65.3%)	MAB_0176(56.9%);MAB_0177(56.0%)	MMAR_RS13845(67.7%)	MAV_RS13425(66.1%)	Rv1886c	, (MTCY180.32), fbpB, len: 325. Function: antigen 85-B precursor, mycolyl transferase, fibronectin binding protein. Related to precursors of antigen 85-A and antigen 85-C. FASTA results: A85B_MYCTU P31952 antigen 85-b precursor (85b) (325 aa) opt: 2249; E
MSMEG_2080	ML0660(81.3%)	MAB_3487(81.8%)	MMAR_RS07460(79.6%)	MAV_RS19260(80.8%)	Rv3140	, (MTCY03A2.18c), len: 401.fadE23, PUTATIVE ACYL-COA DEHYDROGENASE, similar to ACDS_HUMAN P16219 acyl-CoA dehydrogenase, short-chain (412 aa), FASTA scores: opt:575, E(): 6.4e-30, (31.2% identity in 394 aa overlap). EQUIVALENT to MLCB1779_21 Mycobacterium
MSMEG_2081	ML0661(74.4%)	MAB_3486(66.4%)	MMAR_RS07465(79.6%)	MAV_RS19255(78.4%)	Rv3139	, (MTCY03A2.19c), len: 468, fadE24, probable acyl-CoA dehydrogenase, equivalent to MLCB1779_20 Mycobacterium leprae O32890 HYPOTHETICAL 49.8 KD PROTEIN (83.6% identity in 464 aa overlap). Contains acyl-CoA dehydrogenases signature 2 (PS00073) near C-termi
MSMEG_2083	ML0662(63.3%)	MAB_3485(64.7%)	MMAR_RS07470(66.4%)	MAV_RS19250(69.6%)	Rv3137	hypothetical protein Rv3137
MSMEG_2086	ML0667(85.0%)	MAB_3478c(88.9%)	MMAR_RS07550(88.4%)	MAV_RS19195(89.5%)	Rv3105c	, (MTCY164.15c), len: 378. prfB. Probable peptide chain release factor 2, strong similarity to M. leprae sp|O32885|O32885 PEPTIDE CHAIN RELEASE FACTOR 2 (374 aa) opt: 2197 z-score: 2444.0 E(): 0; 90.1% identityin 372 aa overlap and RF2_SALTY P28353 (365 a
MSMEG_2089	ML0669(90.0%)	MAB_3475c(86.5%)	MMAR_RS07560(91.7%)	MAV_RS19180(89.1%)	Rv3102c	, (MTCY164.13_2c), len: 229. ftsE. Probable cell division ATP-binding protein, similar to FTSE_ECOLI P10115 (222 aa). FASTA, opt: 649, E(): 5.2e-35; 49.1% identity in 216 aa overlap. Contains ATP/GTP-binding site motif A(P-loop; PS00017) and ABC transport
MSMEG_2090	ML0670(77.2%)	MAB_3474c(67.8%)	MMAR_RS07565(81.9%)	MAV_RS19175(79.2%)	Rv3101c	, (MTCY164.12c), ftsX, len: 297, membrane protein possibly FtsX, similar to FTSX_HAEIN P44872 cell division protein FtsX homolog (310 aa), fasta results, opt: 196E(): 3.9e-06; (20.6% identity in 243 aa overlap)
MSMEG_2107	ML2491(43.5%)	MAB_3454(52.9%)	MMAR_RS12910(59.7%)	MAV_RS04970(55.8%)	Rv1754c	hypothetical protein Rv1754c
MSMEG_2291	ML1740(68.2%)	MAB_3420c(68.2%)	MMAR_RS08090(77.6%)	MAV_RS18805(74.8%)	Rv3057c	hypothetical protein Rv3057c
MSMEG_2297	ML1736(81.2%)	MAB_3415c(80.0%)	MMAR_RS08110(79.7%)	MAV_RS18785(84.8%)	Rv3053c	, (MTCY22D7.29), len: 79. nrdH. Probable NrdH protein, involved in electron transfer, shows strong similarity to other NrdH glutaredoxin-like proteins. FASTA best: sp|Q56108|NRDH_SALTY GLUTAREDOXIN-LIKE PROTEIN NRDH. (81 aa) fatsa scores, opt: 243 z-score
MSMEG_2299	ML1734(89.7%)	MAB_3413c(92.4%)	not_found(skip)	MAV_RS18775(92.2%)	Rv3051c	, (MTV012.66c), len: 693. nrdE, ribonucleotide-diphosphate reductase alpha chain nearly identical to P50640|RIR1_MYCTU. Contains PS00089 Ribonucleotide reductase large subunit signature and is continuation of MTCY22D7.31.FASTA score: sp|P50640|RIR1_MYCTU
MSMEG_2313	ML1731(90.2%)	MAB_3404c(89.8%)	MMAR_RS08145(91.0%)	MAV_RS18750(92.6%)	Rv3048c	, (MTV012.63c), len: 324. nrdG. Identical to M. tuberculosis RIBONUCLEOSIDE-DIPHOSPHATE REDUCTASE 2 BETA CHAIN (EC 1.17.4.1). Also very similar to second M. tuberculosis enzyme MTCY39.38 Q10840|RIR2_MYCTU. Contains PS00368 Ribonucleotide reductase small s
MSMEG_2317	ML1730(73.2%)	MAB_3400(78.2%)	MMAR_RS08155(81.1%)	MAV_RS18740(77.1%)	Rv3045	, (MTV012.60), len: 346. adhC. Identical to alcohol dehydrogenase from M. bovis BCG. Contains PS00059 Zinc-containing alcohol dehydrogenases signature. FASTA score: sp|P31975|ADH_MYCBO NADP-DEPENDENT ALCOHOL DEHYDROGENA (346 aa) opt: 2302 z-score: 2682.6
MSMEG_2321	ML1727(77.7%)	MAB_3388c(72.1%)	not_found(skip)	MAV_RS18725(78.7%)	Rv3042c	, (MTV012.57c), len: 409. The C-terminal domain (150-409) is highly similar to several SerB proteins e.g. P06862|SERB_ECOLI. N-terminus (1-150) shows no similarity, FASTA score: sp|P06862|SERB_ECOLI PHOSPHOSERINE PHOSPHATASE (EC 3.1 (322 aa) opt: 628 z-sc
MSMEG_2326	ML1726(71.3%)	MAB_3384c(70.3%)	MMAR_RS08210(79.8%)	MAV_RS18720(81.6%)	Rv3041c	hypothetical protein Rv3041c
MSMEG_2327	-(skip)	MAB_3383c(52.8%)	MMAR_RS08215(68.5%)	MAV_RS18715(67.4%)	Rv3040c	hypothetical protein Rv3040c
MSMEG_2328	ML1724(54.1%)	MAB_3382c(46.8%)	MMAR_RS08220(54.0%)	not_found(skip)	Rv3039c	, (MTV012.54c), len: 254. echA17, Enoyl-CoA Hydratase/Isomerase Superfamily member, echA17. Probable enoyl-CoA hydratase, similar to many closest to Mycobacteriumleprae B1306.05c protein. FASTA score: Y13803|MLB1306_5 Mycobacterium leprae cosmid B1306 (25
MSMEG_2329	ML1723(77.5%)	MAB_3381c(82.5%)	MMAR_RS08225(85.0%)	MAV_RS18705(87.1%)	Rv3038c	hypothetical protein Rv3038c
MSMEG_2333	ML1720(52.8%)	MAB_3379(52.8%)	not_found(skip)	not_found(skip)	Rv3035	hypothetical protein Rv3035
MSMEG_2335	ML1719(84.6%)	MAB_3378c(80.3%)	MMAR_RS08250(86.2%)	MAV_RS18680(85.4%)	Rv3034c	hypothetical protein Rv3034c
MSMEG_2349	ML1714(76.5%)	MAB_3365(75.4%)	MMAR_RS08320(79.1%)	MAV_RS18585(76.4%)	Rv3031	hypothetical protein Rv3031
MSMEG_2350	ML1713(65.4%)	MAB_3364(67.1%)	MMAR_RS08325(69.7%)	MAV_RS18580(70.4%)	Rv3030	hypothetical protein Rv3030
MSMEG_2351	ML1712(85.7%)	MAB_3363c(84.0%)	MMAR_RS08330(87.8%)	MAV_RS18575(87.1%)	Rv3029c	, (MTV012.44c), len: 266 aa. fixA, Probable electron transfer flavoprotein beta-subunit. Equivalent of Mycobacterium leprae FixA protein; MLCB637.03, FASTA score:Z99263|MLCB637_3 (266 aa) opt: 1603 z-score: 1883.0 E(): 0;(95.1% identity in 266 aa overlap)
MSMEG_2352	ML1711(78.6%)	MAB_3362c(78.6%)	MMAR_RS08335(82.4%)	MAV_RS18570(83.6%)	Rv3028c	, (MTV012.43c), len: 318. fixB. Probable electron transfer flavoprotein alpha subunit for various dehydrogenases. Equivalent to Mycobacterium leprae FixB; MLCB637.04, FASTA score: Z99263|MLCB637_4 Mycobacterium leprae cosmid B637. (318 aa) opt: 1788 z-sco
MSMEG_2357	ML1708(72.0%)	MAB_3357c(70.1%)	MMAR_RS08355(76.7%)	MAV_RS18555(76.4%)	Rv3025c	hypothetical protein Rv3025c
MSMEG_2358	ML1707(74.3%)	MAB_3356c(78.4%)	not_found(skip)	not_found(skip)	Rv3024c	hypothetical protein Rv3024c
MSMEG_2359	ML1706(67.1%)	MAB_3352c(56.1%)	MMAR_RS08370(70.3%)	MAV_RS18540(67.5%)	Rv3015c	hypothetical protein Rv3015c
MSMEG_2362	ML1705(76.1%)	MAB_3345c(78.9%)	MMAR_RS08380(77.5%)	MAV_RS18535(80.5%)	Rv3014c	, (MTV012.28c), len: 691. Probable ligA, DNAligase, similar to many prokaryotic and eukaryotic ligases,best with M. leprae MLCB637.10. FASTA score: Z99263|MLCB637_10 Mycobacterium leprae cosmid B637. (694 aa) opt: 3844 z-score: 4389.1 E(): 0; (84.7% ident
MSMEG_2363	ML1704(70.0%)	MAB_3343(77.2%)	not_found(skip)	not_found(skip)	Rv3013	hypothetical protein Rv3013
MSMEG_2364	ML1703(70.7%)	MAB_3342c(70.6%)	MMAR_RS08420(83.8%)	MAV_RS18495(80.8%)	Rv3012c	, (MTV012.26c), len: 99. Probably corresponds to gatC, Glu-tRNA-Gln amidotransferase subunit C similar to several e.g. G2589194 (96 aa). See Proc Natl Acad Sci U S A 1997 Oct 28;94(22):11819-11826. Equivalent to hypothetical protein MLCB637.12 from Mycoba
MSMEG_2365	ML1702(85.9%)	MAB_3341c(85.2%)	MMAR_RS08425(88.9%)	MAV_RS18490(90.5%)	Rv3011c	, (MTV012.25c), len: 494. Probable gatA, Glu-tRNA-Gln amidotransferase subunit A similar to several e.g. G2589195 (486 aa). See Proc Natl Acad Sci U S A 1997 Oct28;94(22):11819-11826. Similar to many prokaryotic and eukaryotic amidases, best with Mycobact
MSMEG_2366	ML1701(78.5%)	MAB_3335c(77.7%)	MMAR_RS08430(81.0%)	MAV_RS18485(82.1%)	Rv3010c	, (MTV012.24c), len: 343. Phosphofructokinase, pfkA, similar to many, best with Mycobacterium leprae MLCB637.14. Contains PS00433 Phosphofructokinase signature. FASTA score: gp|Z99263|MLCB637_14 (348 aa) opt: 2099 z-score: 2588.0 E(): 0; (90.4% identity i
MSMEG_2367	ML1700(81.7%)	MAB_3334c(81.0%)	MMAR_RS08435(83.9%)	MAV_RS18475(84.1%)	Rv3009c	, (MTV012.23c), len: 509. Probable gatB, Glu-tRNA-Gln amidotransferase subunit B. Similar to several e.g. G2589196 (476 aa) See Proc Natl Acad Sci U S A 1997 Oct28;94(22):11819-11826. Equivalent to Mycobacterium leprae protein MLCB637_15, len: 509 aa; sim
MSMEG_2369	ML1699(73.2%)	MAB_3333(64.8%)	not_found(skip)	not_found(skip)	Rv3006	, (MTV012.20), len: 373. Unknown but equivalent to M. leprae lipoprotein MLCB637.17c. Contains signal sequence and appropriately positioned PS00013 Prokaryotic membrane lipoprotein lipid attachment site, followed by a proline-rich domain. FASTA score: gp|
MSMEG_2373	ML1695(77.6%)	MAB_3322c(78.8%)	MMAR_RS08465(83.0%)	MAV_RS18450(84.1%)	Rv3002c	, (MTV012.16c), len: 168. Acetolactate synthase small subunit, ilvN, similar to many eg Mycobacterium leprae MLCB637.21. FASTA score: gp|Z99263|MLCB637_21 Mycobacterium leprae cosmid B637. (169 aa) opt: 843 z-score: 1038.0 E(): 0; (83.5% identity in 164 a
MSMEG_2374	ML1694(84.9%)	MAB_3321c(88.4%)	MMAR_RS08470(87.2%)	MAV_RS18445(86.9%)	Rv3001c	, (MTV012.15c), len: 333. Ketol-acid reductoisomerase, ilvC, similar to many eg. ILVC_MYCAV Q59500 (333aa). FASTA score: sp|Q59500|ILVC_MYCAV KETOL-ACID REDUCTOISOMERASE (333 aa) opt: 1977 z-score: 2361.0 E(): 0; (87.7% identity in 333 aa overlap). TBpars
MSMEG_2378	ML1692(82.2%)	MAB_3304c(82.8%)	MMAR_RS08485(85.6%)	MAV_RS18430(85.2%)	Rv2996c	, (MTV012.10), len: 528. D-3-phosphoglycerate dehydrogenase, serA, similar to many e.g. JU67544_7 Methanococcus jannaschii (524 aa), best with M. leprae serA 9MLCB637_25). Contains PS00017 ATP/GTP-binding site motif A (P-loop), PS00065 D-isomer specific 2
MSMEG_2379	ML1691(75.9%)	MAB_3303c(80.0%)	MMAR_RS08490(80.2%)	MAV_RS18425(80.6%)	Rv2995c	, (MTV012.09), len: 336. 3-isopropylmalate dehydrogenase, leuB, identical to M. tuberculosis enzyme. FASTA score: sptr|P95313|P95313 3-ISOPROPYLMALATE DEHYDROGENASE (336 aa) opt: 2175 z-score: 2511.9 E(): 0; (100.0% identity in 336 aa overlap). TBparse sc
MSMEG_2382	ML1689(69.1%)	MAB_3299c(84.0%)	MMAR_RS08500(80.0%)	MAV_RS18415(82.5%)	Rv2993c	hypothetical protein Rv2993c
MSMEG_2387	ML1685(82.2%)	MAB_3294c(83.9%)	MMAR_RS08550(84.1%)	MAV_RS18385(85.1%)	Rv2988c	, (MTV012.02c), len: 473. leuC, 3-isopropylmalate dehydratase large subunit, similar to many e.g. A.teichomyceticus leuC (X84647) best with M. leprae (Z99263|MLCB637_32). FASTA score: gp|Z99263|MLCB637_32 Mycobacterium leprae cosmid B637. (476 aa) opt: 28
MSMEG_2388	ML1684(84.3%)	MAB_3293c(84.4%)	MMAR_RS08555(89.4%)	MAV_RS18380(86.9%)	Rv2987c	, (MTV012.01c), len: 198. leuD, 3-isopropylmalate dehydratase small subunit (ec 4.2.1.33), similar to many e.g. S. typhimurium leuD P04787, best with M. leprae. FASTA score: gp|Z99263|MLCB637_33 Mycobacterium leprae cosmid B637. (198 aa) opt: 1155 z-score
MSMEG_2389	ML1683(75.3%)	MAB_3292c(81.3%)	MMAR_RS08560(83.3%)	not_found(skip)	Rv2986c	, (MTCY349.01), len: 214 aa. Probable hupB, resembles fusion between HU and histone. Equivalent to M. leprae sp|O33125|O33125 HISTONE-LIKE DNA BINDING PROTEIN. (200 aa) opt: 914 z-score: 751.6 E(): 0; 80.1% identity in 216 aa overlap; also similar at N-te
MSMEG_2390	ML1682(57.3%)	MAB_3291(55.9%)	MMAR_RS08565(59.8%)	MAV_RS18370(62.7%)	Rv2985	, (MTCY349.02c), len: 317 aa. Equivalent to M. leprae sp|O33126|O33126 HYPOTHETICAL 34.5 KD PROTEIN.(312aa) opt: 1514 z-score: 1817.8 E(): 0; 71.8% identity in 316 aa overlap; also some similarity with G886310, M.leprae L222-ORF6 (251 aa), fasta scores, o
MSMEG_2391	ML1681(77.7%)	MAB_3290(77.4%)	MMAR_RS08570(80.0%)	MAV_RS18365(80.2%)	Rv2984	, (MTCY349.03c), len: 742 aa. ppk, similar toeg G755167 polyphosphate kinase (685 aa), fasta scores, opt: 1263, E(): 0, (41.7% identity in 702 aa overlap). Equivalent to M. leprae sp|O33127|O33127 POLYPHOSPHATE KINASE (739 aa) opt: 4264 z-score: 4869.2 E(
MSMEG_2393	ML1679(68.9%)	MAB_3288c(72.3%)	MMAR_RS08580(72.8%)	MAV_RS18355(42.7%)	Rv2982c	, (MTCY349.05), len: 334 aa. gpdA2, similar to eg GPDA_BACSU P46919 glycerol-3-phosphate dehydrogenase (345 aa), fasta scores, opt: 872, E(): 0, (44.9% identity in 325 aa overlap). Equivalent to M. leprae sp|O33129|O33129GLYCEROL-3-PHOSPHATE DEHYDROGENASE
MSMEG_2395	ML1678(72.7%)	MAB_3286c(72.9%)	MMAR_RS08585(79.9%)	MAV_RS18350(79.6%)	Rv2981c	, (MTCY349.06), len: 373 aa. Probable ddlA, similar to eg DDLA_ECOLI P23844 d-alanine-d-alanine ligase a (364 aa), fasta scores, opt: 938, E(): 0, (44.5% identityin 364 aa overlap); contains PS00843 D-alanine--D-alanine ligase signature 1
MSMEG_2398	ML1676(64.5%)	MAB_3284c(54.9%)	MMAR_RS08595(66.2%)	MAV_RS18340(62.0%)	Rv2977c	, (MTCY349.10), len: 333 aa. Possible thiL, similar to several thiamin-monophosphate kinases THIL_ECOLIP77785 thiamin-monophosphate kinase (ec 2.7. (325 aa) FASTAscores: opt: 418 E(): 7.8e-19; (36.9% identity in 282 aaoverlap). Note the start, as given, i
MSMEG_2399	ML1675(78.4%)	MAB_3283c(77.1%)	MMAR_RS08605(84.6%)	MAV_RS18335(81.1%)	Rv2976c	, (MTCY349.11), len: 227 aa. ung, probable uracil-DNA glycosylase; similar to eg UNG_BACSU P39615 uracil-dna glycosylase (225 aa), fasta scores, opt: 625, E(): 1e-35, (45.5% identity in 222 aa overlap)
MSMEG_2403	ML1671(66.1%)	MAB_3278c(57.4%)	MMAR_RS08630(67.8%)	MAV_RS18290(68.2%)	Rv2973c	, (MTCY349.14), len: 737 aa. Probable recG, similar to eg T. pallidum sp|P96130|P96130 RECG. (686 aa) fasta scores, opt: 644 z-score: 769.9 E(): 0; 34.9% identity in 527 aa overlap; and RECG_ECOLI P24230 atp-dependent dna helicase recg (693 aa), fasta sco
MSMEG_2407	ML1669(63.3%)	MAB_1528c(49.8%)	MMAR_RS08640(60.9%)	not_found(skip)	Rv2971	hypothetical protein Rv2971
MSMEG_2411	ML1666(54.9%)	MAB_3268c(65.4%)	not_found(skip)	MAV_RS18265(66.4%)	Rv2968c	hypothetical protein Rv2968c
MSMEG_2414	ML1663(80.6%)	MAB_3259c(80.7%)	MMAR_RS08675(86.1%)	MAV_RS18255(88.1%)	Rv2965c	, (MTCY349.22), len: 161 aa. kdtB, identicalto G560525 U0002E, similar to KDTB_ECOLI P23875 lipopolysaccharide core biosynthesis protein (159 aa), fasta scores, opt: 459, E(): 8.5e-26, (45.2% identity in 155 aa overlap)
MSMEG_2416	ML1661(81.8%)	MAB_3258c(84.1%)	MMAR_RS08820(83.7%)	MAV_RS18140(84.5%)	Rv2927c	hypothetical protein Rv2927c
MSMEG_2418	ML1659(72.7%)	MAB_3256c(66.7%)	MMAR_RS08830(71.6%)	MAV_RS18130(74.8%)	Rv2925c	, (MTCY338.14c), len: 240. RNase III, Q10962; RNC_ECOLI P05797 ribonuclease III, (226 aa) opt: 459, z-score: 563.7, E(): 7.5e-25, (41.8% identity in 213 aa overlap); contains PS00517 Ribonuclease III family signature
MSMEG_2419	ML1658(74.0%)	MAB_3255c(68.2%)	MMAR_RS08835(77.6%)	MAV_RS18125(79.0%)	Rv2924c	, (MTCY338.13c), len: 289.fpg, Probable formamidopyrimidine-dna glycosylase, Q10959;, similar to eg FPG_ECOLI P05523 (269 aa) FASTA scores, opt: 424, z-score: 509.3, E(): 8e-22, (34.1% identity in 290 aa overlap)
MSMEG_2424	ML1628(63.7%)	MAB_3241c(68.5%)	MMAR_RS08850(72.7%)	MAV_RS18100(70.4%)	Rv2921c	, (MTCY338.10c), len: 422. ftsY, Probable cell division protein FtsY, Q10969, similar to eg FTSY_ECOLIP10121, cell division protein ftsy (497 aa), FASTA scores,opt: 800, z-score: 819.9, E(): 4e-39, (40.9% identity in 328 aa overlap): contains PS00017 ATP/
MSMEG_2430	ML1622(80.6%)	MAB_3237c(81.8%)	MMAR_RS08880(81.7%)	MAV_RS18070(85.7%)	Rv2916c	, (MTCY338.04c), ffh, signal recognition particle protein, len: 525, similar to eg SR54_BACSU P37105 signal recognition particle protein (fifty-four homologue, (446 aa) FASTA scores, opt: 1451, z-score: 1409.6 E(): 0,Smith-Waterman score: 1451; (51.5% ide
MSMEG_2435	ML1618(74.5%)	MAB_3229c(85.9%)	MMAR_RS08915(74.4%)	MAV_RS18040(72.9%)	Rv2909c	, (MTCY274.41c), len: 162. rpsP, 30S ribosomal protein S16, similar to eg RS16_BACSU P21474 30s ribosomal protein s16 (bs17). (89 aa) FASTA scores, opt: 258, z-score: 277.9, E(): 6.2e-09, (42.9% identity in 91 aa overlap)
MSMEG_2436	ML1617(87.5%)	MAB_3228c(96.1%)	MMAR_RS08920(92.5%)	MAV_RS18035(92.5%)	Rv2908c	hypothetical protein Rv2908c
MSMEG_2437	ML1616(59.3%)	MAB_3227c(64.9%)	MMAR_RS08925(65.0%)	MAV_RS18030(68.2%)	Rv2907c	, (MTCY274.38c), unknown, len: 176, similar to RIMM_ECOLI 16S RRNA PROCESSING PROTEIN RIMM. (185 aa). FASTA scores, opt: 249, z-score: 305.2, E(): 1.9e-10, (29.2%identity in 185 aa overlap). Equivalent to M. leprae sp|O33016|O33016 HYPOTHETICAL 19.3 KD PR
MSMEG_2438	ML1615(76.1%)	MAB_3226c(74.4%)	MMAR_RS08930(78.3%)	MAV_RS18025(77.8%)	Rv2906c	, (MTCY274.37c), len: 230. trmD, trna m1G methyltransferase, similar to eg TRMD_ECOLI P07020 trna (guanine-n1)-methyltransferase (255 aa) FASTA scores, opt: 573, z-score: 712.6, E(): 3.8e-33, (42.1% identity in 228 aa overlap)
MSMEG_2440	ML1613(92.0%)	MAB_3224c(89.4%)	MMAR_RS08940(93.8%)	MAV_RS18015(92.9%)	Rv2904c	, (MTCY274.35c), len: 113. rplS, 50S ribosomal protein L19, similar to eg RL19_BACST P30529, (116 aa) FASTA scores, opt: 518, z-score: 642.0, E(): 3.3e-29, (71.7%identity in 106 aa overlap)
MSMEG_2441	ML1612(63.6%)	MAB_3223c(43.3%)	MMAR_RS08945(67.7%)	MAV_RS18010(67.5%)	Rv2903c	, (MTCY274.34c), len: 294. lepB, signal peptidase I, similar to many eg LEP_BACLI P42668 signal peptidase i, (186 aa), FASTA scores, opt: 218, z-score: 256.4, E(): 9.9e-08, (34.5% identity in 194 aa overlap); contains PS00501 Signal peptidases I serine ac
MSMEG_2442	ML1611(64.7%)	MAB_3222c(62.1%)	MMAR_RS08950(73.2%)	MAV_RS18005(70.2%)	Rv2902c	, (MTCY274.33c), len: 264. rnhB, ribonuclease HII, similar to eg RNH2_ECOLI P10442 ribonuclease hii, (213 aa) FASTA scores, opt: 519, z-score: 609.4, E(): 2.1e-27, (48.6% identity in 183 aa overlap)
MSMEG_2443	ML1610(96.0%)	MAB_3221c(92.1%)	MMAR_RS08955(97.0%)	MAV_RS18000(96.0%)	Rv2901c	hypothetical protein Rv2901c
MSMEG_2515	ML1600(72.7%)	MAB_3204c(72.7%)	MMAR_RS09005(75.0%)	MAV_RS17950(74.7%)	Rv2894c	, (MTCY274.25c), len: 298. xerC, integrase/recombinase, most similar to XERC_HAEIN P44818 integrase/recombinase xerc, (295 aa), opt: 627, z-score: 726.6, E(): 6.3e-34, (39.9% identity in 296 aa overlap). M. leprae equivalent is sp|O33037|O33037 XERC PROTE
MSMEG_2519	ML1598(81.3%)	MAB_3196c(82.8%)	MMAR_RS09015(85.7%)	MAV_RS17940(86.3%)	Rv2890c	, (MTCY274.21c), len: 287. rpsB, probable 30s ribosomal protein s2, most similar to RS2_PEDAC P49668, (261 aa) FASTA scores, opt: 934, z-score: 1076.4, E(): 0, (58.1% identity in 248 aa overlap); contains PS00962 Ribosomal protein S2 signature 1
MSMEG_2520	ML1597(79.0%)	MAB_3195c(84.1%)	MMAR_RS09020(82.2%)	MAV_RS17935(86.2%)	Rv2889c	, (MTCY274.20c), len: 271. Probable elongation factor tsf, most similar to EFTS_SPIPL P34828 elongationfactor ts (ef-ts) (247 aa) FASTA scores, opt: 509, z-score:539.3, E(): 1.7e-23, (38.3% identity in 253 aa overlap); contains PS01127 Elongation factor T
MSMEG_2540	ML1591(80.3%)	MAB_3188c(85.9%)	MMAR_RS09050(84.6%)	MAV_RS17890(86.0%)	Rv2883c	, (MTCY274.14c), len: 261. pyrH, probable uridylate kinase, similar to eg PYRH_ECOLI P29464, (uk) (240 aa), opt: 666, z-score: 757.9, E(): 1.1e-35, (45.7% identity in 232 aa overlap). M.leprae equivalent is sp|O33045|O33045 URIDYLATE KINASE. (279 aa) opt:
MSMEG_2541	ML1590(86.5%)	MAB_3187c(82.2%)	MMAR_RS09055(85.4%)	MAV_RS17885(87.0%)	Rv2882c	, MTCY274.13c, frr, probable ribosome recycling factor, len: 185, similar to RRF_ECOLI P16174, (185 aa)FASTA scores, opt: 473, z-score: 540.8, E(): 1.4e-23, (40.2% identity in 184 aa overlap). Equivalent to M. leprae sp|O33046|O33046 RIBOSOME RECYCLING FA
MSMEG_2543	ML1589(59.9%)	MAB_3186c(67.1%)	MMAR_RS09060(62.0%)	MAV_RS17880(63.7%)	Rv2881c	, (MTCY274.12c), len: 306, cdsA, similar to CDSA_ECOLI P06466 phosphatidate cytidylyltransferase (249 aa). FASTA scores, opt: 352, z-score: 410.3, E(): 2.6e-16, (40.4% identity in 156 aa overlap); contains PS00017 ATP/GTP-binding site motif A
MSMEG_2578	ML1583(72.5%)	MAB_3171c(74.6%)	MMAR_RS09100(74.7%)	MAV_RS17860(71.7%)	Rv2870c	hypothetical protein Rv2870c
MSMEG_2579	ML1582(70.4%)	MAB_3170c(60.7%)	MMAR_RS09105(71.4%)	MAV_RS17855(72.1%)	Rv2869c	hypothetical protein Rv2869c
MSMEG_2580	ML1581(86.0%)	MAB_3169c(88.6%)	MMAR_RS09110(90.2%)	MAV_RS17850(89.2%)	Rv2868c	, (MTV003.14c), len: 387. gcpE; highly similar to essential gene of unknown function from E. coli and other prokaryotes eg. GCPE_ECOLI P27433 gcpe protein (protein e) (372 aa), fasta scores; opt: 984 z-score: 1272.9 E(): 0, 44.2% identity in 360 aa overla
MSMEG_2584	ML1577(72.9%)	MAB_3167c(61.8%)	MMAR_RS09120(73.8%)	MAV_RS17840(73.4%)	Rv2864c	hypothetical protein Rv2864c
MSMEG_2587	ML1576(84.9%)	MAB_3164c(78.7%)	MMAR_RS09130(86.7%)	MAV_RS17830(87.7%)	Rv2861c	, (MTV003.07c), len: 285 aa. map, methionineaminopeptidase, similar to many eg. AMPM_ECOLI P07906 methionine aminopeptidase (ec 3.4.11.18) (264 aa), fasta scores;opt: 793 z-score: 1107.5 E(): 0, 51.0% identity in 245 aaoverlap. Note that this gene has an
MSMEG_2619	ML1562(72.9%)	MAB_3142c(62.6%)	MMAR_RS09340(74.5%)	MAV_RS17730(74.4%)	Rv2846c	, (MTCY24A1.11), len: 530 aa. efpA, putativeefflux protein, almost identical to EMBL; L39922; G1161051EFFLUX PROTEIN
MSMEG_2625	ML1558(85.3%)	MAB_3135c(82.8%)	MMAR_RS09365(84.5%)	MAV_RS17700(84.1%)	Rv2841c	, (MTCY24A1.16-MTCY16B7.01), len: 347. nusA similar to eg NUSA_THETH P48514 n-utilization substance protein a homolog (387 aa), fasta scores, opt: 175 z-score: 218.1 E(): 3.7e-05 (28.5% identity in 179 aa overlap)
MSMEG_2628	ML1556(59.5%)	MAB_3131c(61.7%)	not_found(skip)	MAV_RS17690(59.2%)	Rv2839c	, (MTCY16B7.03), len: 900. Probable infB, initiation factor IF-2 similar at C-terminal half to egIF2_BACSU P17889 initiation factor if-2 (716 aa), fasta scores, opt: 1782, E(): 0, (46.6% identity in 686 aa overlap); contains PS00017 ATP/GTP-binding site m
MSMEG_2629	ML1555(64.6%)	MAB_3130c(69.2%)	MMAR_RS09385(67.4%)	MAV_RS17685(67.3%)	Rv2838c	, (MTCY16B7.04), len: 183. Probable rbfA, similarity to several RbfA proteins, eg to RBFA_BACSU P32731 ribosome-binding factor a (117 aa), fasta scores, opt: 199, E(): 4.2e-06, (32.4% identity in 108 aa overlap). Longer than other RbfA proteins
MSMEG_2647	ML1548(80.1%)	MAB_3118c(77.0%)	MMAR_RS09485(82.0%)	MAV_RS17645(81.0%)	Rv2795c	hypothetical protein Rv2795c
MSMEG_2648	ML1547(74.0%)	MAB_3117c(67.9%)	not_found(skip)	MAV_RS17640(77.3%)	Rv2794c	hypothetical protein Rv2794c
MSMEG_2649	ML1546(62.2%)	MAB_3116c(70.4%)	MMAR_RS09495(72.0%)	MAV_RS17635(68.7%)	Rv2793c	, (MTV002.58c), len: 298. Possible tRNA modification enzyme; similar in N-terminus to many eg. TRUB_ECOLI P09171 trna pseudouridine 55 synthase (314 aa), fasta scores; opt: 574 z-score: 601.4 E(): 2.4e-26, 42.5% identity in 214 aa overlap
MSMEG_2653	ML0852(81.7%)	MAB_3109c(82.2%)	not_found(skip)	MAV_RS17615(87.7%)	Rv2786c	, (MTV002.51c), len: 331 aa. ribF, riboflavin kinase; similar to many eg. RIBF_ECOLI P08391 riboflavin kinase (ec 2.7.1.26) (313 aa), fasta scores; opt: 517 z-score: 812.5 E(): 0, 35.9% identity in 306 aa overlap
MSMEG_2654	ML0853(86.5%)	MAB_3108c(91.0%)	MMAR_RS09520(88.8%)	MAV_RS17610(94.4%)	Rv2785c	, (MTV002.50c), len: 89 aa. rpsO, 30s ribosomal protein S15; highly similar to many eg. RS15_ECOLI P02371 30s ribosomal protein s15 (88 aa), fasta scores; opt: 295 z-score: 524.7 E(): 4.5e-22, 52.3% identity in 88 aa overlap. Contains PS00362 Ribosomal pr
MSMEG_2656	ML0854(83.7%)	MAB_3106c(85.5%)	MMAR_RS09535(86.0%)	MAV_RS17605(85.1%)	Rv2783c	, (MTV002.48c), len: 752 aa. gpsI, probable guanosine pentaphosphate synthetase and polyribonucleotide nucleotidyltransferase,; highly similar to Streptomyces antibioticus TR:Q53597 (EMBL:U19858) guanosine pentaphosphate synthetase, gpsI (740 aa), fasta s
MSMEG_2657	ML0855(74.7%)	MAB_3105c(69.6%)	MMAR_RS09540(78.1%)	not_found(skip)	Rv2782c	, (MTV002.47c), len: 438. pepR, probable protease/peptidase; similar to many eg. YMXG_BACSU (EMBL:U27560) Q04805 hypothetical processing protease (409 aa), fasta scores; opt: 1014 z-score: 1087.9 E(): 0, 38.3% identity in413 aa overlap. Contains PS00143 I
MSMEG_2659	ML1532(79.2%)	MAB_3100(79.2%)	MMAR_RS09550(81.4%)	MAV_RS17590(75.6%)	Rv2780	, (MTV002.45), len: 371 aa. ald, L-alanine dehydrogenase (40 kd antigen); almost identical to DHA_MYCTU P30234 alanine dehydrogenase (ec 1.4.1.1) (40 kd antigen) (373 aa) 99.5% identity in 373 aa overlap. Contains PS00836 and PS00837 Alanine dehydrogenase
MSMEG_2666	ML1525(80.1%)	MAB_3094c(83.4%)	MMAR_RS09615(55.5%)	not_found(skip)	Rv2771c	hypothetical protein Rv2771c
MSMEG_2670	ML1519(83.5%)	MAB_3091c(85.0%)	MMAR_RS09695(86.8%)	MAV_RS17490(89.1%)	Rv2764c	, (MTV002.29c), len: 263 aa. thyA, thymidylate synthase; highly similar to many eg. TYSY_ECOLI P00470 thymidylate synthase (ec 2.1.1.45) (264 aa), fasta scores; opt: 1309 z-score: 1937.5 E(): 0, 66.7% identity in 261 aa overlap. Contains PS00091 Thymidyla
MSMEG_2671	ML1518(61.2%)	MAB_3090c(53.3%)	MMAR_RS09700(66.1%)	MAV_RS17485(56.9%)	Rv2763c	, (MTV002.28c), len: 159 aa. dfrA, dihydrofolate reductase; similar to many eg. DYR_BACSU P11045 dihydrofolate reductase (ec 1.5.1.3) (168 aa), fasta scores; opt:340 z-score: 464.7 E(): 9.9e-19, 39.0% identity in 146 aa overlap. Contains PS00075 Dihydrofo
MSMEG_2683	ML1514(81.1%)	MAB_3085c(77.6%)	MMAR_RS09720(88.4%)	MAV_RS17465(88.4%)	Rv2754c	hypothetical protein Rv2754c
MSMEG_2684	ML1513(75.3%)	MAB_3084c(67.3%)	MMAR_RS09725(76.7%)	MAV_RS17460(77.7%)	Rv2753c	, (MTV002.18c), len: 300 aa. dapA, dihydrodipicolinate synthase; similar to many eg. DAPA_ECOLI P05640 dihydrodipicolinate synthase (ec 4.2.1.52) (292 aa), fasta scores; opt: 515 z-score: 735.8 E(): 0, 33.8% identity in 287 aa overlap. Contains PS00665 an
MSMEG_2685	ML1512(85.3%)	MAB_3083c(74.3%)	MMAR_RS09730(87.3%)	MAV_RS17455(86.7%)	Rv2752c	hypothetical protein Rv2752c
MSMEG_2690	ML0977(68.7%)	MAB_3074c(67.8%)	not_found(skip)	not_found(skip)	Rv2748c	, (MTV002.13c), len: 883 aa. Possible ftsK, member of the spoIIIE/ftsK family; similar in C-terminal half to SP3E_BACSU P21458 stage iii sporulation protein e (787 aa), fasta scores; opt: 1294 z-score: 1488.5 E(): 0, 50.9% identity in 485 aa overlap, and
MSMEG_2691	ML0978(69.4%)	MAB_3072(74.2%)	MMAR_RS09755(71.8%)	MAV_RS17430(70.0%)	Rv2747	hypothetical protein Rv2747
MSMEG_2692	ML0979(61.1%)	MAB_3071c(58.7%)	not_found(skip)	not_found(skip)	Rv2746c	, (MTV002.11c), len: 209 aa. pgsA2, PGP synthase; similar to many eg. PGSA_ECOLI P06978 cdp-diacylglycerol--glycerol-3-phosphate 3-phosphatidyltransferase (181 aa), fasta scores; opt: 322 z-score: 419.3 E(): 3.3e-16, 34.4% identity in 180 aa overlap. Cont
MSMEG_2698	ML0984(43.0%)	MAB_3063(53.1%);MAB_3064(43.8%)	MMAR_RS09780(63.0%)	MAV_RS17400(65.3%)	Rv2740	hypothetical protein Rv2740
MSMEG_2699	ML0985(73.4%)	MAB_3062c(70.4%)	MMAR_RS09785(76.4%)	MAV_RS17395(78.2%)	Rv2739c	hypothetical protein Rv2739c
MSMEG_2700	ML0986(67.2%)	MAB_3061c(79.7%)	MMAR_RS09790(66.2%)	MAV_RS17385(79.7%)	Rv2738c	hypothetical protein Rv2738c
MSMEG_2723	ML0987(44.5%)	MAB_3060c(94.3%)	MMAR_RS09800(92.6%)	MAV_RS17375(91.5%)	Rv2737c	, (MTV002.02c), len: 790 aa. recA, identicalto RECA_MYCTU P26345 reca protein (790 aa). Contains self-splicing protein element (intein) from 2294 to 969 (c), similar to intein II from TR:E332317 (EMBL:Y13030) DNA-directedDNA polymerase (EC 2.7.7.7) from T
MSMEG_2729	ML0989(74.7%)	MAB_3048c(78.5%)	MMAR_RS09810(76.6%)	not_found(skip)	Rv2733c	hypothetical protein Rv2733c
MSMEG_2734	ML0995(72.8%)	MAB_3044c(70.7%)	MMAR_RS09845(73.7%)	not_found(skip)	Rv2727c	, (MTCY154.07c), len: 314. miaA, probable trna delta(2)-isopentenylpyrophosphate transferase, len: 314 aa; similar to many eg. MIAA_ECOLI P16384 trna delta(2)-isopentenylpyrophosphate transferase (316 aa), fasta scores; opt: 565 z-score: 528.6 E(): 1.7e-2
MSMEG_2735	ML0996(70.2%)	MAB_3043c(64.4%)	MMAR_RS09850(74.4%)	MAV_RS17330(74.1%)	Rv2726c	, (MTCY154.06c), len: 289 aa. dapF, probablediaminopimelate epimerase, similar tomany eg. DAPF_SYNY3 P74667 diaminopimelate epimerase (ec 5.1.1.7) (279 aa), fastascores; opt: 251 z-score: 440.1 E(): 1.4e-17Smith-Watermanscore: 396; 34.2% identity in 295 a
MSMEG_2736	ML0997(77.0%)	MAB_3042c(79.2%)	MMAR_RS09855(75.8%)	MAV_RS17325(81.1%)	Rv2725c	, (MTCY154.05c), len: 495; Probable HflX, GTP-binding protein, similar to HFLX_ECOLI P25519 gtp-bindingprotein hflx (426 aa), fasta scores; opt: 916 z-score: 537.9 E(): 5.1e-23, 40.1% identity in 414 aa overlap. ContainsPS00017 ATP/GTP-binding site motif
MSMEG_2740	ML1003(78.1%)	MAB_3038(80.2%)	MMAR_RS09875(83.3%)	MAV_RS17310(83.1%)	Rv2720	, (MTCY05A6.41), len: 217. Function: LexA repressor. FASTA results: G1016352 LEXA GENE opt:1404; E(): 0;100% identity in 217 aa overlap. TBparse score is 0.872
MSMEG_2743	ML1005(87.0%)	MAB_3036c(87.7%)	MMAR_RS09885(90.3%)	MAV_RS17300(86.4%)	Rv2718c	hypothetical protein Rv2718c
MSMEG_2746	ML1009(71.9%)	MAB_3033(69.6%)	MMAR_RS09905(74.9%)	MAV_RS17280(72.4%)	Rv2714	hypothetical protein Rv2714
MSMEG_2750	ML1013(82.2%)	MAB_3029(83.0%)	MMAR_RS09925(86.1%)	MAV_RS17260(87.4%)	Rv2711	, (MTCY05A6.32), len: 230. Function: ideR, iron dependent repressor, IdeR, formerly known as DtxR. FASTAbest: G1171107 DIPTHERIA TOXIN REPRESSOR HOMOLOG (DTXR). 6/96 (230 aa)opt: 1494; E(): 0; 100.0% identity in 230 aa overlap. TBparse score is 0.876
MSMEG_2752	ML1014(93.1%)	MAB_3028(89.8%)	MMAR_RS09930(90.1%)	not_found(skip)	Rv2710	, (MTCY05A6.31), len: 323. Function: sigB, RNA polymerase sigma factor (formerly MysB). Contains sigma-70 factors family signatures 1 and 2 (PS00715; PS00716)FASTA best: G1171103 (323 aa) opt: 2062; E(): 0; 100.0% identity in 323 aa overlap. Highly simila
MSMEG_2753	ML1015(54.5%)	MAB_3027(60.6%)	not_found(skip)	not_found(skip)	Rv2709	hypothetical protein Rv2709
MSMEG_2754	ML1016(58.9%)	MAB_3026c(78.5%)	not_found(skip)	not_found(skip)	Rv2708c	hypothetical protein Rv2708c
MSMEG_2755	ML1017(60.4%)	MAB_3025(61.8%)	MMAR_RS09945(66.7%)	MAV_RS17240(66.0%)	Rv2707	hypothetical protein Rv2707
MSMEG_2758	ML1022(68.7%)	MAB_3009(83.2%)	MMAR_RS09965(79.5%)	not_found(skip)	Rv2703	, (MTCY05A6.24), len: 528. Function: sigA, RNA polymerase sigma factor (formerly MysA, also known as rpoV). Contains sigma-70 family signatures 1 and 2 (PS00715, PS00716). FASTA best: G1171102 RNA POLYMERASE SIGMA FACTOR. (528 aa) opt: 3366; E(): 0; 100%
MSMEG_2760	ML1023(59.7%)	MAB_3008(69.6%)	MMAR_RS09970(72.9%)	MAV_RS17210(73.0%)	Rv2702	, (MTCY05A6.23), len: 265. Function: ppgK, probable polyphosphate glucokinase Q59568 POLYPHOSPHATE GLUCOKINASE (EC 2.7.1.63) (POLYPHOSPHATE-GLUCOSE PHOSPHOTRANSFERASE). FASTA best: G1172222 POLYPHOSPHATE GLUCOKINASE (EC 2.7.1.63) (265 aa) opt: 1721; E():
MSMEG_2763	ML1026(91.0%)	MAB_3005c(94.0%)	MMAR_RS09985(91.0%)	MAV_RS17195(93.0%)	Rv2699c	hypothetical protein Rv2699c
MSMEG_2765	ML1028(85.1%)	MAB_3003c(80.5%)	MMAR_RS09995(85.7%)	MAV_RS17185(85.1%)	Rv2697c	, (MTCY05A6.18c), len: 154. dut, deoxyuridine 5-triphosphate nucleotidohydrolase. Highly similar to M.leprae protein and also to other deoxyuridine 5-triphosphate nucleotidohydrolases (e.g. P43058). FASTA best: G699195COSMID B1764 opt: 932; E(): 0; 90.9%
MSMEG_2766	ML1029(59.1%)	MAB_3002c(57.2%)	not_found(skip)	MAV_RS17180(68.1%)	Rv2696c	hypothetical protein Rv2696c
MSMEG_2776	ML1038(76.7%)	MAB_2990c(74.9%)	MMAR_RS10070(78.5%)	MAV_RS17125(78.5%)	Rv2682c	, (MTCY05A6.03c), len: 638. dxs, PROBABLE 1-DEOXYXYLULOSE-5-PHOSPHATE SYNTHASE (DXP SYNTHASE)unknown but highly similar to M. leprae G699189 TktB, similar to transketolases (EC 2.2.1.1). FASTA best: G699189 TKTB. opt: 3635; E(): 0; 86.4% identity in 632 a
MSMEG_2778	ML1040(64.4%)	MAB_2988(65.5%)	MMAR_RS10095(65.3%)	MAV_RS17120(65.0%)	Rv2681	hypothetical protein Rv2681
MSMEG_2779	ML1041(79.6%)	MAB_2987(76.2%)	not_found(skip)	not_found(skip)	Rv2680	hypothetical protein Rv2680
MSMEG_2780	ML1043(72.8%)	MAB_2986c(67.4%)	MMAR_RS10110(76.5%)	MAV_RS17105(76.2%)	Rv2678c	, (MTV010.02c), len: 357. hemE. Probable uroporphyrinogen decarboxylase (EC 4.1.1.37), similar to many.Best with M. leprae enzyme (except at N-terminus) but startchosen on basis of similarity to B. subtilis hemE. ContainsPS00907 Uroporphyrinogen decarboxy
MSMEG_2781	ML1044(63.7%)	MAB_2985c(55.6%)	MMAR_RS10115(65.2%)	hemE(skip)	Rv2677c	, (MTV010.01c), len: 425. Probable hemY, protoporphyrinogen oxidase, similar to several, closest to M.leprae enzyme (451 aa) but shorter than other other bacterial enzymes( 470). FASTA scores; sptr|Q50008|Q50008 HEMY (451 aa) opt: 2096 z-score: 2276.8 E()
MSMEG_2782	ML1045(80.5%)	MAB_2984c(80.5%)	MMAR_RS10120(84.4%)	MAV_RS17095(85.3%)	Rv2676c	hypothetical protein Rv2676c
MSMEG_2785	ML1338(65.9%)	MAB_2978(63.3%)	MMAR_RS10135(68.3%)	MAV_RS17065(68.3%)	Rv2673	hypothetical protein Rv2673
MSMEG_2786	ML1339(65.2%)	MAB_2977(59.1%)	not_found(skip)	MAV_RS17060(67.3%)	Rv2672	hypothetical protein Rv2672
MSMEG_2931	ML0456(76.9%)	MAB_2898c(80.5%)	MMAR_RS10385(82.3%)	MAV_RS16700(83.5%)	Rv2614c	, (MTCY01A10.20), len: 692 aa. thrS, similarto SYT_ECOLI P00955 threonyl-trna synthetase (642 aa), fasta scores, opt: 946, E(): 0, (40.7% identity in 612 aa overlap); contains PS00339 Aminoacyl-transfer RNA synthetases class-II signature 2
MSMEG_2932	ML0455(67.3%)	MAB_2897c(72.7%)	MMAR_RS10390(68.6%)	MAV_RS16695(72.5%)	Rv2613c	hypothetical protein Rv2613c
MSMEG_2933	ML0454(64.0%)	MAB_2896c(65.6%)	MMAR_RS10395(63.0%)	MAV_RS16690(68.9%)	Rv2612c	, (MTCY01A10.21), len: 217 aa. Probable pgsAsimilarity to CDP-diacylglycerol--glycerol-3-phosphate phosphatidyltransferases, equivalent to Z96801|MLCL581_10 Mycobacterium leprae cosmid L581; (239 aa) fasta scores: opt: 1141 z-score: 1451.6 E(): 0; 79.3% i
MSMEG_2934	ML0453(66.2%)	MAB_2895c(57.6%)	MMAR_RS10400(70.6%)	MAV_RS16685(70.0%)	Rv2611c	hypothetical protein Rv2611c
MSMEG_2935	ML0452(73.1%)	MAB_2894c(75.9%)	MMAR_RS10405(80.8%)	MAV_RS16680(79.8%)	Rv2610c	hypothetical protein Rv2610c
MSMEG_2937	ML0450(87.9%)	MAB_2892c(84.1%)	MMAR_RS10415(89.6%)	MAV_RS16670(93.1%)	Rv2606c	hypothetical protein Rv2606c
MSMEG_2939	ML0474(71.2%)	MAB_2890c(68.4%)	MMAR_RS10425(76.3%)	MAV_RS16660(73.7%)	Rv2604c	hypothetical protein Rv2604c
MSMEG_2940	ML0475(87.6%)	MAB_2888c(85.7%)	MMAR_RS10435(86.5%)	MAV_RS16655(86.5%)	Rv2603c	hypothetical protein Rv2603c
MSMEG_2943	ML0481(74.6%)	MAB_2884c(70.8%)	MMAR_RS10495(79.5%)	MAV_RS16625(76.7%)	Rv2594c	, (MTCY227.07), len: 188. Holliday junction resolvase, highly similar to RUVC_MYCLE P40834 probable crossover junction endodeoxyribonuclease ruvC (188 aa) FASTA scores, opt: 984, z-score: 1157.8, E(): 0, (81.0% identity in 184 aa overlap)
MSMEG_2944	ML0482(72.9%)	MAB_2883c(73.4%)	MMAR_RS10500(80.7%)	MAV_RS16620(80.9%)	Rv2593c	, (MTCY227.08), len: 196. Holliday junction binding protein ruvA, highly similar to RUVA_MYCLE P40832 probable holliday junction dna helicase (203 aa) FASTA scores, opt: 923, z-score: 1063.6, E(): 0, (76.8% identity in 203 aa overlap)
MSMEG_2945	ML0483(87.6%)	MAB_2882c(86.3%)	MMAR_RS10505(88.3%)	MAV_RS16615(88.7%)	Rv2592c	, (MTCY227.09), len: 344 aa. Holliday junction binding protein ruvB, RUVB_MYCLE P40833 probable holliday junction dna helicase (369 aa) FASTA scores, opt: 1929, z-score: 2176.5 E(): 0, (94.4% identity in 321 aa overlap); contains PS00017 ATP/GTP-binding s
MSMEG_2956	ML0484(66.9%)	MAB_2962(59.0%);MAB_4714c(56.7%)	MMAR_RS10535(70.4%)	MAV_RS16605(71.9%)	Rv2590	, (MTCY227.11c), len: 1168. fadD9, Acyl-CoA Synthetase. N-terminal 700 residues similar to long chain fatty acid ligase; C-terminus to polyketide synthases; contains PS00455 Putative AMP-binding domain signature, PS00061 Short-chain alcohol dehydrogenase
MSMEG_2959	ML0485(74.2%)	MAB_4207(62.6%)	MMAR_RS10540(75.6%)	MAV_RS16600(74.2%)	Rv2589	, (MTCY227.12c), len: 449. Probable gabT, highly similar to GABT_MYCLE P40829 4-aminobutyrate aminotransferase (446 aa) FASTA scores, opt: 2468, z-score: 2761.7, E(): 0, (83.7% identity in 449 aa overlap); contains PS00600Aminotransferases class-III pyrid
MSMEG_2960	ML0486(53.3%)	MAB_2881c(52.1%)	MMAR_RS10545(57.6%)	MAV_RS16595(56.2%)	Rv2588c	hypothetical protein Rv2588c
MSMEG_2961	ML0487(67.3%)	MAB_2880c(69.2%)	MMAR_RS10550(71.3%)	MAV_RS16590(73.2%)	Rv2587c	, (MTCY227.14), len: 573. Probable secD, highly similar to SECD_MYCLE P38387 protein-export membrane protein secd. (701 aa) FASTA scores, opt: 2462, z-score: 1738.2, E(): 0, (79.8% identity in 496 aa overlap)
MSMEG_2962	ML0488(63.3%)	MAB_2879c(60.7%)	MMAR_RS10555(65.4%)	MAV_RS16585(67.2%)	Rv2586c	, MTCY227.15, len: 442, probable secF, highly similar to SECF_MYCLE P38386 protein-export membrane protein secf. (394 aa) FASTA scores, opt: 1831, z-score: 2011.5, E(): 0, (75.4% identity in 398 aa overlap)
MSMEG_2963	ML0489(62.1%)	MAB_2878c(58.2%)	not_found(skip)	MAV_RS16580(63.2%)	Rv2585c	hypothetical protein Rv2585c
MSMEG_2965	ML0491(86.4%)	MAB_2876c(87.3%)	MMAR_RS10570(88.1%)	MAV_RS16570(87.3%)	Rv2583c	, (MTCY227.18), len: 790, relA, highly similar to sp|Q49640|RELA_MYCLE PUTATIVE GTP PYROPHOSPHOKINASE (E (787 aa) fasta score: opt: 4834 z-score: 5560.4 E(): 0;93.4% identity in 790 aa overlap
MSMEG_2974	ML0492(64.1%)	MAB_2874(59.9%)	not_found(skip)	MAV_RS16560(66.2%)	Rv2582	, (MTCY227.19c), len: 308. Probable cyclophilin, ppiB, highly similar to CYPH_MYCLE P46697 probable peptidyl-prolyl cis-trans isomerase (295 aa) FASTA scores, opt: 1423, z-score: 1371.2, E(): 0, (72.2% identity in 295 aa overlap)
MSMEG_2975	ML0493(71.1%)	MAB_2873c(58.1%)	MMAR_RS10580(71.5%)	MAV_RS16555(75.6%)	Rv2581c	hypothetical protein Rv2581c
MSMEG_2976	ML0494(78.9%)	MAB_2872c(76.6%)	MMAR_RS10585(82.9%)	MAV_RS16550(83.8%)	Rv2580c	, (MTCY227.21), len: 423. hisS, histidyl-trna synthetase, highly similar to SYH_MYCLE P46696 histidyl-trna synthetase (427 aa), FASTA scores, opt: 2375, z-score: 2558.1, E(): 0, 84.9% identity in 424 aa overlap; contains PS00017 ATP/GTP-binding site motif
MSMEG_3003	ML0501(79.4%)	MAB_2865c(82.4%)	not_found(skip)	MAV_RS16485(82.6%)	Rv2572c	, (MTCY227.29), len: 596. aspS, aspartyl-trna synthetase, highly similar to SYD_MYCLE P36429 (589 aa) FASTA scores, opt: 3534, z-, len: 300, highly similar to LINB_PSEPA P51698 score: 4184.0, E(): 0, (87.8% identity in 592 aa overlap); contains PS00179 Am
MSMEG_3017	ML2679(61.6%)	MAB_2858c(61.9%)	MMAR_RS10775(65.5%)	MAV_RS16440(64.9%)	Rv2567	hypothetical protein Rv2567
MSMEG_3018	ML0508(70.9%)	MAB_2857c(65.2%)	not_found(skip)	not_found(skip)	Rv2569c	hypothetical protein Rv2569c
MSMEG_3021	ML0510(73.0%)	MAB_2853c(81.5%)	MMAR_RS10790(79.8%)	MAV_RS16425(80.8%)	Rv2559c	hypothetical protein Rv2559c
MSMEG_3025	ML0512(79.5%)	MAB_2851c(81.5%)	MMAR_RS10805(83.2%)	MAV_RS16405(85.4%)	Rv2555c	, (MTCY318.01c-MTCY159.01), len: 904. alaS,alanyl-trna synthetase, similar to many eg. SYA_THIFE Q56273 alanyl-trna synthetase (ec 6.1.1.7) (877 aa), fasta scores; opt: 635 z-score: 2153.3 E(): 0, 43.5% identity in 751aa overlap
MSMEG_3026	ML0513(62.0%)	MAB_2850c(59.8%)	MMAR_RS10810(68.0%)	MAV_RS16400(72.8%)	Rv2554c	hypothetical protein Rv2554c
MSMEG_3027	ML0514(62.0%)	MAB_2849c(56.1%)	MMAR_RS10815(65.1%)	MAV_RS16395(63.1%)	Rv2553c	hypothetical protein Rv2553c
MSMEG_3028	ML0515(63.9%)	MAB_2848c(57.7%)	MMAR_RS10820(70.9%)	MAV_RS16390(64.1%)	Rv2552c	, (MTCY159.04), len: 269 aa. Probable aroE, shikimate 5-dehydrogenas, similar to eg AROE_ECOLI P15770 shikimate 5-dehydrogenase (272 aa), fasta scores, opt: 230, E(): 7.7e-08, (29.5% identity in 251 aa overlap)
MSMEG_3030	ML0516(81.3%)	MAB_2843c(80.1%)	MMAR_RS10830(83.8%)	MAV_RS16340(85.5%)	Rv2540c	, (MTCY159.16), len: 401 aa. aroF, similar to eg AROC_BACSU P31104 chorismate synthase (368 aa), fasta scores, opt: 1134, E(): 0, (48.9% identity in 358 aa overlap); contains PS00788 Chorismate synthase signature 2
MSMEG_3031	ML0517(52.9%)	MAB_2842c(61.9%)	MMAR_RS10835(54.4%)	MAV_RS16335(57.0%)	Rv2539c	, (MTCY159.17), len: 176 aa. aroK, similar to eg AROK_ECOLI P24167 shikimate kinase i, (172 aa), fasta scores, opt: 316, E(): 1.3e-13, (39.4% identity in 165 aa overlap); contains PS00017 ATP/GTP-binding site motif A, PS01128 Shikimate kinase signature
MSMEG_3033	ML0518(76.6%)	MAB_2841c(74.3%)	MMAR_RS10840(78.5%)	MAV_RS16330(78.2%)	Rv2538c	, (MTCY159.18), len: 362. aroB, almost identical to AROB_MYCTU P36919 3-dehydroquinate synthase
MSMEG_3034	ML0521(70.8%)	MAB_2838c(62.8%)	MMAR_RS10855(72.7%)	MAV_RS16315(72.3%)	Rv2535c	, (MTCY159.21), len: 372 aa. Probable pepQ, cytoplasmic peptidas, similar eg to YQHT_BACSU P54518 putative peptidase in gcvt-spoiii (353 aa), fasta scores, opt: 781, E(): 0, (40.1% identity in 354 aa overlap) also similarto MTCY49.29c (33.9% identity in 3
MSMEG_3035	ML0522(85.0%)	MAB_2837c(85.6%)	MMAR_RS10860(88.8%)	MAV_RS16310(92.0%)	Rv2534c	, (MTCY159.22), len: 187 aa. efp, similar toG1001112 hypothetical 20.4 kDa protein (187 aa), opt: 649,E(): 0, (50.3% identity in 185 aa overlap); also elongation factors eg EFP_ECOLI P33398 elongation factor p (ef-p), (187 aa), opt: 503, E(): 1.8e-27, (42
MSMEG_3036	ML0523(60.4%)	MAB_2836c(66.9%)	MMAR_RS10865(71.1%)	MAV_RS16305(75.6%)	Rv2533c	, (MTCY159.23), len: 156 aa. nusB, similar to eg NUSB_BACSU P54520 n utilization substance protein b hom (131 aa), fasta scores, opt: 315, E(): 5.4e-15, (39.5% identity in 129 aa overlap)
MSMEG_3043	ML0532(80.1%)	MAB_2831c(81.9%)	MMAR_RS10930(83.2%)	MAV_RS16220(83.5%)	Rv1380	, (MTCY02B12.14), pyrB, len: 319. Probable aspartate carbamoyltransferase similar to eg PYRB_BACCL P41008 aspartate carbamoyltransferase (308 aa), fasta scores, opt: 639, E(): 7.3e-36, (39.5% identity in 311 aa overlap); contains PS00097 Aspartate and orn
MSMEG_3044	ML0533(81.3%)	MAB_2830c(76.1%)	MMAR_RS10935(81.1%)	MAV_RS16215(84.7%)	Rv1381	, (MTCY02B12.15), pyrC, len: 430. Probable dihydroorotase, similar e.g. to SW:PYRC_BACCL P46538 (40.5%identity in 395 aa overlap); contains PS00483 Dihydroorotasesignature 2
MSMEG_3046	ML0535(78.2%)	MAB_2828c(76.4%)	MMAR_RS10945(81.8%)	MAV_RS16205(81.4%)	Rv1383	, (MTCY02B12.17), carA, len: 376. Carbamoyl-phosphate synthase, similar to e.g. CARA_ECOLI P00907 carbamoyl-phosphate synthase small chain (382 aa), fasta scores,opt: 796, E(): 0, (45.5% identity in 382 aa overlap); contains PS00442 Glutamine amidotransfe
MSMEG_3048	ML0537(72.0%)	MAB_2826c(68.0%)	MMAR_RS10955(73.9%)	MAV_RS16195(73.0%)	Rv1385	, (MTCY21B4.02), pyrF, len: 274. orotidine 5-phosphate decarboxylase, identical to M. bovis, DCOP_MYCBOP42610 (274 aa); contains PS00156 Orotidine 5-phosphate decarboxylase active site
MSMEG_3050	ML0540(92.4%)	MAB_2824c(94.3%)	MMAR_RS10960(95.2%)	MAV_RS16185(95.2%)	Rv1388	, (MTCY21B4.05), len: 190. Almost identical to, but longer than M. smegmatis TR:P96802 (EMBL:U75344) integration host factor (mIHF) for mycobacteriophage L5 (105 aa), fasta scores; E(): 0, 96.1% identity in 102 aa overlap
MSMEG_3051	ML0541(70.0%)	MAB_2823c(58.5%)	MMAR_RS10965(72.7%)	not_found(skip)	Rv1389	, (MTCY21B4.06), gmk, len: 208, Probable guanylate kinase, similar to e.g. KGUA_ECOLI P24234 guanylate kinase (207 aa) fasta scores, opt: 424, E(): 6.6e-20, (35.9%identity in 184 aa overlap); contains PS00017 ATP/GTP-binding site motif A (P-loop), PS00856
MSMEG_3053	ML0542(75.5%)	MAB_2822c(81.3%)	MMAR_RS10970(79.1%)	MAV_RS16175(81.7%)	Rv1390	hypothetical protein Rv1390
MSMEG_3054	ML0543(79.0%)	MAB_2821c(79.6%)	MMAR_RS10975(84.3%)	not_found(skip)	Rv1391	, (MTCY21B4.08), dfp, len: 418. Flavoprotein(dfp), similar to e.g. DFP_ECOLI P24285 protein dfp, E. coli (430 aa), fasta scores, opt: 763, E(): 0, (40.2% identityin 408 aa overlap)
MSMEG_3055	ML0544(85.6%)	MAB_2820c(84.2%)	MMAR_RS10980(86.4%)	MAV_RS16165(86.6%)	Rv1392	, (MTCY21B4.09), metK, len: 403. S-adenosylmethionine synthetase,similar to e.g. METK_STAAU P50307 (397aa), fasta scores, opt: 1484, E(): 0, (58.0% identity in 400aa overlap); contains PS00376 S-adenosylmethionine synthetase signature 1, PS00377 S-adenosy
MSMEG_3061	ML0548(69.7%)	MAB_2813c(72.0%)	MMAR_RS11010(71.8%)	MAV_RS16130(71.9%)	Rv1402	, (MTCY21B4.19), len: 655. Similar to e.g. PRIA_ECOLI P17888 primosomal protein n (replication factor Y) (732 aa), fasta scores, opt: 386, E(): 1.3e-16, (27.6% identity in 711 aa overlap)
MSMEG_3064	ML0552(71.7%)	MAB_2811c(67.0%)	MMAR_RS11030(76.9%)	MAV_RS16115(75.6%)	Rv1406	, (MTCY21B4.23), fmt, len: 312.fmt, Probablemethionyl-trna formyltransferase similar to many, e.g. FMT_ECOLI P23882 methionyl-trna formyltransferase (314 aa), fasta scores, opt: 616, E(): 6.7e-31, (39.3% identity in 303 aa overlap)
MSMEG_3066	ML0554(78.2%)	MAB_2809c(78.4%)	not_found(skip)	not_found(skip)	Rv1408	, (MTCY21B4.25), rpe, len: 232. Probable ribulose-phosphate 3-epimerase, similar to many, e.g. CXEC_ALCEU P40117, (241 aa), fasta scores, opt: 638, E(): 1.5e-34, (48.3% identity in 234 aa overlap) and RPE_ECOLI P32661 ribulose-phosphate 3-epimerase (225 a
MSMEG_3067	ML0555(69.9%)	MAB_2808c(71.5%)	MMAR_RS11045(71.1%)	MAV_RS16100(73.6%)	Rv1409	, (MTCY21B4.26), ribD, len: 339. Probable riboflavin-specific deaminase, similar to many, e.g. RIBD_ECOLI P25539 riboflavin-specific deaminase (367 aa), fasta scores; E(): 0, 39.8% identity in 364 aa overlap; contains PS00903 Cytidine and deoxycytidylate
MSMEG_3069	ML0556(61.6%)	MAB_2807(57.6%)	MMAR_RS11050(62.7%)	MAV_RS16095(61.9%)	Rv1410c	hypothetical protein Rv1410c
MSMEG_3071	ML0558(72.0%)	MAB_2797c(74.4%)	MMAR_RS11060(76.3%)	MAV_RS16085(77.7%)	Rv1412	, (MTCY21B4.29), ribC, len: 201. Riboflavin synthase alpha chain, strong similarity to eg RISA_ACTPL P50854 (215 aa), fasta scores, opt: 586, E(): 1.8e-33, (50.8%identity in 197 aa overlap); contains 2 x PS00693 Riboflavinsynthase alphachain family signat
MSMEG_3072	ML0559(84.0%)	MAB_2796c(83.4%)	MMAR_RS11065(88.6%)	MAV_RS16080(88.2%)	Rv1415	, (MTCY21B4.33), ribA, len: 428. Probable gtpcyclohydrolase ii, similar to e.g. GCH2_BACSU P17620 (398aa), fasta scores, opt: 1388, E(): 0, (55.4% identity in 399aa overlap)
MSMEG_3073	ML0560(74.4%)	MAB_2795c(78.1%)	MMAR_RS11070(78.1%)	MAV_RS16075(75.6%)	Rv1416	, (MTCY21B4.34), ribH, len: 154. Probable riboflavin synthase beta chain,similar to eg RISB_ECOLI P25540(156 aa), fasta scores, opt: 330, E(): 1.8e-15, (44.1% identity in 145 aa overlap); Note alternative GTG start possible overlapping stop codon of MTCY2
MSMEG_3078	ML0562(76.2%)	MAB_2784c(75.8%)	MMAR_RS11090(79.4%)	MAV_RS16055(80.3%)	Rv1420	, (MTCY21B4.38), uvrC, len: 646. Probable excinuclease abc subunit c, similar to many e.g. UVRC_PSEFL P32966 excinuclease abc subunit c (607 aa), fasta scores, opt: 738, E(): 8.4e-39, (36.6% identity in 629 aa overlap)
MSMEG_3079	ML0563(81.5%)	MAB_2783c(79.4%)	MMAR_RS11095(78.1%)	MAV_RS16050(82.6%)	Rv1421	hypothetical protein Rv1421
MSMEG_3080	ML0564(73.4%)	MAB_2782c(71.7%)	MMAR_RS11100(76.3%)	not_found(skip)	Rv1422	hypothetical protein Rv1422
MSMEG_3081	ML0565(89.8%)	MAB_2781c(92.9%)	not_found(skip)	MAV_RS16040(92.9%)	Rv1423	hypothetical protein Rv1423
MSMEG_3084	ML0570(82.6%)	MAB_2779c(92.4%)	MMAR_RS11150(89.1%)	MAV_RS15965(89.7%)	Rv1436	, (MTCY493.18c), gap, len: 339. Glyceraldehyde 3-phosphate dehydrogenase (EC 1.2.1.12),highly similar toeg. G3P_MYCLE P46713 glyceraldehyde 3-phosphate dehydrogenase (339 aa), fasta scores; opt: 1933 z-score: 2154.9 E():0,89.1% identity in 339 aa overlap.
MSMEG_3085	ML0571(72.9%)	MAB_2778c(82.0%)	MMAR_RS11155(77.4%)	MAV_RS15960(80.9%)	Rv1437	, (MTCY493.17c), pgk, len: 412. Phosphoglycerate kinase, highly similar to eg.PGK_MYCLE P46712 phosphoglyceratekinase (ec 2.7.2.3) (416 aa), fasta scores; opt: 2153 z-score: 2423.8 E(): 0, 80.4% identity in 414 aa overlap.Contains PS00111 Phosphoglycerate
MSMEG_3086	ML0572(80.8%)	MAB_2777c(83.5%)	MMAR_RS11160(84.3%)	MAV_RS15955(84.3%)	Rv1438	, (MTCY493.16c), tpi, len: 261. Triosephosphate isomerase, highly similar to eg. TPIS_MYCLE P46711 triosephosphate isomerase (ec 5.3.1.1) (261 aa), fasta scores; opt: 1456z-score: 1729.0 E(): 0, 83.9% identity in 261 aa overlapContains PS00171 Triosephosp
MSMEG_3087	ML0577(88.5%)	MAB_2774c(83.3%)	MMAR_RS11185(89.7%)	MAV_RS15950(87.2%)	Rv1440	, (MTCY493.14c), len: 117. Unknown, possiblemembrane protein, slight similarity to SECG_ECOLI P33582 protein-export membrane protein secg (110 aa), fasta scores;opt: 117 z-score: 157.9 E(): 0.089, 27.5% identity in 69 aaoverlap
MSMEG_3100	ML0580(46.2%)	MAB_2762(67.6%)	MMAR_RS11210(74.9%)	MAV_RS15910(71.6%)	Rv1446c	, (MTCY493.08), opcA, len: 303. Highly similar toS72774 B1496_F1_30 protein - Mycobacterium leprae (265aa)opt:1056 z-score: 1250.8 E(): 0; (70.3% identity in 239aa overlap). Also similar to eg. OPCA_NOSS2 P48971 putative oxppcycle protein opca. nost (465
MSMEG_3102	ML0582(76.3%)	MAB_2760(78.5%)	MMAR_RS11220(81.8%)	MAV_RS15900(80.2%)	Rv1448c	, (MTCY493.06), tal, len: 373. Transaldolasehighly similar to eg.TAL_MYCLE P55193 transaldolase (ec 2.2.1.2) fromMycobacterium leprae (375 aa), fasta scores; opt: 1891z-score: 2186.1 E(): 0, 78.6% identity in 370 aa overlap
MSMEG_3103	ML0583(80.0%)	MAB_2759(79.7%)	MMAR_RS11225(81.0%)	MAV_RS15895(80.3%)	Rv1449c	, (MTCY493.05), tkt, len: 700. Transketolasestart site chosen by homology; highly similar to eg. TKT_MYCLE P46708 transketolase (ec 2.2.1.1) (tk) from Mycobacterium leprae(699 aa), fasta scores; opt: 4216 z-score: 4718.5E(): 0, 89.1% identity in 700 aa ov
MSMEG_3105	ML0584(76.9%)	MAB_2758c(75.7%)	not_found(skip)	MAV_RS15890(85.4%)	Rv1451	, (MTCY493.03c),ctaB , len: 308 aa, Probablecytochrome C oxidase assembly factor, probable intgral membrane protein, highly similar to M. leprae Q49685 CYOE (300aa), fasta scores; opt: 1636 z-score: 1988.8 E(): 0 82.7% identity in 307 aa overlap
MSMEG_3119	ML0590(77.0%)	MAB_2752(68.3%)	not_found(skip)	not_found(skip)	Rv1458c	hypothetical protein Rv1458c
MSMEG_3120	ML0591(69.0%)	MAB_2751(66.8%)	MMAR_RS11275(72.3%)	MAV_RS15860(75.8%)	Rv1459c	hypothetical protein Rv1459c
MSMEG_3121	ML0592(56.5%)	MAB_2750c(56.4%)	not_found(skip)	not_found(skip)	Rv1460	hypothetical protein Rv1460
MSMEG_3122	ML0593(49.8%)	MAB_2749c(93.5%)	MMAR_RS11285(92.7%)	MAV_RS15850(92.7%)	Rv1461	hypothetical protein Rv1461
MSMEG_3123	ML0594(71.4%)	MAB_2748c(70.9%)	MMAR_RS11290(74.3%)	MAV_RS15845(75.1%)	Rv1462	hypothetical protein Rv1462
MSMEG_3124	ML0595(82.3%)	MAB_2747c(87.5%)	MMAR_RS11295(88.8%)	MAV_RS15840(88.5%)	Rv1463	hypothetical protein Rv1463
MSMEG_3125	ML0596(83.0%)	MAB_2746c(78.0%)	MMAR_RS11300(83.5%)	MAV_RS15835(85.6%)	Rv1464	hypothetical protein Rv1464
MSMEG_3126	ML0597(69.6%)	MAB_2745c(72.6%)	not_found(skip)	not_found(skip)	Rv1465	hypothetical protein Rv1465
MSMEG_3127	ML0598(78.3%)	MAB_2744c(85.1%)	MMAR_RS11310(82.6%)	MAV_RS15825(86.1%)	Rv1466	hypothetical protein Rv1466
MSMEG_3138	ML1818(48.9%)	MAB_2739c(69.4%)	MMAR_RS11340(66.9%)	MAV_RS15800(71.8%)	Rv1471	, (MTV007.18), trxB, len: 123. Thioredoxin. Similar to many bacterial thioredoxins e.g. P00275. FASTA scores: owl|AE000344|ECAE0003448 ECAE000344 NID: g1788927 - Es (139 aa)opt: 290 z-score: 370.0 E(): 1.8e-13; 44.3% identity in 97aa overlap. Contains PS0
MSMEG_3139	ML1241(62.3%)	MAB_2737c(74.4%)	MMAR_RS11345(82.8%)	MAV_RS15795(81.7%)	Rv1472	, (MTV007.19), len: 285. echA12, Probable enoyl-CoA hydratase, similar to many especially the M. leprae enzyme P53526. FASTA scores: P53526|ECHH_MYCLE PUTATIVE ENOYL-COA HYDRATASE (EC (294 aa) opt: 1265 z-score: 1494.1 E(): 0; 72.0% identity in 271 aa ove
MSMEG_3140	ML1816(86.8%)	MAB_2736c(87.6%)	MMAR_RS11350(90.0%)	MAV_RS15790(89.7%)	Rv1473	hypothetical protein Rv1473
MSMEG_3143	ML1814(77.4%)	MAB_2730(86.6%)	not_found(skip)	not_found(skip)	Rv1475c	, (MTV007.22c), acn, len: 943. Probable aconitate hydratase, similar to many (e.g. P70920), closest toM. avium enzyme. FASTA scores: gp|AF0021|AF002133_2 Mycobacterium avium strain GIR10 (961 aa) opt: 5072 z-score: 5479.6 E(): 0; (82.8% identity in 943 aa
MSMEG_3146	ML1811(58.4%)	MAB_2727c(50.8%)	MMAR_RS11380(59.6%)	MAV_RS15760(60.5%)	Rv1478	hypothetical protein Rv1478
MSMEG_3147	ML1810(77.8%)	MAB_2726c(74.1%)	MMAR_RS11385(80.6%)	MAV_RS15755(78.5%)	Rv1479	, (MTV007.26), moxR, len: 377. Probable regulatory protein similar to regulator of formation of active methanol dehyrogenase in B.burgdorferi (329 aa) and P.denitrificans. Highly similar to MoxR homologs of M. tuberculosis and M. avium but these both diff
MSMEG_3148	ML1809(76.2%)	MAB_2725c(79.9%)	not_found(skip)	MAV_RS15750(80.3%)	Rv1480	hypothetical protein Rv1480
MSMEG_3149	ML1808(77.3%)	MAB_2724c(72.6%)	MMAR_RS11395(78.8%)	MAV_RS15745(83.3%)	Rv1481	hypothetical protein Rv1481
MSMEG_3150	ML1807(67.1%)	MAB_2723c(63.1%)	MMAR_RS11400(83.1%)	MAV_RS15735(87.2%)	Rv1483	, (MTCY277.04), fabG1, len: 247. fabG1, Probable 3-oxoacyl-[acyl-carrier protein] reductase, identical to M. bovis G1155269 putative ketoacyl acp reductase (247 aa), strong similarity to FABG_ECOLI P25716 3-oxoacyl-[acyl-carrier protein] reductase (244 aa
MSMEG_3151	ML1806(89.2%)	MAB_2722c(89.2%)	MMAR_RS11405(87.0%)	MAV_RS15730(88.8%)	Rv1484	, (MTCY277.05), inhA, len: 269. Identical toINHA_MYCTU P46533 enoyl-[acyl-carrier-protein] reductase andto M. bovis G1155270 enoyl acp reductase
MSMEG_3152	ML1805(67.7%)	MAB_2721c(66.0%)	MMAR_RS11410(69.6%)	MAV_RS15725(73.3%)	Rv1485	, (MTCY277.06), hemZ, len: 344. Ferrochelatase similar to e.g. HEMZ_BACSU P32396 ferrochelatase (310 aa), FASTA scores, opt:490, E(): 2e-24, (30.2% identity in 295 aa overlap)
MSMEG_3155	ML1802(74.8%)	MAB_2718c(72.6%)	MMAR_RS11425(79.3%)	MAV_RS15710(80.0%)	Rv1488	hypothetical protein Rv1488
MSMEG_3158	ML1800(65.0%)	MAB_2712c(59.4%)	MMAR_RS11470(65.6%)	MAV_RS15660(66.7%)	Rv1492	, (MTCY277.14), mutA, len: 615. Methylmalonyl-coa mutase beta-subunit, strong similarity to e.g. MUTA_STRCM Q05064 methylmalonyl-coa mutase beta-subunit (616 aa) fasta scores, opt: 1512, E(): 0, (45.9% identity in 628 aaoverlap); contains PS00213 Lipocali
MSMEG_3159	ML1799(85.1%)	MAB_2711c(86.8%)	MMAR_RS11475(90.2%)	MAV_RS15655(89.9%)	Rv1493	, (MTCY277.15), mutB, len: 750. Methylmalonyl-coa mutase alpha-subunit, strong similarity to e.g. MUTB_STRCM Q05065 methylmalonyl-coa mutase alpha-subunit (733 aa)fasta scores, opt: 3562, E(): 0, (75.8% identity in 730 aaoverlap); contains PS00544 Methylm
MSMEG_3160	ML1798(74.9%)	MAB_2710c(79.1%)	MMAR_RS11480(79.6%)	MAV_RS15650(80.4%)	Rv1496	hypothetical protein Rv1496
MSMEG_3169	ML1195(79.2%)	MAB_2705c(76.4%)	MMAR_RS11740(81.5%)	not_found(skip)	Rv1536	, (MTCY48.29c-MTCCY07A7A.05), len: 1041.ileS,Isoleucyl-trna synthetase, similar to eg SYIC_YEAST P09436isoleucyl-trna synthetase (1072 aa) FASTA scores, opt: 1447 z-score: 1645.4E(): 0, (37.8% identity in 1072 aa overlap);contains PS00178 Aminoacyl-transf
MSMEG_3174	ML1199(61.6%)	MAB_2700c(61.9%)	not_found(skip)	MAV_RS15430(62.7%)	Rv1539	, (MTCY48.26c), lspA, len: 202. Probable lipoprotein signal peptidase, similar to eg LSPA_PSEFL P17942,(170 aa) FASTA scores, opt: 299, z-score: 338.6, E(): 2.6e-12, (38.3% identity in 167 aa overlap)
MSMEG_3175	ML1200(81.2%)	MAB_2699c(79.3%)	MMAR_RS11770(82.5%)	MAV_RS15425(82.2%)	Rv1540	hypothetical protein Rv1540
MSMEG_3178	ML1207(84.6%)	MAB_2696c(86.0%)	MMAR_RS11805(89.6%)	MAV_RS15395(89.3%)	Rv1547	, (MTCY48.18c), dnaE, len: 1184. Probable dnapolymerase III, alpha chain, similar to e.g. DP3A_ECOLI P10443 dna polymerase iii, alpha chain (1160 aa) FASTA scores,opt: 1789, z-score: 2007.3, E(): 0, (36.5% identity in 1193aa overlap)
MSMEG_3183	ML1209(77.7%)	MAB_2691c(71.9%)	MMAR_RS11830(81.6%)	MAV_RS15360(81.4%)	Rv1559	, (MTCY48.06c), ilvA, len: 429.ilvA, Probable probable threonine dehydratase, biosynthetic, similar to e.g. THD1_CORGL Q04513 threonine dehydratase biosynthetic, (436 aa) FASTA scores, opt: 1694, z-score: 1888.0, E(): 0, (61.9% identity in 415 aa overlap)
MSMEG_3187	ML1213(68.0%)	MAB_2689(63.4%)	not_found(skip)	MAV_RS15325(69.6%)	Rv1565c	hypothetical protein Rv1565c
MSMEG_3188	ML1216(72.1%)	MAB_2688c(69.5%)	MMAR_RS11875(73.8%)	MAV_RS15310(75.9%)	Rv1568	, (MTCY336.35c), bioA, len: 437. Function: probable adenosylmethionine-8-amino-7-oxononanoate aminotransferase (EC2.6.1.62) O06622. Contains aminotransferases class-III pyridoxal-phosphate attachment site (PS00600). FASTAresults, BIOA_MYCLE P4548 (436 aa)
MSMEG_3189	ML1217(72.8%)	MAB_2687c(68.0%)	MMAR_RS11880(74.1%)	MAV_RS15305(76.0%)	Rv1569	, (MTCY336.34c), bioF, len: 386. Function: probable 8-amino-7-oxononanoate synthase (EC 2.3.1.47) O06621. Contains aminotransferases class-II pyridoxal-phosphate attachment site (PS00599). FASTA results, BIOF_MYCLE P45487(385 aa) opt: 1971; E(): 0; 80.1%
MSMEG_3194	ML1220(79.2%)	MAB_2684c(84.6%)	MMAR_RS11895(80.2%)	MAV_RS15260(83.1%)	Rv1589	, (MTCY336.15c), bioB, len: 349. Function: biotin synthetase (EC 2.8.1.-) O06601. FASTA results, BIOB_MYCLE P46715(345 aa) opt: 1982; E(): 0; 86.5% identity in 349aa overlap. TBparse score is 0.875
MSMEG_3195	ML1221(61.2%)	MAB_2683c(62.4%)	not_found(skip)	MAV_RS15255(68.8%)	Rv1590	hypothetical protein Rv1590
MSMEG_3198	ML1224(71.5%)	MAB_2675(74.5%)	MMAR_RS11910(74.5%)	MAV_RS15240(73.0%)	Rv1593c	hypothetical protein Rv1593c
MSMEG_3199	ML1225(81.0%)	MAB_2674c(84.4%)	MMAR_RS11915(84.4%)	MAV_RS15235(85.7%)	Rv1594	, (MTCY336.10c), nadA, len: 349. Function: quinolinate synthetase. Similar to many, FASTA results, Q49622 NADA (368 aa) opt:1994 E(): 0; 84.4% identity in 352 aa overlap
MSMEG_3200	ML1226(64.3%)	MAB_2673c(65.0%)	MMAR_RS11920(67.2%)	MAV_RS15230(68.8%)	Rv1595	, (MTCY336.09c), nadB, len: 527. Function: nadB, probable L-aspartate oxidase (EC 1.4.3.16). FASTA results,Q49617 L-ASPARTATE OXIDASE (QUINOLINATE SYNTHETASE) (424aa) opt: 2152; E(): 0; 82.0% identity in 400 aa overlap. Alsoshows some similarity to MTCY48
MSMEG_3201	ML1227(74.0%)	MAB_2672c(70.1%)	MMAR_RS11925(76.7%)	MAV_RS15225(76.0%)	Rv1596	, (MTCY336.08c), nadC, len: 285. Function: probable nicotinate-nucleotide pyrophosphatase (EC 2.4.2.19)O06594. FASTA results, ADC_MYCLE P46714 (284 aa) opt: 1418; E(): 0; 79.2% identity in 283 aa overlap. TBparse score is 0.902
MSMEG_3205	ML1257(77.7%)	MAB_2670c(78.5%)	not_found(skip)	MAV_RS15215(77.5%)	Rv1599	, (MTCY336.05c), hisD, len: 438. Function: probable histidinol dehydrogenase (EC 1.1.1.23) O08396. Contains histidinol dehydrogenase signature (PS00611). FASTA results, HISX_MYCSM P28736 (445 aa) opt: 2356 E(): 0; 83.1% identity in 437 aa overlap
MSMEG_3206	ML1258(76.0%)	MAB_2669c(74.3%)	MMAR_RS11940(76.5%)	MAV_RS15210(76.8%)	Rv1600	, (MTCY336.04c), hisC, len: 380. Function: probable histidinol-phosphate aminotransferase (EC 2.6.1.9)O06591. Contains aminotransferases class-II pyridoxal-phosphate attachment site ( PS00599). FASTA results, HIS8_STRCOP16246 (369 aa) opt: 1353; E(): 0; 5
MSMEG_3207	ML1259(73.7%)	MAB_2668c(79.2%)	MMAR_RS11945(81.4%)	MAV_RS15205(79.7%)	Rv1601	, (MTCY336.03c), hisB, len: 210. Function: probable imidazole glycerol-phosphate dehydratase (EC 4.2.1.19). FASTA results, HIS7_STRCO P16247 (197 aa) opt: 763; E(): 0; 57.4% identity in 202 aa overlap. TBparse score is 0.910
MSMEG_3208	ML1260(76.7%)	MAB_2667c(75.0%)	MMAR_RS11950(76.2%)	MAV_RS15200(78.6%)	Rv1602	, (MTCY336.02c), hisH, len: 206. Function: probable amidotransferase (EC 2.4.2.-). Contains glutamine amidotransferases class-I active site (PS00442). FASTA results, HIS5_STRCO P16249 (ec 2.4.2.-) (222 aa) opt: 872 E():0;61.0% identity in 210 aa overlap.
MSMEG_3209	ML1261(74.1%)	MAB_2666c(75.7%)	MMAR_RS11955(82.2%)	MAV_RS15195(81.9%)	Rv1603	, (MTV046.01-MTCY336.01c), hisA, len: 245. Probable PHOSPHORIBOSYLFORMIMINO-5-AMINOIMIDAZOLE CARBOXAMIDERIBOTIDE ISOMERASE (EC 5.3.1.16) similar to many e.g. HIS4_STRCO P16250 phosphoribosylformimino-5-aminoimidaz (240 aa), fasta scores; opt: 1081 z-score
MSMEG_3211	ML1263(83.5%)	MAB_2664c(85.8%)	MMAR_RS11965(86.2%)	MAV_RS15185(86.4%)	Rv1605	, (MTV046.03), hisF, len: 267. Probable cyclase involved in histidine biosynthetic pathway, similar tomany e.g. gp|AF0304|AF030405_1 Corynebacterium glutamicum cyclas (257 aa) FASTA scores: opt: 1201 z-score: 1428.4 E(): 0; 71.9% identity in 256 aa overla
MSMEG_3212	ML1264(76.5%)	MAB_2663c(68.6%)	MMAR_RS11970(83.5%)	MAV_RS15180(82.6%)	Rv1606	, (MTV046.04), hisI2, len: 115. Probable phosphoribosyl-amp 1,6 cyclohydrolase similar to several, e.g. gp|X82010|RSHISI_2 R.sphaeroides HISI gene. Phosphorib (119aa) FASTA scores: opt: 378 z-score: 516.7 E(): 2.8e-21; 52.3% identity in 109 aa overlap. TB
MSMEG_3217	ML1269(78.1%)	MAB_2647c(78.9%)	MMAR_RS12015(80.2%)	MAV_RS15165(82.8%)	Rv1609	, (MTCY01B2.01-MTV046.07), trpE, len: 516. Function: anthranilate synthase component I (EC 4.1.3.27). FASTA best: TRPE_CLOTM P14953 anthranilate synthase componenti (ec (494 aa), E(): 0, 42.6% identity in 498 aa overlap.Some similarity to MTCY253.35, 6.3e
MSMEG_3219	ML1271(85.7%)	MAB_2645c(86.0%)	MMAR_RS12025(85.3%)	MAV_RS15155(86.8%)	Rv1611	, (MTCY01B2.03), len: 272. Function: probableindole-3-glycerol phosphate synthase (EC 4.1.1.48). Contains indole-3-glycerol phosphate synthase signature (PS00614).FASTA best: SLR0546 SYNECHOCYSTIS SP Q55508 HYPOTHETICAL33.0 KD PROTEIN. (295 aa) opt: 26; E
MSMEG_3220	ML1272(79.7%)	MAB_2644c(83.1%)	MMAR_RS12030(86.4%)	MAV_RS15150(83.9%)	Rv1612	, (MTCY01B2.04), trpB, len: 410. Function: probable tryptophan synthase beta chain (EC 4.2.1.20). FASTAbest: TRPB_CAUCR P12290 tryptophan synthase beta chain (406 aa) opt: 1662; E(): 0; (60.6% identity in 404 aa overlap)
MSMEG_3221	ML1273(73.0%)	MAB_2643c(70.9%)	MMAR_RS12035(75.9%)	MAV_RS15145(77.9%)	Rv1613	, (MTCY01B2.05), trpA, len: 270. Function: probable tryptophan synthase alpha chain (EC 4.2.1.20). FASTAbest: TRPA_THETH P16608 tryptophan synthase alpha chain (271 aa) opt: 601; E(): 2.2e-30; (43.0% identity in 251 aa overlap)
MSMEG_3222	ML1274(35.2%)	MAB_2642c(38.6%)	not_found(skip)	MAV_RS15140(45.6%)	Rv1614	, (MTCY01B2.06), len: 468. Unknown, possiblelgt/umpA, similar to many prolipoprotein diacylglyceryl transferase (EC 2.4.99.-). FASTA best: LGT_STAAU P52282 prolipoprotein diacylglyceryl transfer (279 aa) opt: 289; E():3.6e-09; (31.5% identity in 257 aa ov
MSMEG_3227	ML1277(85.2%)	MAB_2639c(85.0%)	MMAR_RS12060(86.7%)	MAV_RS15130(87.9%)	Rv1617	, (MTCY01B2.09), pykA, len: 472. Function: probable pyruvate kinase (EC 2.7.1.40). FASTA best: CORYNEBACTERIUM GLUTAMICUM Q46078 PYRUVATE KINASE. (475 aa) opt: 2221; E(): 0; (72.2% identity in 468 aa overlap)
MSMEG_3228	ML1278(67.3%)	MAB_2638c(61.1%)	MMAR_RS12065(68.1%)	MAV_RS15125(69.0%)	Rv1618	, (MTCY01B2.10), tesB, len: 300. Possible acyl-coa thioesterase ii, similar to acyl-CoA thioesterases. FASTA best: TESB_ECOLI P23911 acyl-coa thioesterase ii (EC 3.1.2.-) (285 aa) opt: 495; E(): 2.9e-27; (32.5% identity in 283 aa overlap), alternative sta
MSMEG_3246	ML1286(81.9%)	MAB_2627c(79.5%)	MMAR_RS12110(83.8%)	MAV_RS15075(83.8%)	Rv1626	hypothetical protein Rv1626
MSMEG_3477	ML1214(36.2%)	MAB_2474(50.2%)	MMAR_RS11865(33.4%)	MAV_RS15320(29.4%)	Rv1566c	hypothetical protein Rv1566c
MSMEG_3494	ML2380(50.3%)	MAB_2304c(51.5%)	MMAR_RS03835(51.0%)	MAV_RS22555(50.0%)	Rv0455c	hypothetical protein Rv0455c
MSMEG_3496	-(skip)	MAB_4382c(63.8%)	MMAR_RS04955(70.4%)	MAV_RS11970(74.6%)	Rv0676c	, (MTV040.04c), len: 964. Probable membrane protein similar to many in mycobacteria e.g. P54881|YV34_MYCLE (959 aa). FASTA scores: sp|P54881|YV34_MYCLE HYPOTHETICAL 105.2 KD PROTEIN U17 (959 aa) opt: 3991 z-score: 4375.4 E(): 0; 62.8% identity in 933 aa o
MSMEG_3512	ML2015(67.5%)	MAB_2443(55.1%)	MMAR_RS13940(71.6%)	MAV_RS13350(71.9%)	Rv1901	, (MTCY180.17c), cinA, len: 430. Probable cinA, strong similarity to competence damage proteins CinA of B. subtilis and S. pneumoniae. FASTA results: Q55760 HYPOTHETICAL 44.7 KD PROTEIN (416 aa) opt: 755; E(): 0; 36.0% identity in 433 aa overlap. TBparse
MSMEG_3528	ML2664(53.9%)	MAB_3165c(56.4%)	MMAR_RS01555(57.3%)	MAV_RS24925(56.7%)	Rv0116c	hypothetical protein Rv0116c
MSMEG_3580	ML2655(66.4%)	MAB_0176(58.9%);MAB_0177(58.2%)	MMAR_RS01615(67.3%)	MAV_RS24870(65.4%)	Rv0129c	, (MTCI5.03c), len: 340. fbpC2, Antigen 85c,almost identical to A85C_MYCTU P31953 antigen 85-c precursor (85c)(antigen (340 aa), fasta scores, opt: 2359, E(): 0, (99.7%identity in 340 aa overlap), similar to A85C_MYCLE Q05862 antigen 85-c precursor (85c)
MSMEG_3618	ML2055(41.0%)	MAB_2436(45.7%)	MMAR_RS13645(56.1%)	MAV_RS13635(49.5%)	Rv1860	, (MTCY359.0013), modD, len: 325. Function: Precursor of Apa, Ala-Pro rich 45/47 kDa secreted protein. Identical to G1008136 45/47 gene precursor (325 aa), also referred to as modD in submission X99258, possibly involved in molybdate uptake. Very similar
MSMEG_3619	ML2059(64.7%)	MAB_2432c(54.1%)	MMAR_RS13610(69.3%)	MAV_RS13660(69.8%)	Rv1856c	hypothetical protein Rv1856c
MSMEG_3621	ML2061(78.1%)	MAB_2429c(74.4%)	MMAR_RS13600(80.5%)	MAV_RS13675(80.0%)	Rv1854c	, (MTCY359.19), len: 463. Function: ndh, probable NADH dehydrogenase, similar to several - e.g. S74826 NADH dehydrogenase - Synechocystis s (445 aa) FASTA score: opt: 1228 z-score: 1387.4 E(): 0; 46.3% identity in 432 aa overlap. Highly similar to MTCY04D
MSMEG_3630	ML2063(74.3%)	MAB_2415c(80.0%)	MMAR_RS13560(77.0%)	MAV_RS13685(78.4%)	Rv1846c	hypothetical protein Rv1846c
MSMEG_3631	ML2064(69.8%)	MAB_2414c(69.1%)	MMAR_RS13555(69.8%)	MAV_RS13690(72.0%)	Rv1845c	hypothetical protein Rv1845c
MSMEG_3632	ML2065(81.8%)	MAB_2413c(84.0%)	MMAR_RS13550(84.6%)	MAV_RS13695(86.7%)	Rv1844c	, (MTCY359.29), len: 485. Function: gnd, 6-phosphogluconate dehydrogenase. FASTA best: 6PGD_ECOLI P00350 6-phosphogluconate dehydrogenase, (468 aa), opt: 1661, E(): 0, (53.6% identity in 466 aa overlap). TBPARSE score is 0.886
MSMEG_3634	ML2066(82.6%)	MAB_2412c(77.8%)	MMAR_RS13545(86.8%)	MAV_RS13700(82.2%)	Rv1843c	, (MTCY359.30), len: 479. Function: guaB1, inosine-5-monophosphate dehydrogenase. FASTA best: IMDH_BACSU P21879 (513 aa) opt: 904, E(): 0, (37.8% identity in 471 aa overlap). Similar to other M. tuberculosis proteins: MTCY1A11.01, MTCY78.17. TBPARSE score
MSMEG_3640	ML2069(77.2%)	MAB_2409c(79.2%)	MMAR_RS13525(78.7%)	MAV_RS13735(80.7%)	Rv1837c	, (MTCY1A11.06), glcB, malate synthase, len:741, highly similar to eg MASY_CORGL P42450 malate synthase(738 aa) FASTA scores, opt: 2961, z-score: 3491.7, E(): 0,(61.3% identity in 724 aa overlap))
MSMEG_3642	ML2072(80.1%)	MAB_2407(72.4%)	not_found(skip)	MAV_RS13755(84.1%)	Rv1832	, (MTCY1A11.11c), gcvB, glycine decarboxylase, len: 941, highly similar to eg GCSP_ECOLI P33195 glycine dehydrogenase (decarboxylating) (957 aa), FASTA scores, opt: 2194, z-score: 2375.9, E(): 0, (55.4% identity in 961 aa overlap)
MSMEG_3644	ML2073(75.8%)	MAB_2406(83.1%)	not_found(skip)	MAV_RS13760(84.7%)	Rv1830	hypothetical protein Rv1830
MSMEG_3645	ML2074(92.7%)	MAB_2405(88.0%)	MMAR_RS13490(92.7%)	MAV_RS13765(92.1%)	Rv1829	hypothetical protein Rv1829
MSMEG_3646	ML2075(76.8%)	MAB_2404(67.8%)	MMAR_RS13485(75.3%)	MAV_RS13770(76.8%)	Rv1828	hypothetical protein Rv1828
MSMEG_3647	ML2076(77.8%)	MAB_2403(78.6%)	MMAR_RS13480(79.0%)	not_found(skip)	Rv1827	hypothetical protein Rv1827
MSMEG_3648	ML2077(68.2%)	MAB_2402(71.2%)	MMAR_RS13475(69.4%)	MAV_RS13780(72.0%)	Rv1826	, (MTCY1A11.17c), gcvH, len: 134, highly similar to GCSH_ECOLI P23884 glycine cleavage system h protein (129 aa), FASTA scores, opt: 428, z-score: 526.8, E(): 2.2e-22, (47.8% identity in 134 aa overlap); contains PS00189 2-oxo acid dehydrogenases acyltran
MSMEG_3652	ML2081(61.8%)	MAB_2398(64.3%)	MMAR_RS13455(62.3%)	MAV_RS13800(67.9%)	Rv1822	, (MTCY1A11.21c), pgsA, len: 209, similar to eg PGSA_ECOLI P06978, cdp-diacylglycerol--glycerol-3-phosphate phosphatidyltransferase (181 aa), FASTA scores, opt: 252, z-score: 291.5, E(): 2.8e-09, (29.7% identity in 175 aa overlap); contains PS00379 CDP-al
MSMEG_3654	ML2082(81.0%)	MAB_2397(76.8%)	MMAR_RS13450(82.7%)	MAV_RS13805(84.6%)	Rv1821	, (MTCY1A11.22c), possible translocase secA, len: 808, similar to SECA_BACSU P28366 preprotein translocase seca subunit (841 aa), FASTA scores, opt: 1424, z-score:1595.5, E(): 0, (35.9% identity in 786 aa overlap)
MSMEG_3683	ML1380(59.9%)	MAB_2384(58.1%)	MMAR_RS13275(65.8%)	MAV_RS14030(65.2%)	Rv1780	hypothetical protein Rv1780
MSMEG_3738	ML1372(79.5%)	MAB_2372(78.9%)	MMAR_RS12615(83.0%)	MAV_RS14605(83.4%)	Rv1713	hypothetical protein Rv1713
MSMEG_3739	ML1371(68.0%)	MAB_2371(72.4%)	not_found(skip)	MAV_RS14610(71.1%)	Rv1712	, (MTCI125.34), cmk, len: 230. Cytidylate kinase, highly similar to many eg. KCY_ECOLI P23863 cytidylatekinase(ec2.7.4.14) (ck) (227 aa), fasta scores; opt: 534 z-score: 753.0 E(): 0, 40.3% identity in 221 aa overlap. ContainsPS00017 ATP/GTP-binding site
MSMEG_3740	ML1370(73.5%)	MAB_2370(67.0%)	not_found(skip)	MAV_RS14615(79.4%)	Rv1711	hypothetical protein Rv1711
MSMEG_3741	ML1369(59.6%)	MAB_2369(56.5%)	MMAR_RS12600(59.6%)	MAV_RS14620(62.1%)	Rv1710	hypothetical protein Rv1710
MSMEG_3742	ML1368(65.7%)	MAB_2368(64.9%)	MMAR_RS12595(70.0%)	MAV_RS14625(69.5%)	Rv1709	hypothetical protein Rv1709
MSMEG_3743	ML1367(85.4%)	MAB_2367(77.5%)	not_found(skip)	MAV_RS14630(85.7%)	Rv1708	hypothetical protein Rv1708
MSMEG_3744	ML1365(79.8%)	MAB_2366(78.7%)	MMAR_RS12505(84.0%)	MAV_RS14640(84.6%)	Rv1701	hypothetical protein Rv1701
MSMEG_3746	ML1363(83.2%)	MAB_2364(81.3%)	MMAR_RS12495(84.3%)	MAV_RS14650(85.1%)	Rv1699	, (MTCI125.21), pyrG, len: 586. CTP synthase highly similar to many eg. PYRG_ECOLI P08398 ctp synthase (ec 6.3.4.2) (544 aa), fasta scores; opt: 1786 z-score: 1968.3 E():0, 51.8% identity in 548 aa overlap. Contains PS00442 Glutamine amidotransferases cla
MSMEG_3748	ML1361(78.6%)	MAB_2362(73.1%)	MMAR_RS12485(78.1%)	MAV_RS14660(76.6%)	Rv1697	hypothetical protein Rv1697
MSMEG_3750	ML1359(80.1%)	MAB_2360(74.9%)	MMAR_RS12475(83.7%)	not_found(skip)	Rv1695	hypothetical protein Rv1695
MSMEG_3751	ML1358(73.2%)	MAB_2359(72.9%)	MMAR_RS12470(74.4%)	MAV_RS14675(81.0%)	Rv1694	, (MTCI125.16), tlyA, len: 269. Cytotoxin/haemolysin homologue, almost identical to M. tuberculosis TR:Q50760 cytotoxin/haemolysin homologue TlyA from EMBL:MTHYPROT; also similar to HLYA_TREHY Q06803 hemolysin from treponema hyodysenteriae (240 aa), fasta
MSMEG_3758	ML1352(72.9%)	MAB_2354(73.4%)	MMAR_RS12420(76.1%)	MAV_RS14700(73.6%)	Rv1689	, (MTCI125.11), len: 424. Tyrosyl-tRNA synthase, highly similar to many eg. SYY_ECOLI P00951 tyrosyl-trnasynthetase (ec 6.1.1.1) (423 aa), fasta scores; opt: 1271 z-score: 1200.9 E(): 0, 47.3% identity in 419 aa overlap. Contains PS00178 Aminoacyl-transfe
MSMEG_3759	ML1351(61.0%)	MAB_2352(61.7%)	MMAR_RS12415(68.1%)	MAV_RS14705(65.7%)	Rv1688	hypothetical protein Rv1688
MSMEG_3767	ML1346(68.9%)	MAB_2348(65.8%)	not_found(skip)	not_found(skip)	Rv1683	hypothetical protein Rv1683
MSMEG_3769	ML1413(84.0%)	MAB_2343(78.6%)	MMAR_RS12320(84.6%)	MAV_RS14845(84.5%)	Rv1659	, (MTCY06H11.24), argH, len: 470. Argininosuccinate lyase, similar e.g. to ARLY_ECOLI P11447 argininosuccinate lyase (ec 4.3.2.1) (457 aa), fasta scores, opt: 1091, E(): 0, (42.5% identity in 461 aa overlap); contains PS00017 ATP/GTP-binding site motif A,
MSMEG_3770	ML1412(86.0%)	MAB_2342(88.6%)	MMAR_RS12315(91.7%)	MAV_RS14850(90.7%)	Rv1658	, (MTCY06H11.23), argG, len: 398. Argininosuccinate synthase, similar to e.g. ASSY_STRCL P50986 argininosuccinate synthase (397 aa), fasta scores, opt: 1873, E(): 0, (67.8% identity in 397 aa overlap); contains PS00564 Argininosuccinate synthase signature
MSMEG_3771	ML1411(78.4%)	MAB_2341(82.7%)	MMAR_RS12310(77.7%)	MAV_RS14855(82.3%)	Rv1657	, (MTCY06H11.22), argR, len: 170. Argine repressor, ahrC or argR, Similar to eg AHRC_BACSU P17893 arginine hydroximate resistance protein (149 aa), fasta scores, opt: 283, E(): 1.8e-11, (34.5% identity in 142 aa overlap) and arginine repressor ARGR_ECOLI
MSMEG_3772	ML1410(74.8%)	MAB_2340(81.8%)	MMAR_RS12305(81.2%)	MAV_RS14860(79.0%)	Rv1656	, (MTCY06H11.21), argF, len: 307. Ornithine carbamoyltransferase, anabolic, almost identical to OTCA_MYCBO Q02095 ornithine carbamoyltransferase, anabolic (307 aa), fasta scores, opt: 1980, E(): 0, (99.0% identity in 307 aa overlap); contains PS00097 Aspa
MSMEG_3773	ML1409(73.3%)	MAB_2339(74.2%)	MMAR_RS12300(75.8%)	MAV_RS14865(74.5%)	Rv1655	, (MTCY06H11.20), argD, len: 400. Acetylornithine aminotransferase, similar to eg ARGD_ECOLI P18335 (406aa), fasta scores, opt: 958, E(): 0, (38.6% identity in 404aa overlap), contains PS00600 Aminotransferases class-IIIpyridoxal-phosphate attachment site
MSMEG_3774	ML1408(77.8%)	MAB_2338(79.3%)	MMAR_RS12295(84.0%)	MAV_RS14870(84.4%)	Rv1654	, (MTCY06H11.19), argB, len: 294. Acetylglutamate kinase, similar to ARGB_CORGL Q59281, (294 aa), fasta scores,opt: 1209, E(): 0, (64.4% identity in 270 aa overlap)
MSMEG_3775	ML1407(76.4%)	MAB_2337(75.7%)	MMAR_RS12290(79.0%)	MAV_RS14875(79.0%)	Rv1653	, (MTCY06H11.18), argJ, len: 404. Glutamate n-acetyltransferase, similar to eg ARGJ_BACSU P36843, (406 aa), fasta scores, opt: 727, E(): 0, (36.3% identity in 410 aa overlap)
MSMEG_3776	ML1406(74.4%)	MAB_2336(71.8%)	MMAR_RS12285(77.7%)	MAV_RS14880(77.5%)	Rv1652	, (MTCY06H11.17), argC, len: 352. N-acetyl-gamma-glutamyl-phosphate reductase, similar to many e.g. ARGC_STRCL P54896 n-acetyl-gamma-glutamyl-phosphate red (340 aa), fasta scores, opt: 1119, E(): 0, (56.9% identity in350 aa overlap)
MSMEG_3777	ML1402(73.1%)	MAB_2335(68.3%)	MMAR_RS12250(76.1%)	MAV_RS14885(76.8%)	Rv1650	, (MTCY06H11.15), pheT, len: 831. Phenylalanyl-trna synthetase beta chain, similar eg to SYFB_ECOLI P07395, (795 aa), fasta scores, opt: 995, E(): 0, (31.8% identityin 847 aa overlap)
MSMEG_3778	ML1401(79.1%)	MAB_2334(75.9%)	MMAR_RS12245(82.3%)	MAV_RS14890(84.0%)	Rv1649	, (MTCY06H11.14), pheS, len: 341. Phenylalanyl-trna synthetase alpha chain, SYFA_ECOLI P08312, (327 aa),fasta scores, opt: 978, E(): 0, (46.5% identity in 331 aa overlap), homology suggests this start site, but there is apotential rbs upstream of a gtg at
MSMEG_3780	ML1399(52.2%)	MAB_2330(48.7%)	not_found(skip)	MAV_RS14900(59.5%)	Rv1647	hypothetical protein Rv1647
MSMEG_3790	ML1397(60.6%)	MAB_2324(63.1%)	MMAR_RS12220(66.0%)	MAV_RS14910(66.5%)	Rv1644	, (MTCY06H11.08), len: 260, Possible 23s rrnamethyltransferase similar e.g. to TSNR_STRLU P52393 (270 aa), fasta scores, opt:276, E(): 3.6e-11, (27.6% identity in261 aa overlap)
MSMEG_3791	ML1396(90.7%)	MAB_2323(93.0%)	MMAR_RS12215(93.8%)	MAV_RS14915(91.6%)	Rv1643	, (MTCY06H11.07), rplt, len: 129. 50s ribosomal protein l20, similar to eg RL20_ECOLI P02421, (117 aa),fasta scores, opt: 438, E(): 5.8e-24, (60.3% identity in 116aa overlap); contains PS00937 Ribosomal protein L20 signature
MSMEG_3792	ML1395(84.4%)	MAB_2322(78.1%)	MMAR_RS12210(85.9%)	MAV_RS14920(87.5%)	Rv1642	, (MTCY06H11.06), rpmI, len: 64. 50s ribosomal protein l35, similar to eg RL35_SYNY3 P48959, (67 aa), fasta scores, opt: 179, E(): 2.7e-08, (51.6% identity in 64aaoverlap)
MSMEG_3793	ML1394(74.4%)	MAB_2321(71.8%)	not_found(skip)	not_found(skip)	Rv1641	, (MTCY06H11.05), infC, len: 201. Initiation factor if-3, similar to eg IF3_BACST P03000 initiation factor if-3 (171 aa), fasta scores, opt: 560, E(): 1.9e-27, (50.6% identity in 166 aa overlap). Note that an AUC initiation codon has been used; The Bacill
MSMEG_3796	ML1393(71.3%)	MAB_2319c(65.5%)	MMAR_RS12200(76.0%)	not_found(skip)	Rv1640c	, (MTCY06H11.04c), len: 1172. Long open reading frame of which the last 600 or so bases are similar toe.g. SYK_CRILO P37879 lysyl-trna synthetase (ec 6.1.1.6) (597 aa), this may indicate a frame shift upstream of the homology. Fasta scores, opt: 985, E():
MSMEG_3808	ML1392(86.8%)	MAB_2315(84.9%)	MMAR_RS12180(88.4%)	MAV_RS14965(90.1%)	Rv1638	, (MTCY06H11.01,MTCY06H11.02c), uvrA, len: 972. Excinuclease abc subunit a, similar to many e.g. UVRA_ECOLI P07671 excinuclease abc subunit a (940 aa), fasta files, opt:2573, E(): 0, (56.2% identity in 951 aa overlap); contains 2x PS00017 ATP/GTP-binding
MSMEG_3810	ML1391(71.1%)	MAB_2314c(61.3%)	MMAR_RS12175(70.1%)	MAV_RS14970(72.2%)	Rv1637c	hypothetical protein Rv1637c
MSMEG_3811	ML1390(75.7%)	MAB_2312(71.4%)	MMAR_RS12165(78.2%)	MAV_RS14975(73.6%)	Rv1636	hypothetical protein Rv1636
MSMEG_3816	ML1387(85.6%)	MAB_2308(88.3%)	MMAR_RS12150(90.0%)	MAV_RS14995(90.3%)	Rv1633	, (MTCY01B2.25), uvrB, len: 698. Function: Excinuclease abc subunit b, has ATP/GTP-binding site motif A(P-loop; PS00017) near N-terminus. FASTA best: UVRB_MICLU P10125 Micrococcus luteus (709 aa) opt: 3268; E(): 0; (71.3% identityin 704 aa overlap)
MSMEG_3833	ML1382(91.3%)	MAB_2296(95.2%)	MMAR_RS12130(93.8%)	MAV_RS15045(94.8%)	Rv1630	, (MTCY01B2.22), rpsA, len: 481. Function: ribosomal protein S1, RpsA. FASTA best: RS1_MYCLE P46836 30sribosomal protein S1. Mycobacterium leprae (482 aa) opt: 2655; E(): 0; (87.2% identity in 483 aa overlap)
MSMEG_3839	ML1381(78.8%)	MAB_2615c(79.7%)	not_found(skip)	MAV_RS15060(87.1%)	Rv1629	, (MTCY01B2.21), polA, len: 904. Function: DNA polymerase I (EC 2.7.7.7). Has DNA polymerase family A signature (PS00447) at C-terminal end. FASTA best DPO1_MYCTUQ07700 DNApolymerase I (904 aa). Some similarity to MTCY49.30, (393 aa) E(): 2.2e-18; (38.7%
MSMEG_3858	ML1439(86.3%)	MAB_2208c(82.9%)	MMAR_RS15105(87.2%)	MAV_RS11665(86.3%)	Rv2050	hypothetical protein Rv2050
MSMEG_3860	ML1441(49.3%)	MAB_2206(55.3%)	not_found(skip)	MAV_RS11655(49.1%)	Rv2051c	hypothetical protein Rv2051c
MSMEG_3863	ML1446(61.5%)	MAB_2203(48.1%)	MMAR_RS15150(71.4%)	MAV_RS11635(68.5%)	Rv2061c	hypothetical protein Rv2061c
MSMEG_3884	ML1334(51.8%)	MAB_2190(51.1%)	MMAR_RS15345(54.9%)	MAV_RS11505(54.2%)	Rv2091c	hypothetical protein Rv2091c
MSMEG_3885	ML1333(73.2%)	MAB_2189(71.5%)	MMAR_RS15350(76.7%)	MAV_RS11500(67.3%)	Rv2092c	, (MTCY49.32c), len: 906. Probable helicase helY, similarity to YJF0_YEAST P47047 hypothetical helicasein tdh1-gyp6 intergenic region, (1073 aa), FASTA scores, opt: 1004 z-score: 1097.5 E(): 0, (29.0% identity in 970 aa overlap); contains PS00017 ATP/GTP-
MSMEG_3886	ML1332(63.9%)	MAB_2188(64.4%)	not_found(skip)	not_found(skip)	Rv2093c	hypothetical protein Rv2093c
MSMEG_3887	ML1331(54.5%)	MAB_2187(58.1%)	MMAR_RS15360(55.1%)	MAV_RS11490(53.1%)	Rv2094c	hypothetical protein Rv2094c
MSMEG_3888	ML1330(64.1%)	MAB_2186(64.7%)	MMAR_RS15365(67.7%)	MAV_RS11485(69.4%)	Rv2095c	hypothetical protein Rv2095c
MSMEG_3890	ML1328(93.8%)	MAB_2183(93.8%)	not_found(skip)	not_found(skip)	Rv2097c	hypothetical protein Rv2097c
MSMEG_3894	ML1323(75.8%)	MAB_2173(69.8%)	MMAR_RS15380(74.5%)	MAV_RS11470(76.6%)	Rv2109c	, (MTCY261.05c), len: 248 aa. Proteasome alpha-type subunit 1, highly similar to TR:Q53080 (EMBL:U26421) proteasome alpha-type subunit 1 from Rhodococcus (259 aa), fasta scores; opt: 1035 z-score: 1663.7 E(): 0, 67.2% identity in 247 aa overlap
MSMEG_3895	ML1322(72.3%)	MAB_2172(63.6%)	MMAR_RS15385(75.3%)	MAV_RS11465(75.6%)	Rv2110c	, (MTCY261.06c), len: 291 aa. Proteasome beta-type subunit 2, highly similar to eg. TR:Q53083 (EMBL:U26422) proteasome beta-type subunit 2 from Rhodococcus (292 aa), fasta scores; opt: 1103 z-score: 1446.0 E(): 0, 64.5% identity in 262 aa overlap
MSMEG_3897	ML1320(89.5%)	MAB_2170(91.2%)	MMAR_RS15395(93.4%)	MAV_RS11455(58.0%)	Rv2112c	hypothetical protein Rv2112c
MSMEG_3902	ML1316(90.4%)	MAB_2162(87.2%)	MMAR_RS15415(90.6%)	MAV_RS11445(90.4%)	Rv2115c	hypothetical protein Rv2115c
MSMEG_3906	ML1313(72.1%)	MAB_2159(77.5%)	MMAR_RS15430(74.6%)	MAV_RS11430(74.4%)	Rv2118c	hypothetical protein Rv2118c
MSMEG_3907	ML1312(64.8%)	MAB_2155c(66.1%)	MMAR_RS15435(68.9%)	MAV_RS11425(69.1%)	Rv2119	hypothetical protein Rv2119
MSMEG_4180	ML1310(81.4%)	MAB_2132(77.6%)	MMAR_RS15475(84.4%)	MAV_RS11410(82.6%)	Rv2121c	, (MTCY261.17c), len: 284 aa. Probable hisG atp phosphoribosyltransferase, similar to eg. HIS1_ECOLI P10366 atp phosphoribosyltransferase (299 aa), fasta scores; opt: 351 z-score: 485.1 E(): 4.5e-20, 31.8% identity in 289aa overlap
MSMEG_4181	ML1309(78.5%)	MAB_2131(77.4%)	MMAR_RS15480(80.6%)	MAV_RS11405(81.7%)	Rv2122c	, (MTCY261.18), len: 93 aa. hisI, Probable phosphoribosyl-amp cyclohydrolase, similar to N-terminus of eg. HIS2_SYNY3 P74755 phosphoribosyl-amp cyclohydrolase (230 aa), fasta scores; opt: 150 z-score: 270.5 E(): 4e-08, 37.9% identity in 87 aa overlap
MSMEG_4186	ML1306(78.4%)	MAB_2128c(80.4%)	MMAR_RS15500(77.4%)	not_found(skip)	Rv2125	hypothetical protein Rv2125
MSMEG_4189	ML1302(71.6%)	MAB_2116(75.7%)	MMAR_RS15515(79.4%)	MAV_RS11260(79.8%)	Rv2130c	, (MTCY261.29c), len: 414. Probable cysS2, cysteinyl-trna synthetase, similar to many eg. SYC_ECOLI P21888 cysteinyl-trna synthetase (461 aa), fasta scores; opt: 535 z-score: 857.2 E(): 0, 37.0% identity in 370 aa overlap. Also simialr to M. tuberculosis
MSMEG_4190	ML1301(60.9%)	MAB_2115(61.7%)	MMAR_RS15525(60.8%)	MAV_RS11255(65.4%)	Rv2131c	, (MTCY270.37), len: 267. cysQ, equivalent to M. leprae CYSQ_MYCLE P46726 cysq protein homolog. (289 aa). Contains inositol monophosphatase family signature 1 (PS00629), significance uncertain. FASTA best: CYSQ_MYCLE P46726 cysq protein homolog. (289 aa)
MSMEG_4191	ML1300(65.2%)	MAB_2111(58.3%)	MMAR_RS15530(68.1%)	not_found(skip)	Rv2133c	hypothetical protein Rv2133c
MSMEG_4192	ML1299(81.1%)	MAB_2110(74.4%)	MMAR_RS15535(81.4%)	MAV_RS11245(83.1%)	Rv2134c	hypothetical protein Rv2134c
MSMEG_4193	ML1298(65.6%)	MAB_2109(71.3%)	MMAR_RS15540(68.1%)	MAV_RS11240(65.5%)	Rv2135c	hypothetical protein Rv2135c
MSMEG_4195	ML1296(51.8%)	MAB_2107(45.9%)	MMAR_RS15550(64.4%)	MAV_RS11235(65.3%)	Rv2137c	hypothetical protein Rv2137c
MSMEG_4198	ML1293(73.9%)	MAB_2104c(70.9%)	not_found(skip)	MAV_RS11220(76.2%)	Rv2139	, (MTCY270.29c), len: 357. Function pyrD: probable dihydroorotate dehydrogenase (EC 1.3.3.1) contains dihydroorotate dehydrogenase signatures 1 and 2 (PS00911, PS00912). FASTA best: PYRD_MYCLE P46727 dihydroorotate dehydrogenase(309 aa) opt: 1653 z-score:
MSMEG_4199	ML1289(72.7%)	MAB_2103(85.5%)	MMAR_RS15575(78.9%)	MAV_RS11210(78.4%)	Rv2140c	hypothetical protein Rv2140c
MSMEG_4200	ML1288(71.1%)	MAB_2102(78.9%)	MMAR_RS15580(77.2%)	MAV_RS11205(76.7%)	Rv2141c	, (MTCY270.27), len: 448. dapE, ut shows some similarity to acetylornithine deacetylase and succinyl-diaminopimelate desuccinylase and cotains ArgE/dapE/ACY1/CPG2/yscS family signature 1 (PS00758). FASTA best: CBPS_YEASTP27614 carboxypeptidase s precursor
MSMEG_4217	ML0922(73.6%)	MAB_2017(74.9%)	MMAR_RS15875(81.7%)	MAV_RS11180(79.3%)	Rv2145c	, (MTCY270.23), len:260. Function: unknown but corresponds to antigen 84 of M. tuberculosis (wag31). Predicted to contain significant amount of coiled coil structure. FASTA best: AG84_MYCTU P46816 antigen 84
MSMEG_4218	ML0921(83.3%)	MAB_2016(67.0%)	MMAR_RS15880(89.6%)	MAV_RS11175(88.5%)	Rv2146c	hypothetical protein Rv2146c
MSMEG_4219	ML0920(71.4%)	MAB_2012(74.7%)	MMAR_RS15885(66.5%)	MAV_RS11170(70.9%)	Rv2147c	hypothetical protein Rv2147c
MSMEG_4221	ML0918(51.8%)	MAB_2010(70.7%)	MMAR_RS15895(76.2%)	not_found(skip)	Rv2149c	, (MTCY270.19), len: 250. Function yfiH: unknown but corresponds to hypothetical 25.3 kDa YfiH protein in ftsZ 3 region of Streptomyces griseus, and to YfiH proteins in other bacteria. FASTA best: YFIH_STRGR P45496, (246aa) opt: 722 z-score: 797.9 E(): 1.
MSMEG_4222	ML0917(88.8%)	MAB_2009(84.9%)	MMAR_RS15900(88.7%)	MAV_RS11155(88.5%)	Rv2150c	, (MTCY270.18), len: 379. Function ftsZ: Probable cell division protein FtsZ, contains FtsZ protein signature 2 (PS01135). FASTA best: FTSZ_STRCO P45500 cell division protein FtsZ (399 aa) opt: 1674 z-score: 1782.0 E(): 0; (77.3% identity in 339 aa overla
MSMEG_4225	ML0916(54.2%)	MAB_2008(53.6%)	MMAR_RS15905(62.9%)	MAV_RS11150(62.5%)	Rv2151c	, (MTCY270.17), len: 314. Function ftsQ: possible cell division protein, some homology to FTSQ_STRGR P45503 cell division protein ftsq homolog (208 aa), fasta scores; opt: 204 z-score: 217.5 E(): 4e-05; (30.6% identity in193 aa overlap)
MSMEG_4226	ML0915(71.9%)	MAB_2007(69.0%)	MMAR_RS15910(77.5%)	MAV_RS11145(77.3%)	Rv2152c	, (MTCY270.16), len: 494. Function murC: probable UDP-N-acetylmuramate-alanine ligase (EC 6.3.2.8). FASTA best: MURC_ECOLI P17952 (491 aa) opt: 764 z-score: 861.0E(): 0; (36.9% identity in 474 aa overlap)
MSMEG_4227	ML0914(69.5%)	MAB_2006(73.9%)	MMAR_RS15915(73.9%)	MAV_RS11140(71.8%)	Rv2153c	, (MTCY270.15), len: 410. Function: probableMURG PROTEIN (UPD-N-acetylglucosamine-N-acetylmuramyl-(pentapeptide) pyrophosphoryl-undecaprenol-N-acetylglucosamine transferase. FASTA best: MURG_BACSU P37585 murg protein (363aa) opt: 494 z-score: 497.2 E(): 1
MSMEG_4228	ML0913(61.2%)	MAB_2005(58.1%)	MMAR_RS15920(65.5%)	MAV_RS11135(60.8%)	Rv2154c	, (MTCY270.14), len: 524. ftsW, probable cell division protein FtsW, related to MTCY10H4.17c, 3.2e-17. FASTA best: SP5E_BACSU P07373 stage v sporulation protein e(366 aa) opt: 755 z-score: 727.2 E(): 1.6e-33; (38.4% identity in 357 aa overlap)
MSMEG_4229	ML0912(66.1%)	MAB_2004(62.1%)	MMAR_RS15925(68.3%)	MAV_RS11130(69.8%)	Rv2155c	, (MTCY270.13), len: 486. Function: probableUDP-N-acetylmuramoylalanine-D-glutamate ligase (EC 6.3.2.9). FASTA best: MURD_BACSU Q03522 (451 aa) opt: 534 z-score:579.8 E(): 2.7e-25; (28.8% identity in 483 aa overlap); containsPS01011 Folylpolyglutamate syn
MSMEG_4230	ML0911(85.5%)	MAB_2003(79.4%)	MMAR_RS15930(86.4%)	MAV_RS11125(86.9%)	Rv2156c	, (MTCY270.12), len: 359. Function: probable phospho-N-acetylmuramoyl- pentappeptidetransferase (EC 2.7.8.13). FASTA best: MRAY_ECOLI P15876 (360 aa) opt: 572 z-score: 651.6 E(): 2.7e-29; (35.8% identity in 344 aa overlap)
MSMEG_4231	ML0910(73.2%)	MAB_2002(69.7%)	MMAR_RS15935(73.7%)	not_found(skip)	Rv2157c	, (MTCY270.11), len: 510. Function: probable UDP-N-acetylmuramoylalanyl-D-glutamyl- 2,6-diaminopimelate-D-alanyl-D-alanyl ligase (EC 6.3.2.15) (UDP-MURNAC-PENTAPEPTIDE SYNTHETASE) also related to other M. tuberculosis mur gene products. FASTA best: MURF_E
MSMEG_4232	ML0909(61.4%)	MAB_2001(62.3%)	not_found(skip)	MAV_RS11115(67.3%)	Rv2158c	, (MTCY270.10), len: 535. Function murE: probable UDP-N-acetylmuramoylalanyl-D- glutamate-2,6-diaminopimelate ligase (EC 6.3.2.13; UDP-N-ACETYLMURAMYL-TRIPEPTIDE SYNTHETASE) also related to other M. tuberculosis mur gene products. FASTA best: MURE_BACSU Q
MSMEG_4233	ML0908(70.8%)	MAB_2000(68.0%)	MMAR_RS15950(69.6%)	MAV_RS11110(72.9%)	Rv2163c	, (MTCY270.05), len: 679. Function pbpB: probable penicillin-binding protein, similar to many bacterialPBP2s and to MTCY10H4.16c; 2.8e-10. Contains possible ATP/GTP-binding site motif A (P-loop; PS00017) near C-terminus.FASTA best: PBP2_NEIME P11882 penic
MSMEG_4235	ML0906(59.9%)	MAB_1998(68.6%)	not_found(skip)	not_found(skip)	Rv2165c	hypothetical protein Rv2165c
MSMEG_4236	ML0905(88.8%)	MAB_1997(86.7%)	MMAR_RS15965(88.8%)	MAV_RS11095(90.2%)	Rv2166c	hypothetical protein Rv2166c
MSMEG_4237	ML0904(73.1%)	MAB_1996(65.7%)	MMAR_RS15970(77.6%)	MAV_RS11090(77.4%)	Rv2169c	hypothetical protein Rv2169c
MSMEG_4238	ML0903(66.8%)	MAB_1995c(58.1%)	MMAR_RS15980(67.0%)	MAV_RS11085(71.2%)	Rv2170	hypothetical protein Rv2170
MSMEG_4239	ML0902(57.3%)	MAB_1994c(53.6%)	MMAR_RS15985(59.6%)	MAV_RS11080(63.0%)	Rv2171	, (MTV021.04), len: 227. Probable lipoproteincontainsputative signal peptide and appropriately positioned PS00013 Prokaryotic membrane lipoprotein lipid attachmentsite. Has hydrophobic stretch at C-terminus and also contains PS00225 Crystallins beta and g
MSMEG_4241	ML0899(68.3%)	MAB_1991c(62.2%)	MMAR_RS16000(66.7%)	MAV_RS11065(71.0%)	Rv2174	hypothetical protein Rv2174
MSMEG_4242	ML0898(67.9%)	MAB_1990(65.7%)	not_found(skip)	MAV_RS11060(73.9%)	Rv2175c	hypothetical protein Rv2175c
MSMEG_4243	ML0897(63.2%)	MAB_1988c(59.6%)	MMAR_RS16010(65.2%)	not_found(skip)	Rv2176	, (MTV021.09), len: 399. Probable serine-threonine protein kinase, pknL, similar to many e.g. MLCB1770_9(622 aa). LacksC-terminal domain and ends with putative transmembrane segment. Contains PS00108 Serine/Threonine protein kinases active-site signature.
MSMEG_4244	ML0896(87.7%)	MAB_1987(84.9%)	MMAR_RS16065(88.4%)	MAV_RS11045(88.2%)	Rv2178c	, (MTV021.11c), len: 462. Probable aroG, 3-deoxy-D-arabino-heptulosonate 7-phosphate synthase similar to many, especially those from plants. FASTA scores: Y15113|MC3DDAH7P_1Morinda citrifolia mRNA for 3-deoxy-D-arabino-heptulosonate 7-phosphate synthase (
MSMEG_4245	ML0895(70.7%)	MAB_1986(65.3%)	MMAR_RS16070(71.6%)	MAV_RS11040(72.5%)	Rv2179c	hypothetical protein Rv2179c
MSMEG_4248	ML0892(72.1%)	MAB_1984(69.4%)	MMAR_RS16085(74.5%)	MAV_RS11025(80.1%)	Rv2182c	hypothetical protein Rv2182c
MSMEG_4249	ML0891(54.3%)	MAB_1983(53.8%)	MMAR_RS16090(55.8%)	MAV_RS11020(59.6%)	Rv2183c	hypothetical protein Rv2183c
MSMEG_4250	ML0890(70.2%)	MAB_1982(64.0%)	not_found(skip)	not_found(skip)	Rv2184c	hypothetical protein Rv2184c
MSMEG_4251	ML0889(64.1%)	MAB_1981(71.2%)	MMAR_RS16100(64.8%)	MAV_RS11010(75.9%)	Rv2185c	hypothetical protein Rv2185c
MSMEG_4252	ML0888(69.6%)	MAB_1979(65.2%)	MMAR_RS16105(74.4%)	MAV_RS11005(73.5%)	Rv2186c	hypothetical protein Rv2186c
MSMEG_4253	ML0886(66.1%)	MAB_1976(66.2%)	MMAR_RS16115(71.1%)	MAV_RS10995(70.3%)	Rv2188c	hypothetical protein Rv2188c
MSMEG_4254	ML0887(70.6%)	MAB_1978c(71.0%)	MMAR_RS16110(73.0%)	MAV_RS11000(72.3%)	Rv2187	, (MTV021.20), len: 600. Probable fadD15, long-chain-fatty-acid-CoA ligase, similar to several best withP44446|LCFH_HAEIN (607 aa). Contains PS00455 Putative AMP-binding domain signature. FASTA scores: sp|P44446|LCFH_HAEINPUTATIVE LONG-CHAIN-FATTY-ACID--C
MSMEG_4258	ML0883(74.5%)	MAB_1970(72.8%)	not_found(skip)	not_found(skip)	Rv2192c	, (MTCY190.03c), len: 370. Probable anthranilate phosphoribosyltransferase, TRPD, similar to eg SW:TRPD_LACCA P17170, (43.2% identity in 308 aa overlap), initiatiation codon uncertain, gtg at 4086 favoured by homology butthis has no clear ribosome binding
MSMEG_4260	ML0882(88.7%)	MAB_1969c(85.9%)	MMAR_RS16140(91.6%)	MAV_RS10975(92.1%)	Rv2193	, (MTCY190.04), len: 203. Probable ,ctaE, strong similarity to cytochrome c oxidase polypeptide III (cox3) eg SW:COX3_SYNY3 Q06475 (29.8% identity in 225 aa overlap)
MSMEG_4261	ML0881(71.6%)	MAB_1968c(71.2%)	MMAR_RS16145(76.0%)	not_found(skip)	Rv2194	, (MTCY190.05), len: 280. Probable cyoA, shows similarity to cytochrome c family; contains 2 X PS00190 Cytochrome c family heme-binding site signature
MSMEG_4262	ML0880(72.9%)	MAB_1967c(70.7%)	MMAR_RS16150(76.0%)	not_found(skip)	Rv2195	, (MTCY190.06), len: 429. Probable cyoB, shows some similarity to cytochrome B6-F complex iron-sulphur subunits (Rieske iron-sulfur protein); contains PS00200 Rieske iron-sulfur protein signature 2
MSMEG_4263	ML0879(80.3%)	MAB_1966c(80.9%);MAB_2467(69.8%)	MMAR_RS16155(77.2%)	MAV_RS10960(78.3%)	Rv2196	, (MTCY190.07), len: 549. Probable cytB, integral membrane protein, low similarity in amino-terminal half to cytochrome b subunits, highly similar at C-terminus toSW:12KD_MYCLE P15878 12 KD protein PIR:S08427 (86.9% identity in 153 aa overlap). FASTA scor
MSMEG_4265	ML0877(54.9%)	MAB_1963(56.7%)	MMAR_RS16165(61.6%)	MAV_RS10945(50.0%)	Rv2198c	, (MTCY190.09c), len: 301. Unknown, containsPS00499 C2 domain signature, contains a hydrophobic region,contains a repetitive proline and threonine rich region
MSMEG_4267	ML0876(76.3%)	MAB_1962(79.1%)	MMAR_RS16170(75.5%)	MAV_RS10940(78.4%)	Rv2199c	hypothetical protein Rv2199c
MSMEG_4268	ML0875(68.2%)	MAB_1961(69.1%)	MMAR_RS16175(68.7%)	MAV_RS10935(69.6%)	Rv2200c	, (MTCY190.11c), len: 363. ctaC, COX2, similar eg to PIR:JT0964 cytochrome-c oxidase chain II (23.0% identity in 317 aa overlap); contains PS00078 Cytochrome c oxidase subunit II, copper A binding region signature
MSMEG_4269	ML0874(75.1%)	MAB_1960c(72.8%)	MMAR_RS16180(77.8%)	MAV_RS10930(82.1%)	Rv2201	, (MTCY190.12), len: 652. asnB, Probable asparagine synthetase, similar to eg SW:ASNH_BACSU P42113 putative asparagine synthetase (26.0% identity in 438 aa overlap)
MSMEG_4270	ML0873(79.4%)	MAB_1959(72.9%)	MMAR_RS16185(78.2%)	MAV_RS10925(75.4%)	Rv2202c	, (MTCY190.13c), len: 324.cbhK, Probable carbohydrate kinase (but not ribose), similar to several e.g.AE000915_1 Methanobacterium thermoautotrop (309 aa) FASTA score: opt: 370 z-score: 462.1 E(): 3.3e-18; 31.2% identity in 276 aa overlap. Low similarity t
MSMEG_4272	ML0871(88.1%)	MAB_1957(88.6%)	MMAR_RS16195(89.0%)	MAV_RS10915(89.0%)	Rv2204c	hypothetical protein Rv2204c
MSMEG_4275	ML0868(69.2%)	MAB_1953c(67.9%)	MMAR_RS16215(69.4%)	MAV_RS10895(71.3%)	Rv2207	, (MTCY190.18), len: 361.cobT, Probable phosphoribosyltransferase (cobT), similar to many eg SW:COBT_ECOLI P36562 nicotinate-nucleotide--dimethylbenzimidazol phosphoribosyltransferase (34.6% identity in 341 aa overlap)
MSMEG_4276	ML0866(82.9%)	MAB_1950(78.8%)	MMAR_RS16230(83.2%)	MAV_RS10885(85.7%)	Rv2210c	, (MTCY190.21c), len: 368.ilvE, Branched-chain-amino-acid transaminase, similar to many e.g. SW:YWAA_BACSU P39576 hypothetical 40.3 KD protein (48.4% identity in339 aa overlap)
MSMEG_4278	ML0865(77.9%)	MAB_1949(75.6%)	MMAR_RS16235(80.9%)	MAV_RS10880(80.1%)	Rv2211c	, (MTCY190.22), len: 379. gcvT, Aminomethyltransferase (GCVT), similar to many eg SW:GCST_ECOLI P27248 (38.2% identity in 364 aa overlap)
MSMEG_4281	ML0864(71.4%)	MAB_1948c(67.9%)	not_found(skip)	MAV_RS10875(73.8%)	Rv2213	, (MTCY190.24), len: 515. Probable pepA, verysimilar to aminopeptidases eg SW:AMPA_ECOLI P11648 aminopeptidase A/I, (41.4% identity in 309 aa overlap); Equivalentto Z98741|MLCB22_6 Mycobacterium leprae cosmid B22; Am (524 aa) FASTA scores: opt: 2793 z-sco
MSMEG_4283	ML0861(73.5%)	MAB_1945c(76.6%)	MMAR_RS16260(78.0%)	MAV_RS10855(77.6%)	Rv2215	, (MTCY190.26), len: 553. Probable dihydrolipoamide acetyltransferase component (E2), similar to eg SW:OPD2_ACHLA P35489 dihydrolipoamide acetyltransferase component (E2) of pyruvate dehydrogenase complex (35.3% identity in 552 aa overlap); contains PS001
MSMEG_4284	ML0860(65.8%)	MAB_1944c(60.7%)	MMAR_RS16265(70.0%)	MAV_RS10850(68.0%)	Rv2216	hypothetical protein Rv2216
MSMEG_4285	ML0859(70.6%)	MAB_1943c(64.3%)	MMAR_RS16380(70.1%)	MAV_RS10845(73.7%)	Rv2217	, (MTCY190.28), len: 230. Probable lipB, similar to SW:LIPB_ECOLI P30976 liopate biosynthesis protein B (33.8% identity in 160 aa overlap). Equivalent to gp|Z98741|MLCB22_11 Mycobacterium leprae (235 aa). FASTA score: opt:1124 z-score: 1394.6 E(): 0; 78.4
MSMEG_4286	ML0858(82.5%)	MAB_1942c(78.3%)	MMAR_RS16385(82.6%)	MAV_RS10840(83.8%)	Rv2218	, (MTCY190.29), len: 311. Probable lipoic acid synthetase (lipA), similar to eg SW:LIPA_HAEIN P44463 (42.6% identity in 291 aa overlap). Equivalent to Z98741|MLCB22_12 Mycobacterium leprae cosmid B22; L (314 aa)FASTA score: opt: 1836 z-score: 2219.0 E():
MSMEG_4287	ML0857(76.8%)	MAB_1940c(72.1%)	MMAR_RS16390(77.2%)	MAV_RS10835(78.4%)	Rv2219	hypothetical protein Rv2219
MSMEG_4290	ML0925(83.3%)	MAB_1933c(90.0%)	MMAR_RS16400(83.7%)	MAV_RS10825(84.1%)	Rv2220	, (MTCY190.31-MTCY427.01), len: 478.glnA1, Probable glutamine synthetase, glnA, similar to many eg SW:GLNA_STRCO P15106 (71.4% identity in 475 aa overlap); contains PS00180 Glutamine synthetase signature 1, PS00181 Glutamine synthetase putative ATP-bindin
MSMEG_4293	ML1630(72.2%)	MAB_1921(71.7%)	MMAR_RS16420(73.6%)	MAV_RS10715(75.9%)	Rv2221c	, (MTCY190.32c-MTCY427.02c), len: 994. glnE,Probable glnE, similar to SW:GLNE_ECOLI P30870 glutamate-ammonia-ligase adenylyltransferase (24.4% identity in 721 aaoverlap) and SW:GLNE_HAEIN P44419 (28.1% identity in 199 aa overlap); initiation codon uncerta
MSMEG_4294	ML1631(87.5%)	MAB_1920(86.3%)	MMAR_RS16425(87.0%)	MAV_RS10710(88.3%)	Rv2222c	, (MTCY427.03c), len: 446. glnA2, probable gln2, (overlaps MTCY190.33c partial sequence) probable classII glutamine synthetase, similar to MTCY190.31 (and partialorf MTCY427.01) (34.3% identity in 300 aa overlap)
MSMEG_4295	ML1632(63.6%)	MAB_1919(58.0%)	not_found(skip)	MAV_RS10705(64.4%)	Rv2223c	hypothetical protein Rv2223c
MSMEG_4296	ML1633(61.8%)	MAB_1918(59.2%)	MMAR_RS16440(63.6%)	not_found(skip)	Rv2224c	hypothetical protein Rv2224c
MSMEG_4298	ML1635(74.0%)	MAB_1916c(77.7%)	not_found(skip)	MAV_RS10690(78.5%)	Rv2225	, (MTCY427.06), len: 281. panB, similar to SW:PANB_ECOLI P31057 3-methyl-2-oxobutanoate hydroxymethyltransferase (45.9% identity in 257 aa overlap)
MSMEG_4305	ML1637(69.1%)	MAB_1905(72.8%)	MMAR_RS16475(69.7%)	MAV_RS10555(73.6%)	Rv2228c	hypothetical protein Rv2228c
MSMEG_4307	ML1639(69.0%)	MAB_1903(65.8%)	MMAR_RS16485(73.9%)	MAV_RS10545(73.9%)	Rv2230c	hypothetical protein Rv2230c
MSMEG_4311	ML1644(66.9%)	MAB_1899c(62.9%)	MMAR_RS16505(68.7%)	MAV_RS10525(63.5%)	Rv2235	hypothetical protein Rv2235
MSMEG_4321	ML1649(81.4%)	MAB_1886(81.4%)	MMAR_RS16615(80.7%)	not_found(skip)	Rv2239c	hypothetical protein Rv2239c
MSMEG_4323	ML1651(82.6%)	MAB_1884c(83.0%)	MMAR_RS16625(85.8%)	MAV_RS10480(87.1%)	Rv2241	, (MTCY427.22), len: 901. aceE, pyruvate dehydrogenase E1 component, similar to SW:ODP1_ECOLI P06958 pyruvate dehydrogenase E1 component (51.2% identity in 891 aa overlap)
MSMEG_4324	ML1652(67.4%)	MAB_1880c(66.4%)	MMAR_RS16630(69.8%)	MAV_RS10475(69.1%)	Rv2242	hypothetical protein Rv2242
MSMEG_4325	ML1653(66.8%)	MAB_1879c(67.4%)	MMAR_RS16635(70.9%)	MAV_RS10470(75.8%)	Rv2243	, (MTCY427.24), len: 302. fabD, highly similar to A57356 - acyl-CoA carrier protein malonyltransferase from Streptomyces coelicolor. FASTA score: A57356 (316 aa) opt: 955 E(): 0 (52.6% identity in 304 aa overlap) and SW:FABD_HAEIN P43712 malonyl CoA-acyl
MSMEG_4326	ML1654(76.5%)	MAB_1878c(79.4%)	MMAR_RS16640(76.5%)	MAV_RS10465(77.4%)	Rv2244	, (MTCY427.25), len: 115. acpM, acyl carrier protein involved in meromycolate extension. Highly similar to acyl carrier protein from Streptomyces glaucescens. eg L43074|STMFABD2 STMFABD NID: g870805 - (82 aa) opt: 298 E(): 8.4e-13; (56.6% identity in 76 a
MSMEG_4327	ML1655(86.1%)	MAB_1877c(81.5%)	MMAR_RS16645(88.2%)	MAV_RS10460(87.3%)	Rv2245	, (MTCY427.26), len: 416, kasA, beta-ketoacyl-ACP synthase, involved in meromycolate extension. Highly similar to beta-ketoacyl-ACP synthase from Streptomyces glaucescens FASTA score: L43074|STMFABD3 STMFABD NID: g870805 -Streptomyce (423 aa)opt: 1105; E(
MSMEG_4328	ML1656(76.2%)	MAB_4608(66.9%)	not_found(skip)	MAV_RS20835(77.3%)	Rv2246	, (MTCY427.27), len: 438. kasB, beta-ketoacyl-ACP synthase, involved in meromycolate extension. Very similar to L43074|STMFABD3 STMFABD NID: g870805 - (423 aa) opt: 1091 E(): 0; (44.7% identity in 416 aa overlap), also similar to SW:FABF_ECOLI P39435 3-ox
MSMEG_4329	ML1657(85.9%)	MAB_1876c(87.1%)	MMAR_RS16655(89.0%)	MAV_RS10450(89.9%)	Rv2247	, (MTCY427.28), len: 520, accD6 - Acetyl/Propionyl CoA Carboxylase beta subunit, highly similar to SW:PCCB_RHOSO Q06101 propionyl-CoA carboxylase beta chain (75.1%identity in 437 aa overlap). Similar to many other M. tuberculosis Acetyl/Propionyl CoA Carb
MSMEG_4336	ML1781(83.5%)	MAB_1871(71.3%)	MMAR_RS16690(85.9%)	MAV_RS10420(86.5%)	Rv2256c	hypothetical protein Rv2256c
MSMEG_4337	ML1782(65.0%)	MAB_1870(61.7%)	MMAR_RS16695(69.0%)	MAV_RS10415(63.5%)	Rv2257c	hypothetical protein Rv2257c
MSMEG_4338	ML1783(43.7%)	MAB_4742c(58.9%)	not_found(skip)	MAV_RS10410(63.3%)	Rv2258c	hypothetical protein Rv2258c
MSMEG_4340	ML1784(84.6%)	MAB_1869c(80.5%)	MMAR_RS16705(88.7%)	MAV_2180(13.1%)	Rv2259	, (MTV022.09), len: 361; adhE2 - similar to several alcohol dehydrogenases like MTCI28.02c. Contains PS00059 Zinc-containing alcohol dehydrogenases signature. FASTAscores: sptr|O07407|O07407 ALCOHOL DEHYDROGENASE.(383 aa) opt: 720 z-score: 833.8 E(): 0; (
MSMEG_4437	ML1728(81.4%)	MAB_3389c(82.2%)	MMAR_RS08165(82.8%)	MAV_RS18730(82.2%)	Rv3043c	, (MTV012.58c), len: 573. ctaD. Probable cytochrome c oxidase polypeptide I (EC 1.9.3.1) (CYTOCHROME AA3 SUBUNIT 1), similar to many e.g. Q04440|COX1_BACFI. Contains PS00077 Cytochrome c oxidase subunit I, copper B binding region signature. FASTA score: s
MSMEG_4466	ML1768(68.8%)	MAB_1717c(70.8%)	MMAR_RS18015(74.4%)	MAV_RS09985(75.4%)	Rv2316	, (MTCY3G12.18c), len: 290. uspA, membrane protein probably involved in sugar transport, most similar toUGPA_ECOLI P10905 sn-glycerol-3-phosphate transport sys (295 aa), fasta scores, opt: 521, E(): 3.8e-27, (32.4% identity in 287 aa overlap)
MSMEG_4467	ML1769(74.1%)	MAB_1716c(69.7%)	MMAR_RS18020(74.9%)	MAV_RS09980(74.2%)	Rv2317	, (MTC3G12.17c), len: 274. uspB, membrane protein probably involved in sugar transport, most similar to G296356 putative transport system permease protein (275 aa)fasta scores, opt: 562, E(): 3.8e-32, (33.8% identity in 275 aa overlap)
MSMEG_4468	ML1770(63.7%)	MAB_1715c(62.4%)	MMAR_RS18025(65.6%)	MAV_RS09975(68.6%)	Rv2318	, (MTCY3G12.16c), len: 440. uspC, probably component of sugar transport system, has hydrophobic stretch possibly signal peptide at N-terminus. Similar to AF012836|AF012836_1 Thermococcus litoralis trehalos (450 aa) opt: 202 z-score: 238.9 E(): 8.8e-06; 24
MSMEG_4469	ML0849(57.8%)	MAB_1714(55.3%)	MMAR_RS18055(60.4%)	MAV_RS09950(53.3%)	Rv2325c	hypothetical protein Rv2325c
MSMEG_4470	ML0848(64.6%)	MAB_1713(60.5%)	not_found(skip)	MAV_RS09945(63.6%)	Rv2326c	hypothetical protein Rv2326c
MSMEG_4479	ML0834(41.5%)	MAB_1709c(50.6%)	MMAR_RS18180(60.7%)	MAV_RS09770(54.9%)	Rv2342	hypothetical protein Rv2342
MSMEG_4482	ML0833(75.3%)	MAB_1708(79.3%)	MMAR_RS18185(79.8%)	MAV_RS09765(80.8%)	Rv2343c	, (MTCY98.12c), len: 639.dnaG, DNA primase, FASTA best: E214045 dna primase, (498 aa), fasta scores, opt: 844, E(): 0, (35.5% identity in 501 aa overlap). TBPARSEscore is 0.894
MSMEG_4483	ML0831(68.6%)	MAB_1707(67.7%)	MMAR_RS18190(72.7%)	MAV_RS09755(73.7%)	Rv2344c	, (MTCY98.13c), len: 431 aa. dgt. Probable deoxyguanosine triphosphate hydrolase, with similarity to several deoxyguanosine triphosphate hydrolases. FASTA best: AF027507|AF027507_2 Mycobacterium smegmatis dGTPase (428 aa)opt: 1991 z-score: 2396.5 E(): 0;
MSMEG_4485	ML0826(80.6%)	MAB_1702(82.6%)	not_found(skip)	MAV_RS09735(83.0%)	Rv2357c	, (MTCY27.23-MTCY98.26), len: 463 aa. glyS, similar to eg MYCOPLASMA PNEUMONIAE SYG_MYCPN P75425 glycyl-trna synthetase (ec 6.1.1.14) (449 aa), fasta scores, opt:1074 z-score: 1266.2 E(): 0, (39.4% identity in 454 aa overlap); contains PS00017 ATP/GTP-bin
MSMEG_4486	ML0825(54.9%)	MAB_1679c(67.5%)	MMAR_RS18280(63.2%)	not_found(skip)	Rv2358	hypothetical protein Rv2358
MSMEG_4487	ML0824(70.3%)	MAB_1678c(56.8%)	MMAR_RS18285(76.8%)	MAV_RS09725(71.3%)	Rv2359	, (MTCY27.21c), len: 130 aa. furB, similar toeg FUR_ECOLI P06975, ferric uptake regulation protein (148aa), fasta scores, opt: 322 z-score: 395.8 E(): 4.8e-15, (37.9% identity in 132 aa overlap)
MSMEG_4490	ML0634(73.8%)	MAB_1676(56.0%)	MMAR_RS18295(74.3%)	MAV_RS09715(73.3%)	Rv2361c	hypothetical protein Rv2361c
MSMEG_4491	ML0633(78.1%)	MAB_1675(77.6%)	MMAR_RS18300(78.2%)	MAV_RS09710(78.9%)	Rv2362c	hypothetical protein Rv2362c
MSMEG_4493	ML0631(79.8%)	MAB_1672(85.5%)	MMAR_RS18310(83.7%)	MAV_RS09695(86.7%)	Rv2364c	, (MTCY27.16), len: 300 aa. Probable bex, similar to gtp-binding proteins eg BEX_BACSU P42182 bex protein. bacillus subtilis. 10/96 (301 aa), fasta scores, opt: 831 z-score: 900.7 E(): 0, (44.0% identity in 300 aa overlap), highly similar to Q49768 B1937_
MSMEG_4496	ML0628(84.3%)	MAB_1669(77.5%)	MMAR_RS18325(88.8%)	MAV_RS09680(90.4%)	Rv2367c	hypothetical protein Rv2367c
MSMEG_4497	ML0627(79.1%)	MAB_1668(78.9%)	MMAR_RS18330(82.4%)	MAV_RS09675(80.4%)	Rv2368c	, (MTCY27.12), len: 352 aa. phoH, highly similar to M. leprae Q49751 phoH, similar eg to PHOH_BACSU P46343 phoh protein homolog (319 aa), fasta scores, opt: 1014 z-score: 1159.0 E(): 0, (50.8% identity in 303 aa overlap);contains PS00017 ATP/GTP-binding s
MSMEG_4504	ML0625(77.4%)	MAB_1666(74.9%)	MMAR_RS18355(80.6%)	MAV_RS09665(82.6%)	Rv2373c	, (MTCY27.07), len: 382 aa. dnaJ2, dnaJ homologue, similar to eg DNAJ_ECOLI P08622 dnaj protein (376 aa), fasta scores, opt: 964 z-score: 968.0 E(): 0, (43.9% identity in 351 aa overlap), also highly similar to M. leprae Q49762 B1937_F2_56 (378 aa), fasta
MSMEG_4505	ML0624(82.5%)	MAB_1665(80.5%)	MMAR_RS18360(85.4%)	MAV_RS09660(85.7%)	Rv2374c	, (MTCY27.06), hrcA, len: 343 aa. Almost identical to M. leprae Q49749 YGRP but conflict at C-terminus,similar to eg HRCA_BACSU P25499 heat-inducible transcription repressor (343 aa) opt: 538 z-score: 592.4 E(): 5.4e-26,(28.9% identity in 325 aa overlap)
MSMEG_4533	ML0615(66.0%)	MAB_1652(65.7%)	MMAR_RS18530(66.8%)	MAV_RS08535(70.9%)	Rv2400c	, (MTCY253.21), len: 356. Probable subI, (thio)sulphate binding protein, similar to eg G466966 subI, sulphate binding precursor, (358 aa), fasta scores, opt: 1775, E(): 0, (76.5% identity in 340 aa overlap)
MSMEG_4556	ML0611(87.8%)	MAB_1640(88.5%)	not_found(skip)	not_found(skip)	Rv2404c	, (MTCY253.16), len: 653 Probable lepA, highly similar to LEPA_MYCLE P53530 gtp-binding protein lepa. lepa or b19 (646 aa), fasta scores, opt: 3610, E(): 0, (88.0% identity in 649 aa overlap); contains PS00017 ATP/GTP-binding site motif A, PS00301 GTP-bin
MSMEG_4567	ML0607(74.6%)	MAB_1637(78.5%)	MMAR_RS18590(80.3%)	MAV_RS08490(58.9%)	Rv2409c	hypothetical protein Rv2409c
MSMEG_4569	ML0606(82.8%)	MAB_1636(83.4%)	MMAR_RS18595(82.5%)	MAV_RS08485(82.5%)	Rv2410c	hypothetical protein Rv2410c
MSMEG_4570	ML0605(77.4%)	MAB_1635(81.0%)	MMAR_RS18600(78.4%)	MAV_RS08480(21.0%)	Rv2411c	hypothetical protein Rv2411c
MSMEG_4571	ML0604(80.2%)	MAB_1634c(82.6%)	MMAR_RS18605(79.3%)	MAV_RS08475(81.4%)	Rv2412	, (MTCY253.08c), len: 86 aa. rpsT, 30s ribosomal protein s20; highly similar to many eg. RS20_ECOLI P02378 30s ribosomal protein s20 (86 aa), fasta scores; opt: 210 z-score: 411.7 E(): 2.3e-16, 42.4% identity in 85 aa overlap
MSMEG_4572	ML0603(66.3%)	MAB_1633(73.0%)	not_found(skip)	MAV_RS08470(76.6%)	Rv2413c	hypothetical protein Rv2413c
MSMEG_4579	ML1452(71.1%)	MAB_1623(76.5%)	MMAR_RS18675(77.1%)	MAV_RS08385(77.5%)	Rv2419c	hypothetical protein Rv2419c
MSMEG_4580	ML1453(74.1%)	MAB_1622(74.5%)	MMAR_RS18680(78.9%)	MAV_RS08380(77.6%)	Rv2420c	hypothetical protein Rv2420c
MSMEG_4581	ML1454(66.8%)	MAB_1621(71.9%)	not_found(skip)	not_found(skip)	Rv2421c	hypothetical protein Rv2421c
MSMEG_4584	ML1458(72.0%)	MAB_1618(73.1%)	MMAR_RS18705(80.2%)	MAV_RS08360(74.5%)	Rv2427c	, (MTCY428.20), len: 415. Probable proA, similar to eg PROA_ECOLI P07004 gamma-glutamyl phosphate reductase (407 aa), fasta scores, opt: 1034, E(): 0, (47.1% identity in 403 aa overlap)
MSMEG_4621	ML1464(80.0%)	MAB_1613(76.1%)	MMAR_RS18770(81.7%)	MAV_RS08285(80.8%)	Rv2439c	, (MTCY428.07), len: 376. Probable proB, glutamate 5-kinase, similar to eg PROB_CORGL P46546 glutamate 5-kinase (369 aa), fasta scores, opt: 1241, E(): 0, (54.3% identity in 368 aa overlap); contains PS00902 Glutamate 5-kinase signature
MSMEG_4623	ML1465(76.9%)	MAB_1612(78.9%)	MMAR_RS18775(81.2%)	MAV_RS08280(79.1%)	Rv2440c	, (MTCY428.06), len: 479. Probable obg, nucleotide-binding protein, equivalent to Streptomyces griseus D87916|D87916_3 (478 aa) fasta scores, opt: 1328 z-score: 1443.0 E(): 0; 58.9% identity in 479 aa overlap; also similar to eg OBG_BACSU P20964 spo0b-ass
MSMEG_4624	ML1466(87.5%)	MAB_1611(85.2%)	MMAR_RS18780(87.5%)	MAV_RS08275(82.2%)	Rv2441c	, (MTCY428.05), len: 86. Probable rpmA, similar to eg RL27_ECOLI P02427 50s ribosomal protein l27, (84 aa), fasta scores, opt: 328, E(): 7.1e-17, (64.2% identity in 81 aa overlap); contains PS00831 Ribosomal protein L27 signature
MSMEG_4625	ML1467(88.3%)	MAB_1610(87.4%)	MMAR_RS18785(92.2%)	MAV_RS08270(91.3%)	Rv2442c	, (MTCY428.04), len: 104. Probable rplU, similar eg to RL21_ECOLI P02422 50s ribosomal protein l21 (103 aa), fasta scores, opt: 250, E(): 4e-11, (37.6% identity in 101 aa overlap)
MSMEG_4626	ML1468(61.9%)	MAB_1607(59.6%)	not_found(skip)	MAV_RS08265(65.5%)	Rv2444c	, (MTCY428.02), len: 953. Similar at C-terminus to RNE_ECOLI P21513 ribonuclease e (1061 aa), fasta scores, opt: 554, E(): 9.8e-22, (37.8% identity in 386 aa overlap)
MSMEG_4627	ML1469(79.1%)	MAB_1606(84.2%)	MMAR_RS18795(81.3%)	MAV_RS08260(82.0%)	Rv2445c	, (MTV008.01c-MTCY428.01), len: 136. Probable ndk, nucleoside diphosphate kinase,; highly similar to many eg. NDK_STRCO P50589 nucleoside diphosphate kinase (ec 2.7.4.6) from Streptomyces coelicolor (137 aa), fasta scores; opt: 367 z-score: 662.8 E(): 1e-
MSMEG_4630	ML1472(74.6%)	MAB_1603(78.3%)	MMAR_RS18810(77.9%)	MAV_RS08245(78.0%)	Rv2448c	, (MTV008.04c), len: 876. valS, valyl-tRNA synthetase similar to many eg. SYV_ECOLI P07118 valyl-trna synthetase (ec 6.1.1.9) (951 aa), fasta scores; opt: 1183 z-score: 2335.4 E(): 0, 43.7% identity in 945 aa overlap. Contains PS00178 Aminoacyl-transfer R
MSMEG_4632	-(skip)	MAB_4339c(65.9%)	MMAR_RS18825(71.5%)	MAV_RS08240(71.8%)	Rv2449c	hypothetical protein Rv2449c
MSMEG_4640	-(skip)	MAB_4080c(51.2%)	MMAR_2772(45.2%)	MAV_1722(32.8%)	Rv2389c	hypothetical protein Rv2389c
MSMEG_4643	-(skip)	MAB_1597(73.9%)	MMAR_RS18830(30.1%)	MAV_RS08235(40.3%)	Rv2450c	hypothetical protein Rv2450c
MSMEG_4671	ML1477(93.9%)	MAB_1583(94.1%)	MMAR_RS18975(97.2%)	MAV_RS08215(96.7%)	Rv2457c	, (MTV008.13c), len: 426 aa. Probable clpX, atp-dependent clp protease atp-binding subunit clpX highly similar to many eg. CLPX_ECOLI P33138 atp-dependent clp protease atp-binding subunit clpX (423 aa), fasta scores; opt:1694 z-score: 2321.3 E(): 0, 62.4%
MSMEG_4672	ML1479(90.0%)	MAB_1582(87.2%)	MMAR_RS18985(89.9%)	MAV_RS08205(89.9%)	Rv2460c	, (MTV008.16c), len: 214 aa. clpP2, atp-dependent clp protease proteolytic subunit; highly similar to many eg. CLPP_ECOLI P19245 atp-dependent clp protease proteolytic subunit (EC 3.4.21.92) (207 aa), fasta scores; opt: 639 z-score: 950.2 E(): 0, 49.7% id
MSMEG_4673	ML1480(76.5%)	MAB_1581(82.3%)	MMAR_RS18990(85.8%)	MAV_RS08200(86.3%)	Rv2461c	, (MTV008.17c), len: 200aa. clpP, atp-dependent clp protease proteolytic subunit; highly similar to many eg. CLPP_ECOLI P19245 atp-dependent clp protease proteolytiic subunit (EC 3.4.21.92) (207 aa), fasta scores; opt: 636 z-score: 1081.5 E(): 0, 53.5% id
MSMEG_4674	ML1481(60.8%)	MAB_1580(63.6%)	MMAR_RS18995(64.9%)	MAV_RS08195(71.3%)	Rv2462c	, (MTV008.18c), len: 466 aa. tig, possible chaperone protein; similar to trigger factor from several organisms eg. TIG_BACSU P80698 trigger factor (tf) (423 aa), fasta scores; opt: 648 z-score: 578.2 E(): 5.2e-25, 29.9% identity in 411 aa overlap
MSMEG_4684	ML1484(79.6%)	MAB_1574(79.9%)	not_found(skip)	not_found(skip)	Rv2465c	, (MTV008.21c), len: 162 aa. Probable isomerase, rpi; similar to several diverse isomerases eg. LACB_STAAU P26592 galactose-6-phosphate isomerase lacb (171 aa), fasta scores; opt: 296 z-score: 444.4 E(): 1.5e-17, 35.4% identity in 158 aa overlap and RPIB_
MSMEG_4688	ML1485(72.9%)	MAB_1572(80.5%)	MMAR_RS19030(77.8%)	MAV_RS08165(80.2%)	Rv2466c	hypothetical protein Rv2466c
MSMEG_4690	ML1486(76.3%)	MAB_1571c(76.7%)	MMAR_RS19040(76.5%)	MAV_RS08160(79.8%)	Rv2467	, (MTV008.23), len: 861 aa. pepD, probable aminopeptidase; similar to many eg. Streptomyces lividans AMPN_STRLI Q11010 aminopeptidase n (ec 3.4.11.2) (lysyl aminopeptidase) (857 aa), fasta scores; opt: 2839 z-score: 3205.0E(): 0, 53.2% identity in 864 aa
MSMEG_4692	ML1255(62.1%)	MAB_1569(58.8%)	not_found(skip)	not_found(skip)	Rv2468c	hypothetical protein Rv2468c
MSMEG_4694	ML1254(68.7%)	MAB_1567(77.6%)	MMAR_RS19055(67.0%)	MAV_RS08145(70.7%)	Rv2469c	hypothetical protein Rv2469c
MSMEG_4695	ML1253(76.3%)	MAB_1566c(70.6%)	MMAR_RS19060(77.9%)	MAV_RS08140(78.6%)	Rv2470	, (MTV008.26), len: 128 aa. glbO, possible globin; weakly similar to eg. GLBN_NOSSN P52335 cyanoglobin from nostoc sp. (118 aa), fasta scores; opt: 138 z-score: 216.7 E(): 7.1e-05, 26.6% identity in 94 aa overlap. Also similar to B. subtilis sp|O31607|O31
MSMEG_4699	ML1249(69.5%)	MAB_1561(63.1%)	MMAR_RS19100(70.1%)	MAV_RS08115(70.8%)	Rv2476c	hypothetical protein Rv2476c
MSMEG_4700	ML1248(87.5%)	MAB_1560(91.6%)	MMAR_RS19105(90.9%)	MAV_RS08110(90.7%)	Rv2477c	hypothetical protein Rv2477c
MSMEG_4704	ML1245(59.1%)	MAB_2455c(27.0%)	MMAR_RS19130(55.5%)	not_found(skip)	Rv2483c	hypothetical protein Rv2483c
MSMEG_4722	ML0429(79.5%)	MAB_1537c(76.9%)	MMAR_RS19250(81.3%)	MAV_RS07970(82.8%)	Rv2509	hypothetical protein Rv2509
MSMEG_4724	ML0427(71.6%)	MAB_1533c(75.5%)	MMAR_RS19265(76.6%)	MAV_RS07960(72.5%)	Rv2511	hypothetical protein Rv2511
MSMEG_4727	-(skip)	MAB_3148c(60.1%)	MMAR_RS11680(62.8%)	MAV_RS11300(65.5%)	Rv1527c	, (MTV045.01c-MTCY19G5.01), len: 2108.pks5, probable polyketide synthase, highly similar to many, e.g. MCAS_MYCBO Q02251 mycocerosic acid synthase from Mycobacterium bovis (2110 aa), fasta scores; opt: 6270 z-score: 7088.8 E(): 0, 63.6% identity in 2126 a
MSMEG_4731	-(skip)	MAB_0935c(54.7%)	MMAR_RS11665(57.5%)	MAV_RS11320(51.1%)	Rv1521	, (MTCY19G5.07), len: 583.fadD25, Probable acyl-coAsynthase, simliar to many e.g. TR:P71495 (EMBL:U75685) ACYL-COA SYNTHASE from M. bovis (582 aa), fatsa scores; opt: 2486 z-score: 2167.3 E(): 0, 63.4% identity in 584 aa overlap.
MSMEG_4745	ML0426(64.0%)	MAB_1530(62.9%)	MMAR_RS19335(66.0%)	not_found(skip)	Rv2518c	, (MTV009.03c), len: 408. Unknown but similar to several hypothetical mycobacterial proteins and equivalent to Mycobacterium leprae protein MLCL383.33; len: 414 aa; also similar to YV09_MYCTU Q11149 hypothetical 47.9 kd protein cY20G9.09 (451 aa). FASTA s
MSMEG_4752	ML0425(58.7%)	MAB_1516(50.6%)	MMAR_RS19765(62.7%)	MAV_RS07910(69.3%)	Rv2520c	hypothetical protein Rv2520c
MSMEG_4753	ML0424(75.8%)	MAB_1515c(76.4%)	MMAR_RS19770(85.4%)	MAV_RS07905(86.6%)	Rv2521	, (MTV009.06), len: 157. Bcp, member of the AHPC/TSA family, equivalent to Mycobacterium leprae Bcp; MLCL383.31c, bcp, bacterioferritin comigratory protein, len: 161 aa; highly similar to eg. BCP_ECOLI P23480 bacterioferritin comigratory protein. (156 aa)
MSMEG_4756	ML1192(78.5%)	MAB_1513(62.5%)	MMAR_RS19795(86.2%)	MAV_RS07895(86.2%)	Rv2523c	, (MTV009.08c), len: 130. acpS, Probable CoA:apo-[Acyl Carrier Protein] Pantethienephosphotransferase, similar to several e.g. P24224|ACPS_ECOLI. FASTA scores: sp|P24224|ACPS_ECOLI HOLO-[ACYL-CARRIER PROTEIN] SYNTH (126 aa) opt: 158 z-score: 212.8 E(): 0.
MSMEG_4757	ML1191(78.9%)	MAB_1512(78.9%)	MMAR_RS19800(82.5%)	MAV_RS07890(83.4%)	Rv2524c	, (MTCY159.32-MTV009.09c), len: 3069. fas Fatty Acid Synthase, similar to eg G580746 fatty acid synthase (3104 aa), fasta scores, opt: 3867, E(): 0, (50.0% identity in 3032 aa overlap), contains PS00017 ATP/GTP-binding site motif A, PS00606 Beta-ketoacyl
MSMEG_4891	ML2042(77.4%)	MAB_4408c(83.6%)	MMAR_RS13735(81.5%)	MAV_RS13535(81.5%)	Rv2428	, (MTCY428.18c), len: 195. ahpC gene, alkyl hydroperoxide reductase, identical to G1172078 AHPC
MSMEG_4898	ML1177(60.8%)	MAB_1488c(50.0%)	MMAR_RS20185(64.2%)	not_found(skip)	Rv1343c	hypothetical protein Rv1343c
MSMEG_4899	ML1175(68.2%)	MAB_1485(66.2%)	MMAR_RS20195(78.8%)	MAV_RS07455(77.9%)	Rv1341	hypothetical protein Rv1341
MSMEG_4900	ML1176(56.0%)	MAB_1487c(60.8%)	MMAR_RS20190(70.0%)	MAV_RS07460(61.9%)	Rv1342c	, (MTCY02B10.06c), len: 120. Highly similarto G466926 B1549_F2_59, (119 aa) FASTA scores, opt: 544, z-score: 653.4, E(): 1.9e-29, (68.3% identity in 120 aa overlap)
MSMEG_4901	ML1174(85.3%)	MAB_1484(88.4%)	MMAR_RS20205(88.0%)	MAV_RS07450(87.3%)	Rv1340	, (MTCY130.25), rphA, len: 259. Ribonuclease ph, highly similar to e.g. RNPH_MYCLE P37939 (259 aa) FASTAscores, opt: 1524, z-score: 1739.7, E(): 0, (88.8% identityin 259 aa overlap)
MSMEG_4902	ML1173(76.2%)	MAB_1483(71.1%)	not_found(skip)	not_found(skip)	Rv1339	hypothetical protein Rv1339
MSMEG_4903	ML1172(81.9%)	MAB_1482(78.6%)	MMAR_RS20290(83.2%)	MAV_RS07440(83.8%)	Rv1338	, (MTCY130.23), len: 271.murI, Probable glutamateracemase, highly similar to many e.g MURI_MYCLE P46705(272aa) FASTA scores, opt: 1559 z-score: 1827.1 E(): 0, (88.9%identity in 271 aa overlap); contains PS00924 Aspartateand glutamate racemases signature 2
MSMEG_4904	ML1171(57.3%)	MAB_1481(59.4%)	not_found(skip)	MAV_RS07435(64.6%)	Rv1337	hypothetical protein Rv1337
MSMEG_4909	ML1166(62.8%)	MAB_1476(61.0%)	MMAR_RS20330(66.2%)	MAV_RS07425(70.8%)	Rv1332	hypothetical protein Rv1332
MSMEG_4910	ML1165(76.9%)	MAB_1475(75.0%)	MMAR_RS20335(79.2%)	MAV_RS07420(77.1%)	Rv1331	hypothetical protein Rv1331
MSMEG_4917	ML1159(58.7%)	MAB_1465(59.5%)	MMAR_RS20370(69.4%)	MAV_RS07390(70.3%)	Rv1324	hypothetical protein Rv1324
MSMEG_4920	ML1158(80.1%)	MAB_1463(74.2%)	MMAR_RS20375(81.6%)	MAV_RS07385(84.0%)	Rv1323	, (MTCY130.08), len: 389. fadA4, Acetyl-coa acetyltransferase, highly similar to THIL_MYCLE P46707 (393 aa) FASTA scores,opt: 2218, z-score: 2528.0, E(): 0, (87.0%identity in 392aa overlap), some homologies indicate ata start codon at 13165; contains PS00
MSMEG_4923	ML1155(84.8%)	MAB_1460(83.6%)	MMAR_RS20385(88.5%)	not_found(skip)	Rv1321	hypothetical protein Rv1321
MSMEG_4932	ML1150(90.7%)	MAB_1457(89.0%)	MMAR_RS20430(91.4%)	MAV_RS07315(92.1%)	Rv1315	, (MTCY373.35-MTCY149.01), murA, len: 418. UDP-N-acetylglucosamine 1-carboxyvinyltransferase, highly similar to many e.g. MURA_MYCLE P45821 (418 aa) FASTA scores,opt: 2495, z-score: 2937.8, E(): 0, (96.2% identity in 396aaoverlap).
MSMEG_4933	ML1147(71.6%)	MAB_1455(66.0%)	not_found(skip)	MAV_RS07305(74.3%)	Rv1312	hypothetical protein Rv1312
MSMEG_4934	ML1149(76.7%)	MAB_1456c(67.9%)	MMAR_RS20435(73.1%)	MAV_RS07310(78.2%)	Rv1314c	hypothetical protein Rv1314c
MSMEG_4935	ML1146(76.0%)	MAB_1454(68.6%)	MMAR_RS20445(74.4%)	MAV_RS07300(81.8%)	Rv1311	, (MTCY373.31), atpC, len: 121. ATP synthaseepsilon chain, highly similar to ATPE_MYCLE P45822, (124 aa)FASTA scores, opt: 682, z-score: 835.9, E(): 5.4e-40, (87.6% identity in 121 aa overlap)
MSMEG_4936	ML1145(89.7%)	MAB_1453(93.3%)	MMAR_RS20450(93.0%)	MAV_RS07295(91.5%)	Rv1310	, (MTCY373.30), atpD, len: 486. ATP synthasebeta chain, highly similar toATPB_MYCLE P45823 (485 aa) FASTA scores,opt: 2916, z-score: 3260.6, E(): 0, (92.6% identity in 484aa overlap); contains PS00017 ATP/GTP-binding sitemotif A, PS00152 ATP synthase alph
MSMEG_4937	ML1144(75.6%)	MAB_1452(78.6%)	MMAR_RS20455(79.2%)	MAV_RS07290(75.5%)	Rv1309	, (MTCY373.29), atpG, len: 305. ATP synthasegamma chain, highly similar toATPG_MYCLE P45824, atp synthase gamma chain, (298 aa) FASTA scores, opt: 1579 z-score: 1915.9 E():0, (83.9% identity in 305 aa overlap); contains PS00153 ATPsynthase gamma subunit s
MSMEG_4938	ML1143(81.2%)	MAB_1451(83.4%)	MMAR_RS20460(86.3%)	MAV_RS07285(86.5%)	Rv1308	, (MTCY373.28), len: 549. atpA, ATP synthasealpha chain, highly similar to ATPA_MYCLE P45825, (558 aa),FASTA scores, opt: 3233, z-score: 3587.5, E(): 0, (90.3% identity in547 aa overlap); contains PS00017 ATP/GTP-bindingsite motif A, PS00152 ATP synthase
MSMEG_4941	ML1140(82.6%)	MAB_1448(87.2%)	MMAR_RS20475(86.0%)	not_found(skip)	Rv1305	, (MTCY373.25), len: 95. atpE, ATP synthase cchain, highly similar to (92.6% identity in 81 aa overlap); contains PS00605 ATP synthase c subunit signature
MSMEG_4942	ML1139(72.4%)	MAB_1447(68.5%)	MMAR_RS20480(72.4%)	MAV_RS07265(72.4%)	Rv1304	, (MTCY373.24), len: 250, atpB, ATP synthaseachain, highly similar to ATP6_MYCLE P45829, (251 aa), FASTAscores,opt: 1382 z-score: 1723.6 E(): 0, (84.0% identityin250 aaoverlap); contains PS00449 ATP synthase a subunitsignature
MSMEG_4947	ML1137(80.5%)	MAB_1445(75.4%)	not_found(skip)	not_found(skip)	Rv1302	, (MTCY373.22), rfe, len: 404. putative undecaprenyl-phosphate alpha-n-acetylglucosaminyltransferase, highly similar to RFE_MYCLE P45830, (398 aa) FASTA scores, opt: 2285 z-score: 2679.7, E(): 0,(89.2% identity in 398 aa overlap)
MSMEG_4948	ML1136(72.3%)	MAB_1444(69.5%)	MMAR_RS20495(75.6%)	MAV_RS07250(75.1%)	Rv1301	hypothetical protein Rv1301
MSMEG_4949	ML1135(57.2%)	MAB_1443(59.4%)	MMAR_RS20500(62.2%)	not_found(skip)	Rv1300	, (MTCY373.20), hemK, len: 325. possible protoporphyrinogen oxidase, homology suggests translation startat aa 22, highly similar to many e.g. HEMK_MYCLE P45832 (191 aa) FASTA scores, opt: 936, z-score: 1095.9, E(): 0, (76.7% identity in 189 aa overlap)
MSMEG_4950	ML1134(79.6%)	MAB_1442(85.5%)	MMAR_RS20505(84.2%)	MAV_RS07240(84.7%)	Rv1299	, (MTCY373.19), prfA, len: 357, peptide chainrelease factor 1 (rf-1), highly similar to many e.g. RF1_MYCLE P45833 peptide chain release factor 1 (rf-1), (357 aa)FASTA scores, opt: 2047 z-score: 2335.9 E(): 0, (89.3% identity in 356 aa overlap); PS00745 P
MSMEG_4951	ML1133(68.2%)	MAB_1441(85.3%)	MMAR_RS20510(73.2%)	MAV_RS07235(74.1%)	Rv1298	, (MTCY373.18), rpmE, len: 80. 50s ribosomalprotein L31, highly similar to many e.g. RL31_MYCLE P4583450s ribosomal protein l31. (84 aa)FASTA scores, opt: 490 z-score: 620.0, E(): 5.5e-28, (89.6% identity in 77 aa overlap); contains PS01143 Ribosomal prot
MSMEG_4954	ML1132(69.0%)	MAB_1438(67.6%)	MMAR_RS20515(69.0%)	MAV_RS07230(72.2%)	Rv1297	, (MTCY373.17), rho, len: 602. transcriptiontermination factor rho, highly similar to many e.g. RHO_MYCLE P45835, transcription termination factor rho homologue (610 aa) FASTA scores, (81.5% identity in 612 aa overlap)
MSMEG_4955	ML1131(69.5%)	MAB_1437(63.7%)	MMAR_RS20520(72.9%)	not_found(skip)	Rv1296	, (MTCY373.16), thrB, len: 316. Homoserine kinase, highly similar to KHSE_MYCLE P45836 (314 aa) FASTA scores, opt: 1657 z-score: 1867.2, E(): 0, (82.0% identity in311 aa overlap); contains PS00639 Eukaryotic thiol (cysteine) proteases histidine active sit
MSMEG_4956	ML1130(85.6%)	MAB_1436(82.8%)	MMAR_RS20525(86.9%)	MAV_RS07220(86.7%)	Rv1295	, (MTCY373.15), thrC, len: 360. Threonine synthase, highly similar to THRC_MYCLE P45837 (360 aa) FASTA scores, opt: 2202 z-score: 2447.3 E(): 0, (93.9% identity in359 aa overlap); contains PS00165 Serine/threonine dehydratases pyridoxal-phosphate attachme
MSMEG_4957	ML1129(82.8%)	MAB_1435(80.4%)	MMAR_RS20530(85.9%)	MAV_RS07215(84.6%)	Rv1294	, (MTCY373.14), thrA, len: 441. Homoserine dehydrogenase, highly similar to DHOM_MYCLE P46806 (441 aa) FASTA scores, opt: 2437 z-score: 2693.7 E():0, (89.5% identity in 438 aa overlap); contains PS00017 ATP/GTP-binding site motif A;PS01042 Homoserine dehy
MSMEG_4958	ML1128(78.3%)	MAB_1434(74.9%)	MMAR_RS20535(79.3%)	MAV_RS07210(80.6%)	Rv1293	, (MTCY373.13), lysA, len: 447. diaminopimelate decarboxylase, almost identical to DCDA_MYCTU P31848; contains PS00878 Orn/DAP/Arg decarboxylases family 2 pyridoxal-P attachment site, PS00879 Orn/DAP/Arg decarboxylases family 2 signature 2
MSMEG_4959	ML1127(80.0%)	MAB_1433(80.5%)	MMAR_RS20540(82.2%)	lysA(skip)	Rv1292	, (MTCY373.12), argS, len: 550. argS, Arginyl-trnasynthetase, highly similar to SYR_MYCLE P45840 (550 aa) FASTA scores,opt: 3115 z-score: 3492.9 E(): 0, (84.9% identityin 550 aa overlap); contains PS00178 Aminoacyl-transfer RNAsynthetases class-I signatur
MSMEG_4985	-(skip)	MAB_4126c(70.5%)	MMAR_RS20700(79.1%)	MAV_RS06880(82.8%)	Rv1284	hypothetical protein Rv1284
MSMEG_4997	ML1122(73.2%)	MAB_0429(41.6%)	MMAR_RS20715(75.6%)	MAV_RS06865(76.6%)	Rv1281c	, (MTCY50.01), len: 612. oppD, Probable ABC-type peptide transport protein, similar to DPPD_BACSU P26905 dipeptide transport atp-binding protein (335 aa) FASTA scores,opt: 983, z-score: 1044.9, E(): 0, (48.6% identity in 319 aa overlap); contains 2 x PS00
MSMEG_5004	ML1119(75.1%)	MAB_1420(68.0%)	MMAR_RS20740(79.2%)	MAV_RS06845(76.6%)	Rv1277	hypothetical protein Rv1277
MSMEG_5005	ML1116(73.2%)	MAB_1417(57.4%)	not_found(skip)	not_found(skip)	Rv1275	,(MTCY50.07c), len: 180. Unknown, contains possible N-terminal signal sequence and appropriately positioned prokaryotic lipoprotein lipid attachment site (PS00013).
MSMEG_5006	ML1117(52.6%)	MAB_1419c(54.2%)	not_found(skip)	MAV_RS06835(63.2%)	Rv1276c	hypothetical protein Rv1276c
MSMEG_5007	ML1115(61.6%)	MAB_1416(47.5%)	MMAR_RS20755(63.6%)	MAV_RS06825(65.2%)	Rv1274	, (MTCY50.08c), len: 185. Unknown, contains possible N-terminal signal sequence and appropriately positioned prokaryotic lipoprotein lipid attachment site (PS00013).
MSMEG_5008	ML1114(66.8%)	MAB_1415c(66.3%)	MMAR_RS20760(72.5%)	MAV_RS06820(72.0%)	Rv1273c	hypothetical protein Rv1273c
MSMEG_5009	ML1113(69.0%)	MAB_1414c(73.5%)	MMAR_RS20765(72.7%)	MAV_RS06815(72.0%)	Rv1272c	hypothetical protein Rv1272c
MSMEG_5037	ML1103(75.2%)	MAB_1407c(75.2%)	MMAR_RS20950(77.4%)	MAV_RS06745(78.9%)	Rv1257c	hypothetical protein Rv1257c
MSMEG_5041	ML1101(69.3%)	MAB_1404(58.8%)	MMAR_RS20975(67.6%)	MAV_RS06730(72.1%)	Rv1254	hypothetical protein Rv1254
MSMEG_5044	ML1098(63.3%)	MAB_1401c(60.3%)	MMAR_RS20990(63.9%)	MAV_RS06660(66.2%)	Rv1251c	hypothetical protein Rv1251c
MSMEG_5045	ML2631(71.8%)	MAB_1398c(65.3%)	MMAR_RS01910(75.8%)	MAV_RS24635(75.6%)	Rv0161	hypothetical protein Rv0161
MSMEG_5048	ML1096(52.2%)	MAB_1394c(50.9%)	MMAR_RS21000(58.0%)	MAV_RS06650(56.0%)	Rv1249c	hypothetical protein Rv1249c
MSMEG_5049	ML1095(82.9%)	MAB_1393c(82.0%)	MMAR_RS21005(84.2%)	sucA(skip)	Rv1248c	, (MTV006.20c), odhA, len: 1214. 2-oxoglutarate dehydrogenase, highly similar to sevral but closest toCorynebacterium glutamicum enzyme D84102 (1257 aa). FASTA scores:opt: 4418, E(): 0; (59.4% identity in 1223 aa overlap). TBparse score is 0.882
MSMEG_5053	ML1094(78.0%)	MAB_1388c(73.4%);MAB_1389c(69.7%)	MMAR_RS21010(79.1%)	MAV_RS06640(84.7%)	Rv1245c	hypothetical protein Rv1245c
MSMEG_5056	ML1090(57.5%)	MAB_1378c(65.8%)	MMAR_RS21030(63.1%)	MAV_RS06615(59.7%)	Rv1239c	, (MTV006.11c), corA, len: 366. Unknown, possible magnesium and cobalt transport protein highly similarto M. leprae protein (373 aa) designated corA in U15180.FASTA scores: opt: 1985 E(): 0; (79.1% identity in 369 aa overlap). Also similar to various CorA
MSMEG_5058	ML1089(67.7%)	MAB_1375(70.7%)	MMAR_RS21050(72.4%)	MAV_RS06605(72.9%)	Rv1238	, (MTV006.10), len: 393. Unknown ABC transporter component of sugar uptake system. Highly similar to M.leprae protein designated ugpC (392 aa) in U15180. FASTA score: opt:2007 E(): 0; (79.9% identity in 389 aa overlap).Contains PS00017 ATP/GTP-binding sit
MSMEG_5059	ML1088(75.6%)	MAB_1374(81.3%)	not_found(skip)	MAV_RS06600(78.9%)	Rv1237	, (MTV006.09), len: 274. Probable sugar (e.g.maltose) transport protein similar to numerous bacterial sugar transport protein. Most similar to M. leprae protein designated MalG (296 aa). FASTA scores: U15180|MLU1518036opt:1571E(): 0; (89.8% identity in 27
MSMEG_5060	ML1087(73.1%)	MAB_1373(74.9%)	not_found(skip)	MAV_RS06595(75.4%)	Rv1236	, (MTV006.08), len: 307. Unknown membrane protein probably involved in sugar transport, most similar toM. leprae protein designated malF, U15180|MLU1518035 (310 aa). Also similar to numerous bacterial sugar transport system components. FASTA scores: opt:
MSMEG_5061	ML1086(70.7%)	MAB_1372(63.2%)	MMAR_RS21065(68.4%)	MAV_RS06590(68.3%)	Rv1235	, (MTV006.07), len: 468. Unknown lipoprotein highly similar to M. leprae protein u1756v (469 aa), possibly involved in sugar (e.g. maltose) uptake. FASTA scores:MLU1518034opt: 2442 E(): 0; (77.4% identity in 470 aa overlap). Similar to P18815|MALE_ENTAE M
MSMEG_5068	ML1080(75.3%)	MAB_1366c(78.4%)	not_found(skip)	not_found(skip)	Rv1229c	, (MTCI61.12c-MTV006.01c), len: 390. Memberof MRP/NBP35 FAMILY OF ATP-BINDING proteins of unknown function, similar to eg. MRP_ECOLI P21590 mrp protein. escherichiacoli (379 aa), fasta results; E(): 0, 34.1% identity in355 aa overlap. Contains PS00017 ATP
MSMEG_5069	ML1079(66.2%)	MAB_1365(61.8%)	MMAR_RS21100(73.1%)	MAV_RS06555(67.9%)	Rv1224	hypothetical protein Rv1224
MSMEG_5070	ML1078(62.8%)	MAB_1364(67.3%)	MMAR_RS21105(68.8%)	MAV_RS06550(68.6%)	Rv1223	, (MTCI61.06), htrA, len: 549. DegP protease serine protease homolog, similar to many eg. HTRA_ECOLI P09376 protease do precursor (ec 3.4.21.-) (474 aa), fasta scores; opt:581 z-score: 605.2 E(): 9.1e-27, 36.3% identity in278 aa overlap. Identical to PID:
MSMEG_5071	ML1077(65.0%)	MAB_1363(63.8%)	MMAR_RS21110(71.6%)	MAV_1365(22.3%)	Rv1222	hypothetical protein Rv1222
MSMEG_5072	ML1076(66.4%)	MAB_1362(68.7%)	MMAR_RS21115(70.4%)	not_found(skip)	Rv1221	, (MTCI61.04), sigE, len: 257. Alternative sigma factor of extracytoplasmic function (ECF) family, see Wu Q.L.,Kong D., Lam K., Husson R.N.; A Mycobacterial extracytoplasmic function sigma factor involved in survival following stress; J. Bacteriol. 179:29
MSMEG_5073	ML1075(75.0%)	MAB_1361c(74.9%)	MMAR_RS21120(76.3%)	MAV_RS06540(77.5%)	Rv1220c	hypothetical protein Rv1220c
MSMEG_5078	ML1069(89.1%)	MAB_1352(90.3%)	MMAR_RS21160(93.3%)	MAV_RS06510(94.6%)	Rv1213	, (MTCI364.25), glgC, len: 404. Probable glucose-1-phosphate adenylyltransferase, similar to eg GLGC_ECOLI P00584 glucose-1-phosphate adenylyltransferase (EC 2.7.7.27) (430 aa), fasta scores, opt: 1075, E(): 0, (40.3% identity in 407 aa overlap), highly s
MSMEG_5081	ML1067(72.0%)	MAB_1350(98.2%)	MMAR_RS21170(73.3%)	not_found(skip)	Rv1211	hypothetical protein Rv1211
MSMEG_5082	ML1066(63.8%)	MAB_1349(64.7%)	MMAR_RS21175(65.3%)	MAV_RS06500(65.0%)	Rv1210	, (MTCI364.22), tagA, len: 204. Probable dna-3-methyladenine glycosidase I, similar eg to 3MG1_ECOLI P05100 dna-3-methyladenine glycosidase i (187 aa), fasta scores, opt: 530, E(): 1.3e-27, (44.2% identity in 190 aa overlap), similar to M. leprae Q49957 c
MSMEG_5084	ML1064(71.2%)	MAB_1346(78.2%)	MMAR_RS21185(72.5%)	MAV_RS06490(72.9%)	Rv1208	hypothetical protein Rv1208
MSMEG_5085	ML1063(79.4%)	MAB_1345(75.8%)	not_found(skip)	not_found(skip)	Rv1207	, (MTCI364.19), folP2, len: 318. Dihydropteroate synthase, similar to eg DHPS_ECOLI P26282 (ec 2.5.1.15)(282 aa), fasta scores, opt: 480, E(): 1.9e-22, (34.4% identity in 270 aa overlap); contains PS00792 dihydropteroate synthase signature 1, PS00793 dihy
MSMEG_5087	ML1061(60.7%)	MAB_1341(64.6%)	MMAR_RS21200(63.4%)	MAV_RS06475(63.9%)	Rv1205	hypothetical protein Rv1205
MSMEG_5103	ML1059(77.2%)	MAB_1336(76.4%)	MMAR_RS21210(80.0%)	MAV_RS06465(78.9%)	Rv1202	, (MTCI364.14), dapE, len: 354.dapE, Probable succinyl-diaminopimelate desuccinylase, similar to e.g. DAPE_CORGL Q59284 succinyl-diaminopimelate desuccinylase (369 aa), fasta scores, opt: 1301, E(): 0, (55.7% identity in 359 aa overlap), highly similar to
MSMEG_5104	ML1058(70.3%)	MAB_1335c(73.7%)	MMAR_RS21215(76.8%)	MAV_RS06450(74.1%)	Rv1201c	hypothetical protein Rv1201c
MSMEG_5114	ML1051(73.6%)	MAB_1332(71.4%)	MMAR_RS21250(76.1%)	MAV_RS06440(75.1%)	Rv1193	, (MTCI364.05), len: 473aa,fadD36, highly similar to M. leprae Q50017 XCLC (476 aa), fasta scores, opt:2594, E(): 0, (81.3% identity in 476 aa overlap), similar to LCFA_ECOLI P29212 long-chain-fatty-acid--coa ligase (561aa), fasta scores,opt: 605, E(): 8.
MSMEG_5121	ML1488(77.2%)	MAB_1328(72.0%)	MMAR_RS21395(77.2%)	MAV_RS06310(75.9%)	Rv1178	hypothetical protein Rv1178
MSMEG_5122	ML1489(85.2%)	MAB_1327(70.7%)	MMAR_RS21400(88.0%)	MAV_RS06305(88.9%)	Rv1177	, (MTV005.13), len: 108. fdxC, Probable ferredoxin highly similar to many eg. FER_MYCSM P00215 ferredoxin from mycobacterium smegmatis (106 aa), fasta scores; opt:705z-score: 1155.0 E(): 0, 87.7% identity in 106 aa overlap. Contains PS00198 4Fe-4S ferredo
MSMEG_5126	ML1492(83.1%)	MAB_1319(80.8%)	MMAR_RS21425(83.4%)	not_found(skip)	Rv1173	hypothetical protein Rv1173
MSMEG_5129	ML1495(61.0%)	MAB_1316(58.6%)	MMAR_RS21440(66.9%)	MAV_RS06280(64.2%)	Rv1170	hypothetical protein Rv1170
MSMEG_5130	ML1497(69.8%)	MAB_1315(65.3%)	not_found(skip)	MAV_RS06270(72.8%)	Rv1166	, (MTV005.02), len: 670. Possible membrane protein, almost identical in part to M. tuberculosis gene fragment TR:G2384665 (EMBL:AF009358) ORFA2-898 (FRAGMENT) (59aa)(93.9% identity in 49 aa overlap) (Nano F.E., Doran J.L.,Treit J.D., Moran A.J.; Identific
MSMEG_5132	ML1498(87.5%)	MAB_1310(86.5%)	MMAR_RS21465(88.8%)	not_found(skip)	Rv1165	hypothetical protein Rv1165
MSMEG_5149	ML1504(64.0%)	MAB_1304(56.7%)	MMAR_RS21480(68.1%)	MAV_RS06225(64.2%)	Rv1159	hypothetical protein Rv1159
MSMEG_5170	ML1508(69.9%)	MAB_2595(49.7%)	MMAR_RS21505(78.9%)	MAV_RS06200(83.7%)	Rv1155	hypothetical protein Rv1155
MSMEG_5222	ML1936(78.8%)	MAB_1266(85.3%)	MMAR_RS21790(87.6%)	MAV_RS05910(83.7%)	Rv1112	hypothetical protein Rv1112
MSMEG_5224	ML1938(75.9%)	MAB_1257(84.3%)	MMAR_RS21800(80.2%)	MAV_RS05900(82.0%)	Rv1110	, (MTV017.63), len: 335. Unknown but very similar to LytB proteins from many bacteria (appears to have N-terminal extension) e.g. sp|P22565|LYTB_ECOLI LYTB PROTEIN(316 aa). Also very similar to another LytB-like protein from M. tuberculosis MTV004.40c (32
MSMEG_5225	ML1939(54.2%)	MAB_1256c(50.9%)	MMAR_RS21805(63.6%)	MAV_RS05895(61.2%)	Rv1109c	hypothetical protein Rv1109c
MSMEG_5226	ML1940(67.7%)	MAB_1255c(72.9%)	MMAR_RS21810(75.2%)	MAV_RS05890(75.5%)	Rv1108c	, (MTV017.61c), xseA, len: 415. Probable exonuclease VII large subunit similar to those from E. coli (P04994|EX7L_ECOLI 456 aa), B. subtilis, H. influenzae and H.pylori. FASTA scores: sp|P04994|EX7L_ECOLI EXODEOXYRIBONUCLEASE LARGESUBUNI (456 aa) opt: 581
MSMEG_5227	ML1941(52.9%)	MAB_1254c(66.2%)	MMAR_RS21815(62.2%)	MAV_RS05885(63.4%)	Rv1107c	, (MTV017.60c), xseB, len: 85. Probable exonuclease VII small subunit similar to those from H. influenzae (P43914|EX7S_HAEIN 84 aa) and E. coli (P22938|EX7S_ECOLI79 aa). FASTA scores: sp|P43914|EX7S_HAEIN EXODEOXYRIBONUCLEASE SMALLSUBUNI (84 aa) opt: 126
MSMEG_5238	ML1945(45.3%)	MAB_1252(51.6%)	MMAR_RS21855(64.2%)	not_found(skip)	Rv1100	hypothetical protein Rv1100
MSMEG_5239	ML1946(81.3%)	MAB_1251c(77.5%)	MMAR_RS21860(80.1%)	MAV_RS05860(83.3%)	Rv1099c	hypothetical protein Rv1099c
MSMEG_5240	ML1947(87.2%)	MAB_1250c(85.7%)	MMAR_RS21865(86.1%)	MAV_RS05855(88.7%)	Rv1098c	, (MTV017.51c), fum, len: 474. Probable fumarase, similar to many P14408|FUMH_RA (507 aa) or P05042|FUMC_ECOLI (467 aa). FASTA scores: sp|P14408|FUMH_RAT FUMARATEHYDRATASE, MITOCHONDRIAL PRECURSOR (507 aa) opt: 1427 z-score: 1659.8 E(): 0; 52.3% identity
MSMEG_5247	ML1951(88.4%)	MAB_1239(82.4%)	MMAR_RS21885(89.3%)	MAV_RS05835(90.0%)	Rv1095	, (MTV017.48), len: 433. Unknown but similarto many proteins described as PhoH-like, e.g.Bacillus subtilis BSZ97025_12 (442 aa) or M. tuberculosis O05830|PHOL_MYCTU (352 aa). Contains PS00017 ATP/GTP-binding site motif A(P-loop).FASTA scores: gp|Z97025|BS
MSMEG_5248	ML1952(71.3%)	MAB_1237(60.9%)	MMAR_RS21890(70.9%)	MAV_RS05830(69.1%)	Rv1094	, (MTV017.47), len: 275. desA2, Probable stearoyl-acyl carrier protein desaturase weakly similar to plant stearoyl-acyl carrier protein desaturases but very similar to Mycobacterium tuberculosis enzyme DES (338 aa) and to Mycobacterium leprae AadX (338 aa
MSMEG_5252	ML1954(86.5%)	MAB_1234c(82.1%)	MMAR_RS21900(85.9%)	MAV_RS05820(87.5%)	Rv1092c	, (MTV017.45c), coaA, len: 312. Probable pantothenate kinase similar to many e.g. P15044|COAA_ECOLI (316 aa). Contains PS00017 ATP/GTP-binding site motif A (P-loop). FASTA scores: sp|P15044|COAA_ECOLI PANTOTHENATE KINASE(EC 2.7.1.33) (316 aa) opt: 1079 z-
MSMEG_5256	ML2467(83.7%)	MAB_1209(79.8%)	MMAR_RS21920(85.9%)	MAV_RS05805(87.8%)	Rv1086	hypothetical protein Rv1086
MSMEG_5261	ML2391(78.6%)	MAB_1203(70.9%)	MMAR_RS21945(79.0%)	MAV_RS05780(81.7%)	Rv1082	hypothetical protein Rv1082
MSMEG_5262	ML2392(51.7%)	MAB_1202c(58.5%)	MMAR_RS21950(55.5%)	MAV_RS05775(55.2%)	Rv1081c	hypothetical protein Rv1081c
MSMEG_5263	ML2393(88.4%)	MAB_1201c(88.4%)	MMAR_RS21955(86.0%)	MAV_RS05770(88.4%)	Rv1080c	, (MTV017.33c), greA, len: 164. Probable transcription elongation factor G similar to many e.g P21346|GREA_ECOLI (158 aa) closest to M. leprae P46808|GREA_MYCLE (202 aa). Contains two PS00829 and one PS00830 Prokaryotic transcriptionelongation factors sig
MSMEG_5265	ML2394(77.8%)	MAB_1197(76.7%)	MMAR_RS21960(80.9%)	MAV_RS05765(79.4%)	Rv1079	, (MTV017.32), metB, len: 388. Probable cystathionine gamma-synthase similar to many. closest to M. leprae P46807|METB_MYCLE (388 aa). Contains PS00868 Cys/Met metabolism enzymes pyridoxal-phosphate attachment site. FASTAscores: sp|P46807|METB_MYCLE CYSTA
MSMEG_5270	ML2396(84.1%)	MAB_1195(86.6%)	MMAR_RS21970(85.8%)	MAV_RS05755(85.7%)	Rv1077	, (MTV017.30), cysM, len: 464. cysM2, Probable cystathionine beta-synthase similar throughout its lengthto many eukaryotic cystathionine beta-synthases, also similar inN-terminal domain (aa 1 - 330) to Mycobacterium tuberculosis CysK, MTCY98.03 (310 aa).
MSMEG_5271	ML0314(56.2%)	MAB_1194(50.4%)	MMAR_RS21975(61.2%)	MAV_RS05750(59.7%)	Rv1076	, (MTV017.29), len: 297. Unknown but very similar to several Mycobacterium tuberculosis proteins e.g. MTCY13E12.41c (277 aa), and to esterases and lipases of around 300 aa e.g. Acinetobacter lwoffii esterase Q44087 (303).FASTA scores: Z95390|MTY13E12_40 (
MSMEG_5275	ML2400(63.9%)	MAB_1190(63.2%)	MMAR_RS21990(66.3%)	MAV_RS05735(67.6%)	Rv1072	hypothetical protein Rv1072
MSMEG_5276	ML2401(62.8%)	MAB_1187c(64.4%)	MMAR_RS21995(67.0%)	not_found(skip)	Rv1071c	, (MTV017.24c), len: 345. echA9, Probable enoyl-CoA hydratase or crotonase equivalent to Mycobacterium lepraecosmid B1306.06c protein (345 aa), similar to many eukaryotic and prokaryotic enoyl-CoA hydratases e.g. C. elegans Q19278 (386). FASTA scores: Y13
MSMEG_5277	ML2402(76.0%)	MAB_1185c(76.2%)	MMAR_RS22000(80.6%)	MAV_RS05725(79.5%)	Rv1070c	, (MTV017.23c), len: 257. echA8, Probable enoyl-CoA hydratase,equivalent to Mycobacterium leprae B1306.05c protein (257aa), very similar to Rhizobium melilotii enoyl-CoA hydrataseL39265|RHMRPST_2 (257 aa). Contains enoyl-CoA hydratase. FASTA scores: sptr|
MSMEG_5413	ML0258(69.5%)	MAB_1168(69.8%)	MMAR_RS22340(71.8%)	MAV_RS05580(71.7%)	Rv1026	hypothetical protein Rv1026
MSMEG_5414	ML0257(33.1%)	MAB_1167(31.9%)	MMAR_RS22345(35.0%)	MAV_RS05575(35.5%)	Rv1025	hypothetical protein Rv1025
MSMEG_5415	ML0255(79.4%)	MAB_1165(89.3%)	MMAR_RS22355(86.0%)	MAV_RS05565(88.1%)	Rv1023	, (MTCY10G2.26c), eno, len: 429. Probable enolase, similar to eg ENO_ECOLI P08324 enolase (ec 4.2.1.11)(431 aa), fasta scores, opt: 1487, E(): 0, (55.5% identityin422 aa overlap)
MSMEG_5426	ML0249(70.1%)	MAB_1148c(72.6%)	MMAR_RS22385(69.7%)	MAV_RS05530(72.9%)	Rv1018c	, (MTCY10G2.31), glmU, len: 495. Probable udp-n-acetylglucosamine pyrophosphorylase, similar to eg GCAD_BACSU P14192 udp-n-acetylglucosamine pyrophosphorylase (EC2.7.7.23) (456 aa), fasta scores, opt: 1150, E(): 0, (40.0%identity in 453 aa overlap)
MSMEG_5427	ML0248(84.1%)	MAB_1147c(89.6%)	MMAR_RS22390(88.3%)	MAV_RS05525(87.4%)	Rv1017c	, (MTCY10G2.32), prsA, len: 326. Probale ribose-phosphate pyrophosphokinase, similar to eg KPRS_ECOLI P08330 ribose-phosphate pyrophosphokinase (314 aa), fasta scores, opt: 826, E(): 0, (43.8% identity in 317 aa overlap);contains PS00103 Purine/pyrimidine
MSMEG_5431	ML0245(65.8%)	MAB_1143c(72.5%)	MMAR_RS22410(72.8%)	MAV_RS05505(76.0%)	Rv1015c	, (MTCY10G2.34), rplY, len: 215. Probable 50s ribosomal protein l25 similar to RL25_ECOLI P02426 50s ribosomal protein l25. escherichi (94 aa), fasta scores, opt:182, E(): 2.5e-05, (38.4% identity in 86 aa overlap) and toCTC_BACSU P14194 general stress pr
MSMEG_5432	ML0244(72.4%)	MAB_1142c(68.9%)	MMAR_RS22415(83.2%)	MAV_RS05500(82.7%)	Rv1014c	, (MTCY10G2.35), pth, len: 191. Probable peptidyl-trna hydrolase, similar to eg PTH_ECOLI P23932 peptidyl-trna hydrolase (ec 3.1.1.29) (194 aa), fasta scores, opt: 472, E(): 2.3e-25, (39.6% identity in 187 aa overlap)
MSMEG_5435	ML0243(82.0%)	MAB_1140(75.8%)	MMAR_RS22430(82.8%)	MAV_RS05495(91.2%)	Rv1013	, (MTCI237.30-MTCY10G2.36c), len: 544. Possible polyketide synthase similar to many e.g. N-terminus of TR:Q50857 (EMBL:U24657) SAFRAMYCIN MX1 SYNTHETASE B (1770 aa), fasta scores; opt: 526 z-score: 588.7 E(): 1.4e-25. 29.3% identity in 542 aa overlap. Con
MSMEG_5436	ML0242(70.0%)	MAB_1139(71.1%)	MMAR_RS22435(74.3%)	not_found(skip)	Rv1011	hypothetical protein Rv1011
MSMEG_5438	ML0241(67.9%)	MAB_1131(59.6%)	MMAR_RS22440(71.7%)	MAV_RS05485(70.7%)	Rv1010	, (MTCI237.27), ksgA, len:317. Probable dimethyladenosine transferase, similar to e.g. KSGA_BACSU P37468dimethyladenosine transferase (EC 2.1.1.-) (292 aa), fastascores, opt: 524 z-score: 638.1 E(): 1.5e-28, (37.2% identity in 274 aa overlap); contains PS
MSMEG_5439	ML0240(71.5%)	MAB_1130(65.6%)	not_found(skip)	MAV_RS05480(73.6%)	Rv1009	hypothetical protein Rv1009
MSMEG_5440	ML0239(68.0%)	MAB_1129(65.6%)	not_found(skip)	MAV_RS05475(73.4%)	Rv1008	hypothetical protein Rv1008
MSMEG_5441	ML0238(70.1%)	MAB_1128c(78.2%)	MMAR_RS22455(75.0%)	MAV_RS05470(76.7%)	Rv1007c	, (MTCI237.24), metS, len: 519. Probable methionyl-tra synthetase, similar to e.g. SYM_BACSU P37465 methionyl-trna synthetase (ec 6.1.1.10) (664 aa), fasta scores, opt: 1506 z-score: 1698.0 E(): 0, (44.9% identity in 492aa overlap); contains PS00178 Amino
MSMEG_5445	ML0193(71.3%)	MAB_1123(61.8%)	MMAR_RS22500(71.2%)	MAV_RS05380(70.6%)	Rv1003	hypothetical protein Rv1003
MSMEG_5446	ML0236(64.2%)	MAB_1124c(61.4%)	not_found(skip)	not_found(skip)	Rv1005c	, (MTCI237.22c), len: 458. Start-site not certain, similar to eg PABB_ECOLI P05041 para-aminobenzoate synthasecomponent I (EC 4.1.3.-) (453 aa), fasta scores, opt: 589z-score: 619.1 E(): 1.8e-27, (40.7% identity in 268 aa overlap)
MSMEG_5447	ML0192(68.4%)	MAB_1122c(68.4%)	MMAR_RS22505(74.1%)	MAV_RS05375(71.4%)	Rv1002c	hypothetical protein Rv1002c
MSMEG_5469	ML0184(70.6%)	MAB_1088(68.2%)	MMAR_RS22655(70.3%)	MAV_RS05290(73.2%)	Rv0995	, (MTCI237.09), len: 203. Similar to eg RIMJ_ECOLI P09454 ribosomal-protein-alanine acetyltrans (194aa),fasta scores, opt: 247 z-score: 315.0 E(): 1.5e-10, (26.9%identity in 186 aa overlap)
MSMEG_5470	ML0183(80.8%)	MAB_1087(78.0%)	MMAR_RS22660(83.0%)	MAV_RS05285(80.2%)	Rv0994	, (MTCI237.08), moeA, len: 426. Probable MoeAprotein, similar to e.g. MOEA_ECOLI P12281 molybdopterin biosynthesis moea protein (411 aa), fasta scores, opt: 519 z-score: 567.7 E(): 1.3e-24, (32.3% identity in 402 aa overlap)
MSMEG_5471	ML0182(83.0%)	MAB_1086(82.5%)	MMAR_RS22665(83.9%)	MAV_RS05280(82.2%)	Rv0993	, (MTCI237.07), galU, len: 306.galU, Probable utp--glucose-1-phosphate uridylyltransferase, similar toe.g. GALU_ECOLI P25520 utp--glucose-1-phosphate uridylyltransferase (EC 2.7.7.9) (301 aa), fasta score, opt: 624 z-score: 724.3 E(): 2.4e-33, (38.8% iden
MSMEG_5472	ML0181(54.8%)	MAB_1085c(45.4%)	MMAR_RS22670(52.3%)	MAV_RS05275(58.2%)	Rv0992c	hypothetical protein Rv0992c
MSMEG_5479	ML0180(68.5%)	MAB_1084c(64.2%)	not_found(skip)	MAV_RS05270(67.0%)	Rv0991c	hypothetical protein Rv0991c
MSMEG_5482	ML0178(49.1%)	MAB_1082c(46.9%)	MMAR_RS22680(53.0%)	MAV_RS05260(57.2%)	Rv0985c	, (MTV044.13c), mscL, len: 151. Hypotheticalprotein highly similar to large-conductance mechanosensitive channel proteins, mechanosensitive channel activity of large conductance (mscL). e.g. gp|Z83337|BSZ83337_6 B.subtilis mbl, flh[O,P], rapD,(130 aa) FAS
MSMEG_5485	ML0177(82.3%)	MAB_1079(76.0%)	MMAR_RS22685(81.8%)	not_found(skip)	Rv0984	, (MTV044.12), moaB-2, len: 181. Putative molybdenum cofactor biosynthesis protein (moaB) similar to many e.g. >gp|AF0082|AF008220_146 B. subtilis rrnB-dnaB gen (170 aa), FASTA scores; opt: 220 z-score: 283.0 E(): 2.9e-08. 33.1% identity in 172 aa overlap
MSMEG_5486	ML0176(59.1%)	MAB_1078(60.6%)	not_found(skip)	MAV_RS05250(61.9%)	Rv0983	hypothetical protein Rv0983
MSMEG_5487	ML0175(66.9%)	MAB_1077(63.5%)	MMAR_RS22695(72.1%)	MAV_RS05245(69.4%)	Rv0982	hypothetical protein Rv0982
MSMEG_5488	ML0174(87.8%)	MAB_1076(87.8%)	MMAR_RS22700(90.1%)	MAV_RS05240(90.4%)	Rv0981	hypothetical protein Rv0981
MSMEG_5505	ML0169(58.9%)	MAB_1068c(58.9%)	MMAR_RS22745(59.8%)	MAV_RS05200(59.6%)	Rv0966c	hypothetical protein Rv0966c
MSMEG_5515	ML0161(77.2%)	MAB_1064(74.3%)	MMAR_RS22760(79.2%)	MAV_RS05175(78.7%)	Rv0957	, (MTCY10D7.17c), purH, len: 523. Strong similarity to PUR9_ECOLI P15639 phosphoribosylaminoimidazolecarboxamide formyltransferase (529 aa), fasta scores, opt: 1147, E(): 0, (44.8% identity in 533 aa overlap)
MSMEG_5517	ML0159(59.3%)	MAB_1062(54.9%)	MMAR_RS22770(61.6%)	MAV_RS05165(59.7%)	Rv0955	hypothetical protein Rv0955
MSMEG_5524	ML0156(84.0%)	MAB_1057(95.0%)	MMAR_RS22795(88.0%)	MAV_RS05145(91.0%)	Rv0952	, (MTCY10D7.22c), sucD, len: 303. Probable succinyl-coa synthetase alpha chain, similar to e.g. SUCD_ECOLI P07459 (288 aa), fasta scores, opt: 855, E(): 0, (53.8%identity in 286 aa overlap); contains PS00399 ATP-citrate lyase and succinyl-CoA ligases acti
MSMEG_5525	ML0155(84.0%)	MAB_1056(88.2%)	MMAR_RS22800(89.4%)	MAV_RS05140(91.7%)	Rv0951	, (MTCY10D7.23c), sucC, len: 387. Probable succinyl-coa synthetase similar to e.g. SUCC_ECOLI P07460 succinyl-coa synthetase beta chain (388 aa), FASTA scores, opt: 933, z-score: 1038.9 E(): 0, (41.0% identity in 390 aa overlap)
MSMEG_5534	ML0153(75.0%)	MAB_1054(74.0%)	MMAR_RS22815(80.3%)	MAV_RS05125(80.9%)	Rv0949	, (MTCY10D7.25c), len: 771. Probable DNA helicase similar to many eg. YAY5_SCHPO Q10213 probable atp-dependent dna helicase c (887 aa), FASTA scores, opt: 927, z-score: 1046.0, E(): 0, (33.5% identity in 659 aa overlap); contains PS00017 ATP/GTP-binding s
MSMEG_5536	ML0151(57.5%)	MAB_1053c(68.8%)	not_found(skip)	not_found(skip)	Rv0948c	hypothetical protein Rv0948c
MSMEG_5541	ML0150(82.3%)	MAB_1051c(84.0%)	MMAR_RS22835(83.9%)	MAV_RS05115(85.0%)	Rv0946c	, (MTCY10D7.28), len: 553. Probable glucose-6-phosphate isomease, strong similarity to G6PI_ECOLI P11537 glucose-6-phosphate isomerase (gpi) (549 aa) fasta scoresopt: 1779, E(): 0, (51.4% identity in 554 aa overlap); contains PS00765 Phosphoglucose isomer
MSMEG_5571	ML1424(59.2%)	MAB_1375(49.4%)	MMAR_RS15025(59.5%)	MAV_RS11815(60.1%)	Rv2038c	hypothetical protein Rv2038c
MSMEG_5589	ML2098(64.8%)	MAB_1031c(75.6%)	MMAR_RS22970(73.5%)	MAV_RS05000(71.6%)	Rv0924c	, (MTCY21C12.18c), len: 428. Probable transmembrane protein, similar to many members of the Nramp family. FASTA best: Q50103 M. leprae cosmid B650 (377 aa) opt: 1780 z-score: 2053.1 E(): 0; (74.5% identity in 376 aa overlap)
MSMEG_5634	ML2113(54.1%)	MAB_0966(64.9%)	MMAR_RS23140(66.9%)	MAV_RS04960(65.4%)	Rv0910	hypothetical protein Rv0910
MSMEG_5635	ML2114(45.2%)	MAB_0964(45.1%)	MMAR_RS23145(58.1%)	MAV_RS04955(58.1%)	Rv0909	hypothetical protein Rv0909
MSMEG_5639	ML2118(72.5%)	MAB_0959(71.7%)	MMAR_RS23170(74.1%)	MAV_RS04935(76.5%)	Rv0905	, (MTCY31.33), len: 243.echA6, Possible enoyl-coa hydratase similar to many e.g. ECHH_RHOCA P24162 enoyl-coa hydratase homolog (orf257). (257 aa) FATA scores opt: 404 z-score: 491.6 E():7.8e-21, 37.3% identity in 249aa overlap; highly similar to reading f
MSMEG_5662	ML2123(91.9%)	MAB_0956c(89.4%)	not_found(skip)	MAV_RS04905(93.6%)	Rv0903c	hypothetical protein Rv0903c
MSMEG_5663	ML2124(78.7%)	MAB_0955c(54.5%)	MMAR_RS23225(81.8%)	MAV_RS04900(78.3%)	Rv0902c	hypothetical protein Rv0902c
MSMEG_5672	ML2130(83.2%)	MAB_0944(85.7%)	MMAR_RS23255(84.4%)	gltA(skip)	Rv0896	, (MTCY31.24), len: 431, gltA2, citrate synthase, similar to many, e.g. CGGLTG_1 C;glutamicum CISY_CORGLP42457 (437 aa), FASTA scores: opt: 1847 z-score: 2094.0 E(): 0; (63.0% identity in 433 aa overlap); contains PS00480Citrate synthase signature; simila
MSMEG_5675	ML2131(64.7%)	MAB_0933(63.7%)	MMAR_RS23265(63.8%)	MAV_RS04880(66.8%)	Rv2607	, (MTCY01A10.26c), len: 224 aa. pdxH, similarto PDXH_ECOLI P28225 pyridoxamine 5-phosphate oxidase (217aa), fasta scores, opt: 533, E(): 1.6e-28, (40.3% identityin 216 aa overlap)
MSMEG_5681	ML2134(71.1%)	MAB_0930(58.9%)	MMAR_RS23285(75.3%)	MAV_RS04865(75.3%)	Rv0886	, (MTCY31.14), len: 525 ferredoxin,fprB, PUTATIVE FERREDOXIN/FERREDOXIN--NADP REDUCTASE, similar to egADRO_HUMAN P22570 nadph:adrenodoxin oxidoreductase prec (497 aa)FASTA scores: opt: 624 z-score: 660.6 E(): 3e-30Smith-Waterman score: 997; 39.7% identity
MSMEG_5682	ML2135(72.1%)	MAB_0929(64.1%)	MMAR_RS23290(72.4%)	MAV_RS04860(74.2%)	Rv0885	hypothetical protein Rv0885
MSMEG_5684	ML2136(80.9%)	MAB_0928c(80.3%)	MMAR_RS23295(82.2%)	not_found(skip)	Rv0884c	, (MTCY31.12c), probable phosphoserine aminotransferase, len: 376, similar to RABEPIP_1 Rabbit P10658|SERC_RABIT P10658 (370 aa). FASTA scores opt: 271 z-score: 318.3 E(): 3.5e-11; (24.5% identity in 368 aa overlap). Equivalent to MLCB57_17 Mycobacterium
MSMEG_5685	ML2137(62.0%)	MAB_0883c(60.6%)	MMAR_RS23300(63.2%)	MAV_RS04850(62.7%)	Rv0883c	hypothetical protein Rv0883c
MSMEG_5688	ML2140(60.8%)	MAB_0879(61.5%)	MMAR_RS23315(62.9%)	MAV_1009(20.3%)	Rv0880	hypothetical protein Rv0880
MSMEG_5691	ML2142(66.1%)	MAB_0876(59.1%)	MMAR_RS23330(67.3%)	MAV_RS04820(64.4%)	Rv0877	hypothetical protein Rv0877
MSMEG_5693	ML2143(61.9%)	MAB_0875c(66.3%)	MMAR_RS23335(68.5%)	MAV_RS04815(67.6%)	Rv0876c	hypothetical protein Rv0876c
MSMEG_5696	ML2147(77.9%)	MAB_0872(76.0%)	MMAR_RS23360(79.2%)	MAV_RS04790(80.5%)	Rv0871	, (MTV043.64), len: 135. cspB, probable cold shock protein B, equivalent to Mycobacterium leprae MLCB57.11 (136 aa) similar to, but longer than, many L.lactis Y10181|LLCSPB_1 (66 aa). FASTA scores: Z99494|MLCB57_7 (136 aa) opt: 787 z-score: 891.7 E(): 0;
MSMEG_5700	ML2151(22.6%)	MAB_0869c(43.3%)	MMAR_RS23380(47.4%)	MAV_RS04770(37.0%)	Rv0867c	hypothetical protein Rv0867c
MSMEG_5704	ML2155(53.3%)	MAB_0863(56.9%)	MMAR_RS23400(64.3%)	MAV_RS04750(64.3%)	Rv0863	hypothetical protein Rv0863
MSMEG_5706	ML2157(81.7%)	MAB_0860c(86.9%)	MMAR_RS23410(86.2%)	MAV_RS04740(86.2%)	Rv0861c	hypothetical protein Rv0861c
MSMEG_5720	ML2161(80.4%)	MAB_0851(77.8%)	MMAR_RS23440(82.6%)	MAV_RS04695(86.4%)	Rv0860	, (MTV043.53), len: 720. fadB, probably involved in FATTY ACID BETA-OXIDATION CYCLE, similar to TRIFUNCTONAL ENZYME ALPHA SUBUNITS INVOLVED FATTY ACID METABOLISM e.g. P40939|ECHA_HUMAN (763 aa) and P21177|FADB_ECOLI (729 aa). FASTA scores: Z81043|CEC29F3_
MSMEG_5721	ML2162(85.1%)	MAB_0850(88.1%)	MMAR_RS23445(84.9%)	MAV_RS04690(89.3%)	Rv0859	, (MTV043.52), len: 403. fadA, Probable beta-ketoadipyl CoA thiolase similar to several e.g. Pseudomonasputida 4-hydroxybenzoate beta-ketoadipyl CoA thiolase PPU10895_2 (400 aa). Contains PS00098 Thiolases acyl-enzyme intermediate signature, PS00737 Thiol
MSMEG_5773	ML2185(73.2%)	MAB_0754c(70.2%);MAB_2550c(69.2%);MAB_3354(68.2%)	MMAR_RS24365(74.6%)	MAV_RS03710(73.9%)	Rv0824c	, (MTV043.16c, des), len: 338. desA1, dentical to Mycobacterium tuberculosis DES, stearyl-ACP desaturase, similar to many, and equivalent to Mycobacterium lepraeU15182|MLU15182_32 (338 aa). Contains PS00225 Crystallinsbeta and gamma Greek key motif signat
MSMEG_5774	ML2186(73.5%)	MAB_0753c(79.9%)	MMAR_RS24370(83.0%)	MAV_RS03705(81.7%)	Rv0823c	hypothetical protein Rv0823c
MSMEG_5776	ML2188(77.0%)	MAB_0751c(80.5%)	MMAR_RS24380(81.1%)	MAV_RS03695(78.8%)	Rv0821c	, (MTV043.13c), len: 213. phoY-2, probable phosphate transport system regulatory protein, equivalent toMycobacterium leprae PhoY protein MLU15182_29 (222 aa), andvery similar to Mycobacterium tuberculosis MTCI418A.03c (221 aa), also known as PhoY-1. FASTA
MSMEG_5779	ML2189(86.4%)	MAB_0749(90.7%);MAB_4849c(90.3%)	MMAR_RS24385(89.5%)	MAV_RS03690(89.1%)	Rv0820	, (MTV043.12), len: 258. phoT, probable phosphate transport system ATP-binding protein, equivalent to Mycobacterium leprae protein PhoT MLU15182_28 (258 aa) and similar to many PstB proteins. Contains PS00211 ABC transporters family signature and PS00017
MSMEG_5781	ML2094(56.1%)	MAB_4851c(56.5%)	MMAR_RS22945(55.3%)	not_found(skip)	Rv0929	, (MTCY21C12.23), pstC2, len: 324. Membrane-bound component of phosphate transport system. Contains binding-protein-dependent transport systems inner membrane component signature (PS00402). FASTA best: Q50797 PSTC-2.TUB. (323 aa) opt: 2002 z-score: 2368.0
MSMEG_5785	ML2195(58.5%)	MAB_0743c(57.2%)	MMAR_RS24415(56.2%)	MAV_RS03660(57.5%)	Rv0817c	hypothetical protein Rv0817c
MSMEG_5786	ML2196(56.4%)	MAB_0742c(50.9%)	MMAR_RS18165(60.4%)	MAV_RS03655(56.5%)	Rv0816c	, (MTV043.08c), len: 140. Unknown but equivalent to Mycobacterium leprae ThiX U15182|MLU15182_21 (172 aa) similar to other bacterial thioredoxins. FASTA scores: U15182|MLU15182_21 (172 aa) opt: 556 z-score: 687.4 E():8.8e-31; 63.8% identity in 141 aa over
MSMEG_5789	ML2198(82.7%)	MAB_0740c(88.4%)	MMAR_RS24425(86.1%)	MAV_RS03645(88.8%)	Rv3117	, (MTCY164.27), len: 277. cysA3. Probable thiosulfate sulfurtransferase. Very similar to CysA of M. leprae and putative thiosulfate sulfurtransferases. Contains rhodanese active site and C-terminal signatures (PS00380, PS00683). FASTA results, G699218 CYS
MSMEG_5790	ML2199(69.0%)	MAB_0739c(76.2%)	MMAR_RS24430(76.0%)	MAV_RS03640(77.0%)	Rv3118	, (MTCY164.28), len: 100. Unknown but very similar to hypothetical M. leprae protein G699208 U2266J (143aa) and to Saccharopolyspora erythraea sp|Q54084 (HYPOTHETICAL 10.2 KD PROTEIN). FASTA results, opt: 545 E(): 2.1e-31;(84.0% identity in 100 aa overlap
MSMEG_5792	ML2200(71.1%)	MAB_0732c(67.1%)	MMAR_RS24440(81.6%)	MAV_RS03630(81.7%)	Rv0813c	hypothetical protein Rv0813c
MSMEG_5796	ML2203(68.8%)	MAB_0730c(62.0%)	MMAR_RS24475(74.9%)	MAV_RS03615(73.7%)	Rv0811c	hypothetical protein Rv0811c
MSMEG_5797	ML2204(71.4%)	MAB_0729c(66.1%)	MMAR_RS24480(76.3%)	MAV_RS03610(71.0%)	Rv0810c	hypothetical protein Rv0810c
MSMEG_5798	ML2205(84.3%)	MAB_0728(82.7%)	MMAR_RS24485(87.2%)	MAV_RS03605(88.2%)	Rv0809	, (MTV043.01), len: 364. purM, probable 5-phosphoribosyl-5-aminoimidazole synthetase, similar to many e.g. P12043|PUR5_BACSU (346 aa) and Salmonella typhimurium U68765|STU68765_2 (345 aa). FASTA scores: sp|P12043|PUR5_BACSU PHOSPHORIBOSYLFORMYLGLYCINAMIDI
MSMEG_5800	ML2206(77.0%)	MAB_0713(84.1%)	MMAR_RS24490(84.4%)	not_found(skip)	Rv0808	, (MTCY07H7A.01c), len: 527 aa, purF, highly similar to MLCB5_32, Mycobacterium leprae Q50028 PURF, (91.3% identity in 518 aa overlap) . Also similar to eg PUR1_BACSU P00497 amidophosphoribosyltransferase precuror (476 aa), fasta scores, opt: 1412, E(): 0
MSMEG_5817	ML2207(60.3%)	MAB_0711(66.9%)	MMAR_RS24495(64.6%)	MAV_RS03595(64.1%)	Rv0807	hypothetical protein Rv0807
MSMEG_5824	ML2211(84.8%)	MAB_0707(86.9%)	MMAR_RS24525(86.9%)	MAV_RS03585(86.2%)	Rv0803	, (MTCY07H7A.06c), len: 754 aa, purL, phosphoribosylformylglycinamidine synthase involved in the FOURTHSTEP IN DE NOVO PURINE BIOSYNTHESIS, almost identical to gp|U34956|MTU34956_1 Mycobacterium tuberculosis Q50023 PURL (754 aa); 99.2% identity in 754 aa
MSMEG_5828	ML2213(69.3%)	MAB_0701(64.0%)	MMAR_RS24540(73.3%)	MAV_RS03575(73.3%)	Rv0800	, (MTCY07H7A.09c), len: 433 aa, highly similar to Mycobacterium leprae Q50022 PEPX (443 aa), fasta scores, opt: 2237, E(): 0, (78.3% identity in 433 aa overlap), similar to AMPL_YEAST P14904 vacuolar aminopeptidase i precursor ( (514 aa), fasta scores, op
MSMEG_5831	ML2219(77.2%)	MAB_0698(81.8%)	MMAR_RS24570(83.0%)	MAV_RS03545(79.9%)	Rv0788	, (MTCY369.32), len: 224, purQ, phosphoribosylformylglycinamidine synthase I equivalent to M. leprae MLCB5_24 Z95151 O05756 PURQ - (224 aa) FASTA score: opt: 1341; E(): 0; 88.7% identity in 222 aa overlap. Also similar to PURQ_BACSU P12041 (227 aa), fasta
MSMEG_5841	ML2227(75.4%)	MAB_0689(77.1%)	MMAR_RS24630(79.1%)	MAV_RS03490(77.7%)	Rv0780	, (MTCY369.24), len: 297, almost identical topurC, MTU34957_1 phosphoribosylaminoimidazole-succinocarboxamide synthase (purC) (297 aa), fasta scores, opt: 1986, E(): 0, (99.3% identity in 297 aa overlap); contains PS01058SAICAR synthetase signature 2
MSMEG_5847	ML2230(84.2%)	MAB_0687(82.1%)	MMAR_RS24665(83.6%)	MAV_RS03475(85.7%)	Rv0777	, (MTCY369.21b), len: 472, purB, adenylosuccinate lyase, highly similar to MLCB5.13. FASTA score: Z95151| g2076607 - Mycobacterium leprae (487 aa) opt: 2640 E(): 0; 86.7% identity in 472 aa overlap. More similar to eukaryotic adenylosuccinate lyases than
MSMEG_5852	ML2235(69.7%)	MAB_0682(73.2%)	MMAR_RS24705(74.4%)	MAV_RS03450(74.4%)	Rv0772	, (MTCY369.17), len: 422, purD, highly similar to M. leprae,PUR2_MYCLE PHOSPHORIBOSYLAMINE--GLYCINE Q50144 PURD purD (422 aa), fasta scores, opt: 2272, E(): 0, (81.8% identity in 422 aa overlap), similar to PUR2_ECOLI P15640 phosphoribosylamine--glycine l
MSMEG_5871	ML2237(73.2%)	MAB_0676c(68.3%)	MMAR_RS24785(78.9%)	MAV_RS03385(83.1%)	Rv0759c	hypothetical protein Rv0759c
MSMEG_5892	ML2254(75.0%)	MAB_4145(76.9%)	MMAR_RS24970(78.2%)	MAV_RS03220(78.4%)	Rv3490	, (MTCY13E12.43, otsA), len: 500. Function: probable alpha,alpha-trehalose-phosphate synthase (EC 2.4.1.15). FASTA results: Q50167 OTSA (498 aa) opt: 2706; E(): 0;(80.3% identity in 497 aa overlap)
MSMEG_5902	-(skip)	MAB_4155c(88.6%)	MMAR_RS25025(91.3%)	MAV_RS03165(90.9%)	Rv3501c	hypothetical protein Rv3501c
MSMEG_5904	-(skip)	MAB_4157c(69.8%)	MMAR_RS25035(79.4%)	MAV_RS03155(82.5%)	Rv3503c	, (MTV023.10c), len: 63. fdxD. Probable ferredoxin similar to several e.g. FER_CLOTH (63 aa). FASTA scores: sptr|Q49867|Q49867 HYPOTHETICAL 9.3 KD PROTEIN B229_C3(83 aa) opt: 276 z-score: 401.6 E(): 7.3e-15; 75.9% identity in 54 aa overlap; and sp|P00203|
MSMEG_5920	ML0348(80.0%)	MAB_4166c(76.4%)	MMAR_RS25105(84.1%)	MAV_RS03085(88.0%)	Rv3520c	hypothetical protein Rv3520c
MSMEG_6008	-(skip)	MAB_0600(80.9%)	MMAR_RS25305(81.9%)	MAV_RS02910(82.1%)	Rv3556c	, (MTCY06G11.03), len: 386 aa. fadA6. Acetyl-CoA C-Acetyltransferase, similar to eg sp|P45359|THL_CLOABACETYL-COA ACETYLTRANSFERASE (392 aa) fasta scores, opt:872 z-score: 1016.0 E(): 0; 38.1% identity in 396 aa overlap; THIL_HAEIN P44873 acetyl-coa acety
MSMEG_6065	-(skip)	MAB_0331c(64.0%)	MMAR_RS01420(58.1%)	rpsR(skip)	Rv2055c	, (MTCY63A.05), rpsR2. len: 88. Function: probable ribosomal protein S18. FASTA results: RR18_ODOSI P49505 chloroplast 30s ribosomal protein s18 (72 aa) opt: 209;E(): 4.7e-09; 51.6% identity in 64 aa overlap. TBparse score is 0.907. Also similar to M. tub
MSMEG_6073	ML0324(66.6%)	MAB_0572(80.4%)	MMAR_RS25475(80.0%)	MAV_RS02760(79.0%)	Rv3579c	hypothetical protein Rv3579c
MSMEG_6074	ML0323(78.8%)	MAB_0571(77.3%)	MMAR_RS25480(81.6%)	MAV_RS02755(82.6%)	Rv3580c	, (MTCY06G11.27c), cysS, len: 469. Cysteinyl-trna synthetase, similar to eg SYC_ECOLI P21888 cysteinyl-trna synthetase (461 aa), fasta scores, opt: 1189, E(): 0,(42.8% identity in 463 aa overlap)
MSMEG_6075	ML0322(64.6%)	MAB_0570(73.2%)	MMAR_RS25485(69.9%)	MAV_RS02750(75.0%)	Rv3581c	hypothetical protein Rv3581c
MSMEG_6076	ML0321(56.0%)	MAB_0569(52.0%)	MMAR_RS25490(62.6%)	MAV_RS02745(61.8%)	Rv3582c	hypothetical protein Rv3582c
MSMEG_6077	ML0320(93.9%)	MAB_0568(93.8%)	MMAR_RS25495(98.1%)	MAV_RS02740(98.1%)	Rv3583c	hypothetical protein Rv3583c
MSMEG_6081	ML1918(62.0%)	MAB_0561(58.1%)	not_found(skip)	not_found(skip)	Rv3587c	hypothetical protein Rv3587c
MSMEG_6082	ML1919(71.8%)	MAB_0559(67.0%);MAB_3211c(65.5%)	MMAR_RS25520(72.8%)	MAV_RS02715(72.3%)	Rv3588c	hypothetical protein Rv3588c
MSMEG_6083	ML1920(67.3%)	MAB_0558c(68.0%)	MMAR_RS25525(69.3%)	MAV_RS02710(71.2%)	Rv3589	, (MTV024.07), len: 304. Probable DNA GLYCOSYLASE, similar to many e.g. sp|Q05869|MUTY_SALTY A/G-SPECIFIC ADENINE GLYCOSYLASE (350 aa); opt:421 z-score: 496.6 E(): 3.8e-20;35.2% identity in 227 aa overlap.TBparse score is0.905
MSMEG_6085	ML1921(69.3%)	MAB_0554(60.5%)	MMAR_RS25530(72.0%)	MAV_RS02705(71.6%)	Rv3591c	hypothetical protein Rv3591c
MSMEG_6086	ML1922(76.2%)	MAB_0553c(83.8%)	MMAR_RS25535(82.2%)	MAV_RS02700(81.1%)	Rv3592	hypothetical protein Rv3592
MSMEG_6087	ML1923(56.7%)	MAB_0552c(52.7%)	not_found(skip)	MAV_RS02695(58.2%)	Rv3593	, (MTCY6F7.01c), len: 491. Unknown. ContainsN-terminal signal sequence and appropriately positioned PS00013 Prokaryotic membrane lipoprotein lipid attachment site
MSMEG_6091	ML0235(94.2%)	MAB_0546(93.4%)	MMAR_RS25580(95.7%)	MAV_RS02670(94.8%)	Rv3596c	, (MTCY07H7B.26), clpC, len: 848. Probable atp-dependent clp protease atp-binding subunit, highly similar to members of the clpA/clpB family, e.g. MECB_BACSU P37571 negative regulator of genetic competence mecB (810 aa),fasta scores, opt: 2969, E(): 0, (6
MSMEG_6092	ML0234(86.8%)	MAB_0545(77.2%)	MMAR_RS25585(87.0%)	MAV_RS02665(90.4%)	Rv3597c	, (MTCY07H7B.25), lsr2, len: 112. lsr2 homologue, highly similar to M.leprae LSR2_MYCLE P24094 lsr2 protein precursor (15 kd antigen) (112 aa), fasta scores, opt:698, E(): 0, (92.9% identity in 112 aa overlap)
MSMEG_6094	ML0233(75.5%)	MAB_0544(78.3%)	MMAR_RS25590(78.1%)	MAV_RS02660(82.6%)	Rv3598c	, (MTCY07H7B.24), lysS, len: 505. Lysyl-trnasynthetase, similar to e.g. SYK_BACSU P37477 lysyl-trna synthetase (ec 6.1.1.6) (499 aa), fasta scores, opt: 1294, E(): 0, (42.4% identity in 498 aa overlap); contains PS00179Aminoacyl-transfer RNA synthetases c
MSMEG_6096	ML0232(86.5%)	MAB_0543(81.9%)	MMAR_RS25595(87.9%)	MAV_RS02655(87.1%)	Rv3600c	hypothetical protein Rv3600c
MSMEG_6097	ML0230(66.9%)	MAB_0541(67.0%)	MMAR_RS25605(68.7%)	MAV_RS02645(68.5%)	Rv3602c	, (MTCY07H7B.20), panC, len: 309. Pantoate--beta-alanine ligase, similar to eg PANC_ECOLI P31663 pantoate--beta-alanine ligase (283 aa), fasta scores,opt: 695, E(): 0, (46.1% identity in 271 aa overlap)
MSMEG_6098	ML0229(55.4%)	MAB_0540(69.9%)	MMAR_RS25610(72.7%)	MAV_RS02640(74.3%)	Rv3603c	hypothetical protein Rv3603c
MSMEG_6101	ML0226(58.6%)	MAB_0537(53.3%)	MMAR_RS25625(54.9%)	MAV_RS02625(68.9%)	Rv3606c	, (MTCY07H7B.16), folK, len: 188. Probable 2-amino-4-hydroxy-6-hydroxymethyldihydropterine pyrophosphokinase, similar to many e.g. HPPK_BACSU P29252 2-amino-4-hydroxy-6-hydroxymethyldihydropterine pyrophosphokinase (EC 2.7.6.3) (167 aa) FIRST STEP IN DIHY
MSMEG_6102	ML0225(65.9%)	MAB_0536(73.0%)	MMAR_RS25630(68.4%)	MAV_RS02620(72.2%)	Rv3607c	, (MTCY07H7B.15), len: 133. folX, similar toeg YACE_BACSU P28823 hypothetical 13.5 kd protein in sul-f(120aa), fasta scores, opt: 283, E(): 2.5e-13, (39.0% identityin 118 aa overlap)
MSMEG_6103	ML0224(69.2%)	MAB_0535(49.0%)	not_found(skip)	MAV_RS02615(74.0%)	Rv3608c	, (MTCY07H7B.14), folP, len: 280. Dihydropteroate synthase, similar to e.g. DHPS_ECOLI P26282 dihydropteroate synthase (ec 2.5.1.15 SECOND STEP IN DIHYDROFOLATE BIOSYNTHESIS(282 aa), fasta scores, opt:642, E(): 0, (42.0%identity in 274 aa overlap); contai
MSMEG_6104	ML0223(80.0%)	MAB_0534(79.7%)	MMAR_RS25640(83.3%)	MAV_RS02610(79.8%)	Rv3609c	, (MTCY07H7B.13), folE, len: 202. GTP cyclohydrolase I, similar to e.g. GCH1_BACSU P19465 gtp cyclohydrolase i (ec 3.5.4.16) FIRST STEP INTHE BIOSYNTHESIS OF TETRAHYDROFOLATE (190 aa), fasta scores, opt: 750, E(): 0, (58.9% identity in 190 aa overlap); co
MSMEG_6105	ML0222(80.9%)	MAB_0533(80.4%)	MMAR_RS25645(80.5%)	MAV_RS02605(81.3%)	Rv3610c	, (MTCY07H7B.12), ftsH, len: 760.cell division protein ftsh, Similar to e.g. FTSH_BACSU P37476 cell division protein ftsh homolog (637 aa), fasta scores, opt: 1897, E(): 0, (49.0% identity in 622 aa overlap), contains PS00017 ATP/GTP-binding site motif A,
MSMEG_6110	ML0214(68.1%)	MAB_0523(74.1%)	MMAR_RS25705(71.9%)	not_found(skip)	Rv3624c	, (MTCY15C10.28), len: 216. Function: hpt, probable hypoxanthine-guanine phosphoribosyltransferase (butseems to have 35 aa extension at N-terminus) involved in purine salvage contains PS00103 Purine/pyrimidine phosphoribosyltransferases signature. FASTA b
MSMEG_6111	ML0213(66.6%)	MAB_0521(56.0%)	MMAR_RS25710(69.5%)	MAV_RS02555(70.2%)	Rv3625c	, (MTCY15C10.27), len: 323. Function: unknown but shows some similarity to bacterial cell cycle proteins, MesJ, best with E. coli. FASTA best: P52097 MESJ_ECOLI (432 aa) opt:299 z-score: 351.6 E(): 5.2e-13; (34.7% identity in 277 aaoverlap)
MSMEG_6114	ML0210(79.0%)	MAB_0518c(82.7%)	MMAR_RS25725(80.9%)	MAV_RS02540(80.9%)	Rv3628	, (MTCY15C10.24), ppa, len: 162. Function: probable inorganic pyrophosphatase (pyrophosphate phosphohydrolase EC 3.6.1.1), highly similar to many bacterial enzymes, especially to that of Sulfulobus acidocaldarius. FASTA best: P50308IPYR_SULAC INORGANIC PY
MSMEG_6142	ML0204(69.0%)	MAB_0503(72.4%)	MMAR_RS25750(72.5%)	not_found(skip)	Rv3634c	, (MTCY15C10.18), len: 314. Function: possible DTDP-Glucose 4,6-dehydratase (EC 4.2.1.46) related to many bacterial dehydratases especially the DTDP-Glucose 4,6-dehydratase - of Streptomyces griseus (P29782). Contains short-chain alcohol dehydrogenase fam
MSMEG_6143	ML0203(65.4%)	MAB_0502c(60.7%)	MMAR_RS25755(69.8%)	not_found(skip)	Rv3635	hypothetical protein Rv3635
MSMEG_6153	ML0202(78.3%)	MAB_0491(73.5%)	MMAR_RS25770(80.8%)	MAV_RS02500(83.8%)	Rv3644c	hypothetical protein Rv3644c
MSMEG_6154	ML0201(71.5%)	MAB_0490c(63.1%)	MMAR_RS25775(72.8%)	not_found(skip)	Rv3645	hypothetical protein Rv3645
MSMEG_6157	ML0200(78.8%)	MAB_0489(80.0%)	MMAR_RS25780(81.8%)	MAV_RS02490(83.0%)	Rv3646c	, (MTCY15C10.06), topA, len: 934, DNA topoisomerase I, highly similar to many e.g. TOP1_ECOLI P06612 dna topoisomerase i (ec 5.99.1.2) (865 aa), fasta scores; opt: 397 z-score: 1472.5 E(): 0, 39.6% identity in 704 aa overlap. Some conflicts with TOP1_MYCT
MSMEG_6158	ML0199(72.5%)	MAB_0488(66.4%)	MMAR_RS25785(74.6%)	MAV_RS02485(72.6%)	Rv3647c	hypothetical protein Rv3647c
MSMEG_6159	ML0198(94.0%)	MAB_0487(95.5%)	MMAR_RS25790(94.0%)	MAV_RS02480(92.5%)	Rv3648c	, (MTCY15C10.04), cspA. len: 67. Function: cold shock protein containing cold-shock DNA-binding domain signature (PS00352) at N-terminus. Closest relative is cold shock protein from Arthrobacter globiformis (ARGCSP_1).FASTA best:ARGCSP_1 opt: 335 z-score:
MSMEG_6180	ML2295(61.0%)	MAB_0424(60.3%)	MMAR_RS25875(65.1%)	not_found(skip)	Rv3668c	hypothetical protein Rv3668c
MSMEG_6182	ML2296(74.0%)	MAB_0423c(59.7%)	MMAR_RS25880(78.5%)	MAV_RS02215(74.9%)	Rv3669	hypothetical protein Rv3669
MSMEG_6183	ML2298(64.2%)	MAB_0421(64.4%)	not_found(skip)	not_found(skip)	Rv3671c	hypothetical protein Rv3671c
MSMEG_6184	ML2297(69.5%)	MAB_0422c(70.6%)	MMAR_RS25885(71.7%)	MAV_RS02210(71.7%)	Rv3670	, (MTV025.018), len: 327, ephE, Probable epoxide hydrolase similar to many, involved in detoxification,aromatic hydrocarbons catabolism. FASTA scores: gp|D85082|D85082_23 Bacillus subtilis DNA, genome sequ (286 aa)opt: 311 z-score: 364.3 E(): 8.9e-13, 29.
MSMEG_6185	ML2299(62.5%)	MAB_0420(52.6%)	not_found(skip)	MAV_RS02200(64.5%)	Rv3672c	hypothetical protein Rv3672c
MSMEG_6186	ML2300(61.8%)	MAB_0419(56.1%)	not_found(skip)	MAV_RS02195(65.5%)	Rv3673c	hypothetical protein Rv3673c
MSMEG_6187	ML2301(78.8%)	MAB_0418(79.0%)	MMAR_RS25905(76.1%)	not_found(skip)	Rv3674c	, (MTV025.022c), nth, len: 223. Probable Endonuclease III, (DNA N-GLYCOSYLASE ACTIVITY), similar to many, e.g. sp|P73715|END3_SYNY3 ENDONUCLEASE III (219 aa) FASTA scores: opt: 678 z-score: 839.3 E(): 0. 53.6% identity in 194 aa overlap, or sp|P46303|UVEN
MSMEG_6189	ML2302(97.8%)	MAB_0416c(98.7%)	MMAR_RS25915(98.2%)	MAV_RS02180(98.2%)	Rv3676	hypothetical protein Rv3676
MSMEG_6190	ML2303(71.6%)	MAB_0414(66.3%)	MMAR_RS25920(71.1%)	MAV_RS02175(73.9%)	Rv3677c	hypothetical protein Rv3677c
MSMEG_6191	ML2304(59.6%)	MAB_0413(76.7%)	MMAR_RS25925(67.1%)	MAV_RS02170(68.3%)	Rv3678c	hypothetical protein Rv3678c
MSMEG_6193	ML2305(75.9%)	MAB_0411c(71.6%)	MMAR_RS25930(79.4%)	MAV_RS02165(80.0%)	Rv3679	hypothetical protein Rv3679
MSMEG_6195	ML2306(79.7%)	MAB_0410c(76.6%)	MMAR_RS25935(82.9%)	MAV_RS02160(84.2%)	Rv3680	hypothetical protein Rv3680
MSMEG_6199	ML2307(57.6%)	MAB_0409(72.0%)	MMAR_RS25940(67.8%)	MAV_RS02155(71.2%)	Rv3681c	, (MTV025.029c), len: 100. Probable regulatory protein, similar to many e.g. gp|X62287|SCWHIB_1 S.coelicolor whiBgene (87 aa), FASTA scores: opt: 237 z-score: 332.1 E():5.5e-11; 45.2% identity in 73 aa overlap,Also similar to several mycobacterial putativ
MSMEG_6201	ML2308(76.0%)	MAB_0408c(71.4%)	MMAR_RS25945(79.2%)	MAV_RS02150(78.8%)	Rv3682	, (MTV025.030), ponA, len: 810. CLASS A PENICILLIN-BINDING PROTEIN, almost identical to gp|S82044|S82044_1 pon1=PBP1 Mycobacterium leprae,(821 aa), FASTA scores:opt: 4547 z-score: 3629.2 E(): 0, 88.0% identity in 769 aaoverlap. Also similar to MTCY21D4_13
MSMEG_6202	ML2309(65.4%)	MAB_0407c(70.7%)	not_found(skip)	not_found(skip)	Rv3683	hypothetical protein Rv3683
MSMEG_6222	ML2312(37.5%)	MAB_0386c(54.6%)	MMAR_RS26120(65.0%)	MAV_RS01970(65.9%)	Rv3695	hypothetical protein Rv3695
MSMEG_6229	ML2314(82.5%)	MAB_0382(83.6%)	MMAR_RS26135(84.8%)	MAV_RS01955(83.1%)	Rv3696c	, (MTV025.044c), glpK, len: 517. Probable glycerol kinase, (ATP:glycerol 3-phosphotransferase) similarto many, e.g. sp|P08859|GLPK_ECOLI GLYCEROL KINASE (501 aa)opt: 1740 z-score: 2108.9 E(): 0; 52.3% identity in 499 aaoverlap. Contains PS00933 FGGY famil
MSMEG_6249	-(skip)	MAB_0370(69.0%)	MMAR_RS26165(74.8%)	MAV_RS01925(76.0%)	Rv3703c	hypothetical protein Rv3703c
MSMEG_6251	ML2320(68.8%)	MAB_0353(65.9%)	MMAR_RS26175(76.0%)	MAV_RS01915(73.0%)	Rv3705c	hypothetical protein Rv3705c
MSMEG_6255	ML2321(65.3%)	MAB_0346(54.9%)	MMAR_RS26195(64.5%)	MAV_RS01900(62.3%)	Rv3707c	hypothetical protein Rv3707c
MSMEG_6256	ML2322(76.9%)	MAB_0344(84.1%)	MMAR_RS26200(81.0%)	MAV_RS01895(82.1%)	Rv3708c	, (MTV025.056c), asd, len: 345. ASPARTATE SEMIALDEHYDE DEHYDROGENASE, identical to gp|U90239|MTU90239_3Mycobacterium tuberculosis aspart (345 aa), 100.0% identityin 345 aaoverlap. Also similar to MSASDASK_4 M.smegmatisasd, ask-alpha,; 80.3% identity in 34
MSMEG_6257	ML2323(85.5%)	MAB_0343(87.2%)	MMAR_RS26205(86.9%)	MAV_RS01890(87.4%)	Rv3709c	, (MTV025.057c), ask, len: 421. ASPARTOKINASE, highly similar to the aspartokinase of M. smegmatis : FASTA scores sp|P41403|AKAB_MYCSM ASPARTOKINASE ALPHA AND BETA SUBU (421aa) opt: 2423 z-score: 2839.1 E(): 0; 88.1% identity in 421aa overlap. Partially i
MSMEG_6271	ML2324(76.7%)	MAB_0337c(80.1%)	MMAR_RS26220(80.1%)	MAV_RS01885(81.3%)	Rv3710	, (MTV025.058), leuA, len: 644. Probable alpha-isopropyl malate synthase (leuA), almost identical to gp|U88526|MTU88526_1 M.tuberculosis (558 aa), FASTA scores: opt: 3611 z-score: 4007.8 E(): 0, 98.9% identity in 552 aa overlap. Contains PS00815 and PS008
MSMEG_6276	ML2326(76.7%)	MAB_0324c(73.8%)	MMAR_RS26240(80.7%)	MAV_RS01875(80.6%)	Rv3712	hypothetical protein Rv3712
MSMEG_6277	ML2327(75.7%)	MAB_0323c(75.9%)	not_found(skip)	MAV_RS01870(81.6%)	Rv3713	, (MTV025.061), len: 231. , cobQ2, partially similar to several cobyric acid synthases, e.g. gp|AE0008|AE000857_2 Methanobacterium thermoautotrophi (514 aa),opt:201 z-score: 236.5 E(): 1.2e-05. 32.9% identity in 170 aa overlap.Best FASTA scores with hypot
MSMEG_6279	ML2329(90.1%)	MAB_0320(86.2%)	MMAR_RS26250(92.1%)	MAV_RS01865(93.6%)	Rv3715c	, (MTV025.063c), recR, len: 203. Probable recombination protein recR, similar to many, e.g. sp|P24277|RECR_BACSU RECOMBINATION PROTEIN RECR (198 aa) FASTA scores: initn:644 init1: 438 opt: 696 z-score: 847.7 E(): 0;50.0% identity in 198 aa overlap. TBpars
MSMEG_6281	ML2331(65.2%)	MAB_0318c(58.2%)	MMAR_RS26260(70.1%)	MAV_RS01855(69.3%)	Rv3717	hypothetical protein Rv3717
MSMEG_6282	ML2332(73.1%)	MAB_0317(76.0%)	MMAR_RS26265(77.9%)	MAV_RS01850(81.4%)	Rv3718c	hypothetical protein Rv3718c
MSMEG_6283	ML2333(74.0%)	MAB_0311c(73.2%)	MMAR_RS26270(75.9%)	MAV_RS01845(74.1%)	Rv3719	hypothetical protein Rv3719
MSMEG_6284	ML2334(71.9%)	MAB_0310c(79.6%)	MMAR_RS26275(75.8%)	MAV_RS01840(74.4%)	Rv3720	hypothetical protein Rv3720
MSMEG_6285	ML2335(68.1%)	MAB_0309(70.7%)	MMAR_RS26295(72.9%)	MAV_RS01835(73.3%)	Rv3721c	, (MTV025.069c), dnaZX, len: 578. Probable DNA POLYMERASE III SUBUNITS GAMMA (dnaZ) AND TAU (dnaX), similar to many, e.g. sp|P09122|DP3X_BACSU DNA POLYMERASE IIISUBUNITS GAMMA (563 aa), FASTA scores: opt: 841 z-score: 839.8 E(): 0, 30.8% identity in 510 a
MSMEG_6286	ML2336(66.3%)	MAB_0305(74.9%)	MMAR_RS26300(73.5%)	not_found(skip)	Rv3722c	hypothetical protein Rv3722c
MSMEG_6288	ML2337(49.5%)	MAB_0283c(37.2%)	MMAR_RS26310(54.2%)	MAV_RS01820(50.5%)	Rv3723	hypothetical protein Rv3723
MSMEG_6327	ML2474(69.0%)	MAB_0268(78.3%)	MMAR_RS26580(82.2%)	MAV_RS01555(81.6%)	Rv3752c	hypothetical protein Rv3752c
MSMEG_6328	ML2473(73.2%)	MAB_0267(66.5%)	MMAR_RS26585(77.5%)	MAV_RS01550(81.5%)	Rv3753c	hypothetical protein Rv3753c
MSMEG_6330	ML2472(67.1%)	MAB_0266c(59.8%)	not_found(skip)	not_found(skip)	Rv3754	, (MTV025.102), len: 301. Probable oxidoreductase, similar to many, e.g sp|P20692|TYRA_BACSU PREPHENATEDEHYDROGENASE (372 aa). FASTA scores: opt: 314 z-score: 384.3 E(): 6.8e-14; 27.8% identity in 263 aa overlap. Also similar to tyrC in ZMTYRC_1 Z.mobilis
MSMEG_6353	ML0120(74.8%)	MAB_3350(60.1%)	MMAR_RS26750(78.1%)	MAV_RS01190(82.1%)	Rv3774	, (MTCY13D12.08), len: 274. echA21, Probable enoyl-coA hydratase, similar to e.g. Rhizobium meliloti TR:Q52995 (EMBL:L39265) enoyl-CoA hydratase FADB1 (257 aa), fasta scores; opt: 279 z-score: 611.6 E(): 7.6e-27, 33.6% identity in 268 aa overlap
MSMEG_6362	ML0118(63.1%)	MAB_0207c(60.9%)	not_found(skip)	MAV_RS01165(72.9%)	Rv3777	hypothetical protein Rv3777
MSMEG_6363	ML0117(75.1%)	MAB_0206(74.6%)	MMAR_RS26775(78.6%)	MAV_RS01160(78.6%)	Rv3778c	hypothetical protein Rv3778c
MSMEG_6365	ML0115(74.3%)	MAB_0204c(76.5%)	not_found(skip)	MAV_RS01150(74.3%)	Rv3780	hypothetical protein Rv3780
MSMEG_6366	ML0114(84.7%)	MAB_0203c(84.0%)	MMAR_RS26790(86.9%)	MAV_RS01145(89.2%)	Rv3781	hypothetical protein Rv3781
MSMEG_6367	ML0113(66.6%)	MAB_0202c(72.5%)	MMAR_RS26795(74.2%)	MAV_RS01140(75.7%)	Rv3782	, (MTCY13D12.16), len: 304. Unknown, some similarity to Methanobacterium thermoautotrophicum gene described as TR:O26448 RHAMNOSYL TRANSFERASE (313 aa), fasta scores; opt: 177 z-score: 335.3 E(): 1.9e-11, 27.9% identity in333 aa overlap, but no similarity
MSMEG_6369	ML0112(79.0%)	MAB_0201c(63.2%)	MMAR_RS26800(80.1%)	MAV_RS01135(82.6%)	Rv3783	hypothetical protein Rv3783
MSMEG_6372	ML0110(51.8%)	MAB_0193c(77.4%)	not_found(skip)	not_found(skip)	Rv3789	hypothetical protein Rv3789
MSMEG_6382	ML0109(79.5%)	MAB_0192c(63.9%)	MMAR_RS26870(83.2%)	MAV_RS01115(73.8%)	Rv3790	hypothetical protein Rv3790
MSMEG_6385	ML0108(84.3%)	MAB_0191c(72.7%)	MMAR_RS26875(86.6%)	MAV_RS01110(88.2%)	Rv3791	hypothetical protein Rv3791
MSMEG_6386	ML0107(64.2%)	MAB_0190c(61.1%)	not_found(skip)	MAV_RS01105(59.7%)	Rv3792	hypothetical protein Rv3792
MSMEG_6387	ML0106(73.0%)	MAB_0189c(67.3%)	MMAR_RS26885(74.3%)	MAV_RS01100(73.5%)	Rv3793	, (MTCY13D12.27), embC, len: 1094. Probable arabinosyltransferase, highly similar to fragment sequence of MYCOBACTERIUM SMEGMATIS, G1197631 embC (257 aa), fasta scores, opt: 1431, E(): 0, (78.3% identity in 258 aa overlap), similar to G1197633 embB, (1066
MSMEG_6388	ML0105(64.2%)	MAB_0186c(62.9%)	MMAR_RS26890(66.2%)	MAV_RS01080(68.0%)	Rv3794	, (MTCY13D12.28), embA, len: 1094. Probable arabinosyltransferase, highly similar to MYCOBACTERIUM SMEGMATIS, G1197632 embA (1078 aa), fasta scores, opt: 4069, E(): 0, (67.4% identity in 1085 aa overlap)
MSMEG_6391	ML0102(77.9%)	MAB_0181(81.8%)	not_found(skip)	not_found(skip)	Rv3799c	, (MTV026.04c), accD4, len: 517. Probable Propionyl-CoA carboxylase; Beta chain, similar to many, e.g. sp|P53003|PCCB_SACER PROPIONYL-COA CARBOXYLASE BETA CH (546aa), FASTA scores: opt: 1549 z-score: 1841.5 E(): 0; 50.7%identity in 519 aa overlap, Also si
MSMEG_6392	ML0101(69.3%)	MAB_0180(67.8%)	MMAR_RS26930(73.1%)	MAV_RS01045(71.4%)	Rv3800c	, (MTV026.05c), len: 1733. Probable polyketide synthase, similar to many. e.g. gp|M63676|SERERYAA_1 S.erythraea first ORF of eryA gene, involved in complex polyketide formation in erythromycin biosynthesis. FASTA scores: opt: 1329 z-score: 1411.0 E(): 0,
MSMEG_6393	ML0100(71.8%)	MAB_0179(65.5%)	MMAR_RS26935(74.0%)	MAV_RS01040(75.2%)	Rv3801c	, (MTV026.06c), len: 637. fadD32, polyketide synthase, similar to gp|Z97188|MTCY409_4 M. tuberculosiscosmid (584 aa). FASTA scores: opt: 1094 z-score: 1262.3 E(): 0, 36.8% identity in 585 aa overlap. Also similar to manyother mycobacterial hypothetical pr
MSMEG_6394	ML0099(60.9%)	MAB_0178(66.2%)	MMAR_RS26940(66.4%)	MAV_RS01035(66.7%)	Rv3802c	hypothetical protein Rv3802c
MSMEG_6398	ML0097(66.6%)	MAB_0176(57.6%);MAB_0177(55.6%)	MMAR_RS26950(66.9%)	MAV_RS01025(67.0%)	Rv3804c	, (MTV026.09c), fbpA, len: 338. 32 kDa antigen protein 85-A precursor, mycolyltransferase, FASTA scores: gp|M27016|MSG32KDA_1 M. tuberculosis 32 kDa (338 aa), opt: 2341 z-score: 2660.8 E(): 0, 100.0% identity in 338 aa overlap, almost identical to 85-A pr
MSMEG_6400	ML0096(66.7%)	MAB_0174(65.3%)	not_found(skip)	not_found(skip)	Rv3805c	hypothetical protein Rv3805c
MSMEG_6401	ML0095(70.1%)	MAB_0173(70.8%)	MMAR_RS26960(72.6%)	MAV_RS01015(74.0%)	Rv3806c	hypothetical protein Rv3806c
MSMEG_6403	ML0093(71.1%)	MAB_0171(73.8%)	MMAR_RS26970(73.4%)	MAV_RS01005(74.0%)	Rv3808c	hypothetical protein Rv3808c
MSMEG_6404	ML0092(76.5%)	MAB_0170(84.1%)	MMAR_RS26975(83.1%)	MAV_RS01000(84.8%)	Rv3809c	, (MTV026.14), glf, len: 399. UDP-galactopyranose mutase, Identical to previously sequenced gene. FASTAscores: gp|U96128|MTU96128_1 Mycobacterium tuberculosis UDP-ga (399 aa) opt: 2709 z-score: 3166.0 E(): 0, 100.0% identity in 399 aa overlap
MSMEG_6407	ML0089(73.8%)	MAB_0167(69.7%)	not_found(skip)	MAV_RS00985(75.2%)	Rv3813c	hypothetical protein Rv3813c
MSMEG_6409	ML0087(70.6%)	MAB_0165(73.5%)	MMAR_RS27005(75.8%)	MAV_RS00970(74.9%)	Rv3816c	hypothetical protein Rv3816c
MSMEG_6413	ML0082(80.7%)	MAB_0153(81.3%)	MMAR_RS27040(86.2%)	MAV_RS00930(84.7%)	Rv3834c	, (MTCY01A6.35), len: 419. Seryl-trna synthetase, similar eg to SYS_BACSU P37464 (425 aa), fasta scores, opt: 1015, E(): 0, (39.3% identity in 425 aa overlap); contains PS00179 Aminoacyl-transfer RNA synthetases class-II signature 1
MSMEG_6414	ML0081(48.8%)	MAB_0151c(41.8%)	not_found(skip)	MAV_RS00925(55.6%)	Rv3835	hypothetical protein Rv3835
MSMEG_6416	ML0079(62.5%)	MAB_0133(54.1%)	MMAR_RS27060(63.8%)	MAV_RS00910(68.1%)	Rv3837c	hypothetical protein Rv3837c
MSMEG_6418	ML0078(65.2%)	MAB_0132(64.2%)	MMAR_RS27065(66.0%)	MAV_RS00905(67.5%)	Rv3838c	, (MTCY01A6.31), len: 321. Possible prephenate dehydratase, similar to PHEA_CORGL P10341 prephenate dehydratase (315 aa), fasta scores, opt: 843, E(): 0, (45.8% identity in 308 aa overlap); contains PS00858 Prephenate dehydratase signature 2
MSMEG_6421	-(skip)	MAB_0128c(28.9%)	MMAR_RS27075(40.2%)	not_found(skip)	Rv3840	hypothetical protein Rv3840
MSMEG_6423	ML0074(72.7%)	MAB_0123(80.7%)	MMAR_RS27085(70.5%)	MAV_RS00890(74.0%)	Rv3842c	, (MTCY01A6.27), len: 274. glpQ1, Similar toe.g. GLPQ_BACSU P37965 glycerophosphoryl diester phosphodiesterase (293 aa), fasta scores, opt: 405, E(): 3.1e-21 (31.3% identity in 249 aa overlap)
MSMEG_6427	ML0072(86.0%)	MAB_0118c(94.2%)	MMAR_RS27095(80.2%)	MAV_RS00880(91.3%)	Rv3846	, (MTCY01A6.22c), sodA, len: 207. Identical to SODF_MYCTU P17670 superoxide dismutase (fe) (207 aa), PS00088 Manganese and iron superoxide dismutases signature
MSMEG_6428	ML0071(83.1%)	MAB_0117c(79.1%)	MMAR_RS27100(85.9%)	MAV_RS00875(84.2%)	Rv3847	hypothetical protein Rv3847
MSMEG_6431	ML0069(78.2%)	MAB_0115c(81.0%)	MMAR_RS27110(77.5%)	MAV_RS00870(76.8%)	Rv3849	hypothetical protein Rv3849
MSMEG_6439	ML0066(72.3%)	MAB_0107c(66.0%)	MMAR_RS27130(70.3%)	MAV_RS00845(73.3%)	Rv3853	, (MTCY01A6.15c), menG, len: 157. Probable s-adenosylmethionine:2-demethylmenaquinone methyltransferase,highly similar to MENG_ECOLI P32165 s-adenosylmethionine:2-demethylmenaquinone biosynthesis protein menG (161 aa), fasta scores, opt: 428, E(): 1.3e-21
MSMEG_6440	ML0065(63.4%)	MAB_0103(58.4%)	MMAR_RS27135(65.4%)	MAV_RS00840(77.6%)	Rv3854c	hypothetical protein Rv3854c
MSMEG_6441	ML0064(52.1%)	MAB_0984c(48.7%)	not_found(skip)	MAV_RS00835(68.7%)	Rv3855	hypothetical protein Rv3855
MSMEG_6458	ML0062(78.3%)	MAB_0092(80.9%)	MMAR_RS27180(82.0%)	MAV_RS00810(81.3%)	Rv3858c	, (MTCY01A6.10), gltD, len: 488. Probable small subunit of NADH-dependent glutamate synthase, simialr to many e.g. GLTD_ECOLI P09832 glutamate synthase (nadph) small chai (471 aa), fasta scores; opt: 889 z-score: 730.2 E(): 0, 37.4% identity in 473 aa ove
MSMEG_6459	ML0061(81.1%)	MAB_0091(81.2%)	MMAR_RS27185(83.6%)	MAV_RS00805(84.3%)	Rv3859c	, (MTCY01A6.09), gltB, len: 1527. Probable ferredoxin-dependent glutamate synthase, similar to e.g. GLTB_SYNY3 P55037 ferredoxin-dependent glutamate synthase (1550aa), fasta scores, opt: 3685, E(): 0, (57.1% identity in 1540 aa overlap)
MSMEG_6565	ML1835(64.5%)	MAB_2473c(68.3%)	MMAR_RS05275(68.1%)	MAV_RS21280(69.9%)	Rv0730	hypothetical protein Rv0730
MSMEG_6575	ML0119(67.4%)	MAB_0064c(72.0%)	MMAR_RS26755(67.4%)	MAV_RS01185(65.7%)	Rv3775	, (MTCY13D12.09), len: 415. Probable hydrolase, similar to e.g. Arthrobacter globiformis TR:Q44050 (EMBL:L22516) carboxylic-ester hydrolase (375 aa), fasta scores;opt: 346 z-score: 320.2 E(): 1.3e-10, 28.8% identity in 309aa overlap
MSMEG_6596	ML0901(67.6%)	MAB_4622c(66.2%)	MMAR_RS15990(69.3%)	MAV_RS11075(72.2%)	Rv2172c	hypothetical protein Rv2172c
MSMEG_6638	ML0961(71.3%)	MAB_4623c(73.5%)	MMAR_RS21665(73.6%)	MAV_RS06055(74.2%)	Rv1133c	, (MTC22G8.22), metE, len: 759. Probable 5-methyltetrahydropteroyltriglutamate--homocysteine methyltransferase (methionine synthase, vitamin-B12 independent isozyme), highly similar to eg. METE_ECOLI P25665 5-methyltetrahydropteroyltriglutamate--homocyste
MSMEG_6892	ML2680(48.3%)	MAB_4895c(39.1%)	MMAR_RS00405(39.3%)	MAV_RS00390(41.2%)	Rv0058	, (MTV030.01-MTCY21D4.21), dnaB, replicative dna helicase, len: 874 aa; contains an intein (position 61630..62838) similar to, and in the same position as, those in Sycnechocystis and Rhodothermus marinus (See Liu X.Q., HuZ. Proc. Natl. Acad. Sci. U.S.A.
MSMEG_6894	ML2682(71.7%)	MAB_4896c(73.7%)	MMAR_RS00400(71.1%)	MAV_RS00385(75.0%)	Rv0056	, (MTCY21D4.19), len: 152, highly similar to RL9_MYCLE P46385 50s ribosomal protein l9 (152 aa), fasta scores, opt: 847, E(): 0, (88.7% identity in 150 aa overlap); contains PS00651 Ribosomal protein L9 signature
MSMEG_6895	ML2683(88.1%)	MAB_4897c(86.9%)	MMAR_RS00395(92.9%)	MAV_RS00380(91.7%)	Rv0055	, (MTCY21D4.18), len: 84, similar to eg RS18_BACST P10806 30s ribosomal protein s18 (bs21) (77 aa), fasta scores, opt: 220, E(): 4e-10, (52.2% identity in 67 aa overlap). \Also similar to MTCY63A_5
MSMEG_6896	ML2684(86.0%)	MAB_4898c(94.0%)	MMAR_RS00390(86.4%)	MAV_RS00375(82.7%)	Rv0054	, (MTCY21D4.17), len: 164, highly similar to eg SSB_MYCLE P46390 single-strand binding protein homologue(140 aa), fasta scores, opt: 792, E(): 0, (92.6% identity in 135 aa overlap). Also similar to MTV008_34, E (): 1.1e-06.
MSMEG_6897	ML2685(82.3%)	MAB_4899c(79.2%)	MMAR_RS00385(88.5%)	MAV_RS00370(86.5%)	Rv0053	, (MTCY21D4.16), len: 96, ribosomal protein S6, highly similar to many, e.g. RS6_MYCLE P46389 30s ribosomalprotein s6 (96 aa) , fasta scores,opt: 570, E(): 1.1e-36, (91.7% identity in 96 aa overlap); contains PS01048 Ribosomal protein S6 signature
MSMEG_6899	ML2687(67.1%)	MAB_4900c(65.2%)	MMAR_RS00375(71.2%)	MAV_RS00360(72.1%)	Rv0051	hypothetical protein Rv0051
MSMEG_6900	ML2688(63.9%)	MAB_4901c(65.5%)	MMAR_RS00370(68.0%)	MAV_RS00355(67.8%)	Rv0050	, (MTCY21D4.13), len: 678, Probable penicillin-binding protein, ponA homologue, highly similar to many, e.g. M. leprae MSGDNAB_6 Mycobacterium leprae cosmid L222 D (686 aa), 82.3% identity in 679 aa overlap.
MSMEG_6901	ML2689(65.9%)	MAB_4902c(74.1%)	not_found(skip)	not_found(skip)	Rv0049	hypothetical protein Rv0049
MSMEG_6903	ML2691(82.6%)	MAB_4906(84.0%)	MMAR_RS00355(84.8%)	MAV_RS00340(86.4%)	Rv0047c	hypothetical protein Rv0047c
MSMEG_6904	ML0396(81.2%);ML2692(81.2%)	MAB_4907(92.0%)	not_found(skip)	MAV_RS00335(86.8%)	Rv0046c	hypothetical protein Rv0046c
MSMEG_6917	ML0032(78.1%)	MAB_4923c(77.3%)	MMAR_RS00310(79.6%)	MAV_RS00275(82.9%)	Rv0041	, (MTCY21D4.04), putative leucyl-trna synthetase, len: 969, similar to eg SYL_BACSU P36430 leucyl-trna synthetase (804 aa), fasta scores, opt: 714, E(): 3.1e-38, (43.7% identity in 938 aa overlap); contains PS00178 Aminoacyl-transfer RNA synthetases class
MSMEG_6921	ML0028(79.6%)	MAB_4928c(73.1%)	not_found(skip)	MAV_RS00260(82.1%)	Rv0038	hypothetical protein Rv0038
MSMEG_6926	ML2697(78.4%)	MAB_4934c(78.3%)	MMAR_RS27465(81.5%)	MAV_RS25395(82.6%)	Rv3907c	, (MTCY15F10.04), pcnA, len: 480. Function: Probable polynucleotide polymerase; contains ATP/GTP-binding site motif A (P-loop; PS00017) and EF-hand calcium-binding domain (PS00018), and probably less significantly G-protein coupled receptors signature (PS
MSMEG_6927	ML2698(62.7%)	MAB_4935(59.3%)	MMAR_RS27470(66.4%)	MAV_RS25415(65.0%)	Rv3908	hypothetical protein Rv3908
MSMEG_6928	ML2699(58.5%)	MAB_4936(54.4%)	not_found(skip)	MAV_RS25420(54.4%)	Rv3909	hypothetical protein Rv3909
MSMEG_6929	ML2700(61.4%)	MAB_4937(51.9%)	MMAR_RS27480(68.8%)	MAV_RS25425(66.4%)	Rv3910	hypothetical protein Rv3910
MSMEG_6933	ML2703(50.4%)	MAB_4940(74.5%)	MMAR_RS27495(72.9%)	MAV_RS25440(73.0%)	Rv3913	, (MTV028.04), trxB, len: 335. Thioredoxin reductase, almost identical to TRXB_MYCTU P52214 thioredoxin reductase (ec 1.6.4.5) and highly similar to many eg. TRXB_ECOLI P09625 thioredoxin reductase (ec 1.6.4.5) (320 aa), fasta scores; opt: 948 z-score: 11
MSMEG_6934	-(skip)	MAB_4941(70.9%)	MMAR_RS27500(76.9%)	MAV_RS25445(76.1%)	Rv3914	, (MTV028.05), trxC, len: 116. Thioredoxin, identical to THIO_MYCTU P52229 thioredoxin (116 aa) and highly similar to may eg. THIO_ECOLI P00274 thioredoxin (108 aa), fastascores; opt: 364 z-score: 655.3 E(): 2.6e-29, 54.5%identityin 101 aa overlap. Contai
MSMEG_6935	ML2704(81.0%)	MAB_4942(73.0%)	MMAR_RS27505(84.2%)	MAV_RS25450(85.0%)	Rv3915	, (MTV028.06), len: 406.cwlM, Probable hydrolase, similar to parts of BACILLUS LICHENIFORMIS CWLM_BACLIP37134 n-acetylmuramoyl-l-alanine amidase cwlM (253 aa), fasta scortes;opt:151 z-score: 281.1 E(): 1.8e-08, 27.7% identity in 191 aa overlap and CWLL_BA
MSMEG_6936	ML2705(60.0%)	MAB_4948c(60.5%)	MMAR_RS27510(69.2%)	MAV_RS25455(65.6%)	Rv3916c	hypothetical protein Rv3916c
MSMEG_6938	ML2706(69.4%)	MAB_4949c(74.3%)	MMAR_RS27515(73.0%)	MAV_RS25460(74.4%)	Rv3917c	,(MTV028.08c), len: 344. Unknown, similar toTR:O05190 CHROMOSOME PARTITIONING PROTEIN PARB from CAULOBACTER CRESCENTUS (293 aa), fasta scores; opt: 564 z-score: 784.2 E():0, 38.6% identity in 308 aa overlap; and to SP0J_BACSU P26497 stage 0 sporulation pr
MSMEG_6939	ML2707(63.4%)	MAB_4950c(66.9%)	not_found(skip)	not_found(skip)	Rv3918c	, (MTV028.09c), len: 347. Unknown, similar to TR:O05189(EMBL:U87804) CHROMOSOME PARTITIONING PROTEIN PARA from CAULOBACTER CRESCENTUS (266 aa), fasta scores; opt:787 z-score: 990.9 E(): 0, 50.6% identity in 261 aa overlapand to SOJ_BACSU P37522 soj protei
MSMEG_6940	ML2708(53.5%)	MAB_4951c(57.1%)	MMAR_RS27525(63.0%)	MAV_RS25475(59.1%)	Rv3919c	, (MTV028.10c), len: 224. gid, similar to GIDB_ECOLI P17113 glucose inhibited division protein b. (207aa),fasta scores; opt: 287 z-score: 274.7 E(): 4.2e-08, 34.8% identity in 138 aa overlap, and to other gidBs. Contains PS00539 Pyrokinins signature
MSMEG_6941	ML2709(71.5%)	MAB_4952c(80.4%)	MMAR_RS27530(78.9%)	MAV_RS25480(82.1%)	Rv3920c	hypothetical protein Rv3920c
MSMEG_6942	ML2710(64.5%)	MAB_4953c(71.8%)	MMAR_RS27535(75.3%)	MAV_RS25485(73.2%)	Rv3921c	hypothetical protein Rv3921c
MSMEG_6946	ML2713(89.4%)	MAB_4955c(89.4%)	not_found(skip)	not_found(skip)	Rv3924c	, (MTV028.15), rpmH, len: 47. 50s ribosomal protein l34, identical to RL34_MYCTU P52829 (47 aa) and hyighly similar to others eg. RL34_ECOLI P02437 50s ribosomal protein l34 (46 aa), fasta scores opt: 159 z-score: 295.7 E(): 2.9e-09, 54.8% identity in 42
MSMEG_6947	ML0001(73.6%)	MAB_0001(77.7%)	MMAR_RS00010(79.2%)	MAV_RS00010(78.4%)	Rv0001	, (MTV029.01), len: 507. dnaA, chromosomal relication initiator protein, identical to TR:Q59585 (EMBL:X92504) and highly similar to many eg. DNAA_ECOLI P03004 chromosomal replication initiator protein (467 aa), fasta scores; opt: 986 z-score: 1154.5 E():
