# Supplementary material for: A Mycobacterial Systems Resource for the Research Community
Source: mBio. 2021 Mar 2;12(2):e02401-20. doi: 10.1128/mBio.02401-20 (PMC8092266; doi:10.1128/mBio.02401-20)
Supplement: TABLE S3 [file mBio.02401-20-st003.xlsx]

## Sheet: Sheet1
Name	Sequence used to generate sgRNA	Plasmid Name
MSMEG_0001	gatataatctgggaGTCCTCGACCGCGAGCGTCGGCAGgtttttgtactcga	pMSMEG_0001.sgRNA
MSMEG_0002	gatataatctgggaGCCTCCTCGACGGTCCAGCGTCCCTCGgtttttgtactcga	pMSMEG_0002.sgRNA
MSMEG_0003	gatataatctgggaATGACTGATACGACGCTGCCGgtttttgtactcga	pMSMEG_0003.sgRNA
MSMEG_0004	gatataatctgggaGTCGAGGAACTGCAGCCAGAGGTgtttttgtactcga	pMSMEG_0004.sgRNA
MSMEG_0005	gatataatctgggaGTTTGCGGACCGCTTCCAAACCCTgtttttgtactcga	pMSMEG_0005.sgRNA
MSMEG_0006	gatataatctgggaATCCAGTCGTGCGTCGAGCAGACgtttttgtactcga	pMSMEG_0006.sgRNA
MSMEG_0007	gatataatctgggaGCTCGCGACCCGCAATGGTCTGGTgtttttgtactcga	pMSMEG_0007.sgRNA
MSMEG_0024	gatataatctgggaGTTGAAACCGCCCCCGAACCTGgtttttgtactcga	pMSMEG_0024.sgRNA
Msmeg_0026	gatataatctgggaACCAGTAGCCAGATGAGACCGAgtttttgtactcga	pMsmeg_0026.sgRNA
MSMEG_0028	gatataatctgggaGTGCCTCGCGGCGGAACCGCAGgtttttgtactcga	pMSMEG_0028.sgRNA
MSMEG_0029	gatataatctgggaGCGTCTCGTCCGGTGCGGCGCCgtttttgtactcga	pMSMEG_0029.sgRNA
MSMEG_0030	gatataatctgggaATCGCGACGGTGCGGGCCTCGGCgtttttgtactcga	pMSMEG_0030.sgRNA
MSMEG_0032	gatataatctgggaAGCACCAGAAACGACGCGTACAgtttttgtactcga	pMSMEG_0032.sgRNA
MSMEG_0033	gatataatctgggaACGGCTCCTGCAGCGAGATGCCgtttttgtactcga	pMSMEG_0033.sgRNA
Msmeg_0034	gatataatctgggaGCCCGTGAGCCCGCGCACGCGAGGAgtttttgtactcga	pMsmeg_0034.sgRNA
MSMEG_0035	gatataatctgggaGCCGTTGGTGGAGTTCAGATCGGgtttttgtactcga	pMSMEG_0035.sgRNA
MSMEG_0052	gatataatctgggaGCCTCGGTGCGGGCGATGGCATCCgtttttgtactcga	pMSMEG_0052.sgRNA
MSMEG_0129	gatataatctgggaGTCCGGTCCGAGCGGCACGATgtttttgtactcga	pMSMEG_0129.sgRNA
MSMEG_0151	gatataatctgggaAGGAATCGATTCCGAAGAACGTgtttttgtactcga	pMSMEG_0151.sgRNA
Msmeg_0234	gatataatctgggaGCCTCGGCGTCGAAGAACGGCGGTTgtttttgtactcga	pMsmeg_0234.sgRNA
MSMEG_0244	gatataatctgggaGCGTTCGAGTTTGCGCCGCAGgtttttgtactcga	pMSMEG_0244.sgRNA
MSMEG_0246	gatataatctgggaGCGATGCCGACCGGATGAACGgtttttgtactcga	pMSMEG_0246.sgRNA
MSMEG_0250	gatataatctgggaGACAGACTGGCTGCCCTCGTCgtttttgtactcga	pMSMEG_0250.sgRNA
MSMEG_0277	gatataatctgggaGCAGTACACGGGGATCCAGCGTgtttttgtactcga	pMSMEG_0277.sgRNA
MSMEG_0294	gatataatctgggaGTTGGCGGCGATGGTTTCGTTGGgtttttgtactcga	pMSMEG_0294.sgRNA
MSMEG_0301	gatataatctgggaGGGCCTTCGAGTGGATGGAGTGgtttttgtactcga	pMSMEG_0301.sgRNA
MSMEG_0310	gatataatctgggaACGCGCAGGCACGGTCACCGGCCgtttttgtactcga	pMSMEG_0310.sgRNA
MSMEG_0311	gatataatctgggaGGTGTCCTCGTCGACGTGACCgtttttgtactcga	pMSMEG_0311.sgRNA
MSMEG_0313	gatataatctgggaGCCCGGCGTCGAGCAGCGACCGGAgtttttgtactcga	pMSMEG_0313.sgRNA
MSMEG_0315	gatataatctgggaGCGTCAGGCCCGCGAGCGCCATgtttttgtactcga	pMSMEG_0315.sgRNA
MSMEG_0317	gatataatctgggaGCACCTGGATGCCCTGCGTATCgtttttgtactcga	pMSMEG_0317.sgRNA
MSMEG_0319	gatataatctgggaGCGTCACCATCACGGCGCTGCgtttttgtactcga	pMSMEG_0319.sgRNA
MSMEG_0359	gatataatctgggaGTTCCACAGATTGAACGCACGGGgtttttgtactcga	pMSMEG_0359.sgRNA
MSMEG_0371	gatataatctgggaGGGACAACTCGGGCGGTGAGCAgtttttgtactcga	pMSMEG_0371.sgRNA
Msmeg_0380	gatataatctgggaGGTTGCACAACGTCTTCGGCGCgtttttgtactcga	pMsmeg_0380.sgRNA
MSMEG_0384	gatataatctgggaGCTCGTGCCCAATCCTGGTCCgtttttgtactcga	pMSMEG_0384.sgRNA
MSMEG_0392	gatataatctgggaGCCCGAACCGCATACTCGGGTCgtttttgtactcga	pMSMEG_0392.sgRNA
Msmeg_0406	gatataatctgggaACCCTTGTCACGGATGATCTTGCGGAAgtttttgtactcga	pMsmeg_0406.sgRNA
Msmeg_0415	gatataatctgggaATGGCTGCGTCGAGCCGCGGGTTgtttttgtactcga	pMsmeg_0415.sgRNA
MSMEG_0456	gatataatctgggaGTCAGTCGCCGAAGTTGCAGCGgtttttgtactcga	pMSMEG_0456.sgRNA
MSMEG_0457	gatataatctgggaGATAACCGCGGCCGAAGCTCTgtttttgtactcga	pMSMEG_0457.sgRNA
MSMEG_0464	gatataatctgggaGCGTGGTGACGGTCGCCAGCGgtttttgtactcga	pMSMEG_0464.sgRNA
MSMEG_0474	gatataatctgggaGCGATGCGTCCGGTGCCGTGTTgtttttgtactcga	pMSMEG_0474.sgRNA
MSMEG_0482	gatataatctgggaGAGTCGTCTTGTCACACGACGgtttttgtactcga	pMSMEG_0482.sgRNA
MSMEG_0485	gatataatctgggaGGCGGAGGTGTGTGAAGCTCCgtttttgtactcga	pMSMEG_0485.sgRNA
MSMEG_0565	gatataatctgggaGTTCGTCGTCGGCGACCGCGCgtttttgtactcga	pMSMEG_0565.sgRNA
MSMEG_0615	gatataatctgggaACCTCGCGCACGGTCTCCTTCTgtttttgtactcga	pMSMEG_0615.sgRNA
MSMEG_0616	gatataatctgggaGCACGCCGCCCGGACGGAACAGgtttttgtactcga	pMSMEG_0616.sgRNA
Msmeg_0617	gatataatctgggaGTGGCGGTCATCTCCAACATGGCgtttttgtactcga	pMsmeg_0617.sgRNA
MSMEG_0618	gatataatctgggaACACCGCGTCGGCCGCAGGCGgtttttgtactcga	pMSMEG_0618.sgRNA
MSMEG_0619	gatataatctgggaGATCGGGATCGTGTTGATCCCgtttttgtactcga	pMSMEG_0619.sgRNA
MSMEG_0620	gatataatctgggaATCAGCTGGGGGATGTGAGCGTgtttttgtactcga	pMSMEG_0620.sgRNA
MSMEG_0621	gatataatctgggaAGTTGTACATGATCTGGGACAgtttttgtactcga	pMSMEG_0621.sgRNA
MSMEG_0622	gatataatctgggaATGCTTTCTGGGTTCTTCTCTgtttttgtactcga	pMSMEG_0622.sgRNA
MSMEG_0624	gatataatctgggaGCCGGGCCTCCGGTGCCACGCCgtttttgtactcga	pMSMEG_0624.sgRNA
MSMEG_0626	gatataatctgggaATCACCGCGGCGATCGAGACACgtttttgtactcga	pMSMEG_0626.sgRNA
MSMEG_0661	gatataatctgggaACCTCGTCGGCTTCGGGCAGCgtttttgtactcga	pMSMEG_0661.sgRNA
MSMEG_0688	gatataatctgggaGACGTCGTCGACGTCGAACTTgtttttgtactcga	pMSMEG_0688.sgRNA
MSMEG_0690	gatataatctgggaACGGCGACGGCGAAGAAGTCCTgtttttgtactcga	pMSMEG_0690.sgRNA
MSMEG_0709	gatataatctgggaACGACGACTGGATCGCCGCCTTgtttttgtactcga	pMSMEG_0709.sgRNA
MSMEG_0710	gatataatctgggaACTCGTCGCCCTCCTCGCCGAACgtttttgtactcga	pMSMEG_0710.sgRNA
MSMEG_0715	gatataatctgggaGCCCACCGGCCCATTGGCCGGCGTgtttttgtactcga	pMSMEG_0715.sgRNA
Msmeg_0732	gatataatctgggaATTTGCTGATGGCATTGCTGACgtttttgtactcga	pMsmeg_0732.sgRNA
MSMEG_0736	gatataatctgggaGTTGCGGGCGGGCGGCGGCCTgtttttgtactcga	pMSMEG_0736.sgRNA
MSMEG_0750	gatataatctgggaATCGCGAACGGCCCGCGCTGTTCgtttttgtactcga	pMSMEG_0750.sgRNA
MSMEG_0752	gatataatctgggaATTTCAGCGAGCCCGAGCCGCCgtttttgtactcga	pMSMEG_0752.sgRNA
MSMEG_0759	gatataatctgggaGCTCGACAGCACGTCGAGCTTGGTgtttttgtactcga	pMSMEG_0759.sgRNA
MSMEG_0782	gatataatctgggaGACCAGGTGCACCGGCCGTTCgtttttgtactcga	pMSMEG_0782.sgRNA
MSMEG_0789	gatataatctgggaGTGTCGGCCAGCACGGCCCGACgtttttgtactcga	pMSMEG_0789.sgRNA
MSMEG_0791	gatataatctgggaACCACCTTCTCGGGCAGGCCGTgtttttgtactcga	pMSMEG_0791.sgRNA
MSMEG_0792	gatataatctgggaGCGCTACAGCGATGCCCTTCTgtttttgtactcga	pMSMEG_0792.sgRNA
MSMEG_0793	gatataatctgggaGCGCCGGGCTCGACGCCTGCGCgtttttgtactcga	pMSMEG_0793.sgRNA
MSMEG_0821	gatataatctgggaACCACCTCGGCGCCGGCGCCGGgtttttgtactcga	pMSMEG_0821.sgRNA
MSMEG_0825	gatataatctgggaGATCCGCTCGGCGCCGAACTCgtttttgtactcga	pMSMEG_0825.sgRNA
MSMEG_0826	gatataatctgggaACCCCGGGCGCAGGCCGTCGCCCAGgtttttgtactcga	pMSMEG_0826.sgRNA
MSMEG_0831	gatataatctgggaATCGACCTGGAAGAGCTTCCCgtttttgtactcga	pMSMEG_0831.sgRNA
MSMEG_0832	gatataatctgggaGTCTCCGGTACCTCGGAGGTCTgtttttgtactcga	pMSMEG_0832.sgRNA
MSMEG_0877	gatataatctgggaACCTCGTCGGCATGCGGCGCGACgtttttgtactcga	pMSMEG_0877.sgRNA
Msmeg_0880	gatataatctgggaGTCAAGGACCTGCTGCCGCTGCTgtttttgtactcga	pMsmeg_0880.sgRNA
Msmeg_0903	gatataatctgggaGTCTCCAAGGAGATCGAGAAGCAGTAgtttttgtactcga	pMsmeg_0903.sgRNA
MSMEG_0909	gatataatctgggaAGACGAGAGCATGACGGGCACgtttttgtactcga	pMSMEG_0909.sgRNA
MSMEG_0922	gatataatctgggaAGACACGCGACAGGCCCCGCCgtttttgtactcga	pMSMEG_0922.sgRNA
MSMEG_0923	gatataatctgggaGGGCATCGCGGCGTTCTGCGTgtttttgtactcga	pMSMEG_0923.sgRNA
MSMEG_0928	gatataatctgggaGTACCGACAGCACGCACCCCAgtttttgtactcga	pMSMEG_0928.sgRNA
Msmeg_0934	gatataatctgggaGCGGTGTTCGGGCTTCCCACCGAgtttttgtactcga	pMsmeg_0934.sgRNA
Msmeg_0935	gatataatctgggaAACTCCAGCAACGTGTTGAAGgtttttgtactcga	pMsmeg_0935.sgRNA
MSMEG_0937	gatataatctgggaGTGGGATTGCGCCCACGTGCACAgtttttgtactcga	pMSMEG_0937.sgRNA
MSMEG_0943	gatataatctgggaGACCATCGCCTCGGCCATCAGgtttttgtactcga	pMSMEG_0943.sgRNA
MSMEG_0948	gatataatctgggaACCTCGAGCGTGTGCTGCACCGGGAgtttttgtactcga	pMSMEG_0948.sgRNA
Msmeg_0949	gatataatctgggaACCCCGACTATTTCGAGGTCGGACGgtttttgtactcga	pMsmeg_0949.sgRNA
MSMEG_0952	gatataatctgggaGCCCGATCACCGACAGACCGCCgtttttgtactcga	pMSMEG_0952.sgRNA
MSMEG_0953	gatataatctgggaACGACGCGGTATCGCGGGGATgtttttgtactcga	pMSMEG_0953.sgRNA
MSMEG_0954	gatataatctgggaGCCCCACGCAGGCGATCTTCACGCCgtttttgtactcga	pMSMEG_0954.sgRNA
MSMEG_0956	gatataatctgggaGTCGATGCCGTCGGCGACGAACAgtttttgtactcga	pMSMEG_0956.sgRNA
MSMEG_0969	gatataatctgggaGCTGTGGCCGTGGTAGCAGCCgtttttgtactcga	pMSMEG_0969.sgRNA
Msmeg_0970	gatataatctgggaAGTCGTGGAACACCTTCGAGGGgtttttgtactcga	pMsmeg_0970.sgRNA
MSMEG_0971	gatataatctgggaGCCGCGGCTTTGGGGCGGATCgtttttgtactcga	pMSMEG_0971.sgRNA
MSMEG_0972	gatataatctgggaACGACACCGCCGATGCGTTGCAgtttttgtactcga	pMSMEG_0972.sgRNA
MSMEG_0973	gatataatctgggaGAACGCCGCGGGTGAGGCCGTgtttttgtactcga	pMSMEG_0973.sgRNA
MSMEG_0974	gatataatctgggaGACCGCGGCGGCCACCAGCCCgtttttgtactcga	pMSMEG_0974.sgRNA
MSMEG_0977	gatataatctgggaACGAGCAGGCCCAGCAGCGAGAAgtttttgtactcga	pMSMEG_0977.sgRNA
MSMEG_0988	gatataatctgggaGCCGAGCACCGCGACCAGACCgtttttgtactcga	pMSMEG_0988.sgRNA
Msmeg_1011	gatataatctgggaACCTCATGGGGCCCATCCACGTCATgtttttgtactcga	pMsmeg_1011.sgRNA
MSMEG_1017	gatataatctgggaGAGTGCCTTGATGCGGTCGGGgtttttgtactcga	pMSMEG_1017.sgRNA
Msmeg_1018	gatataatctgggaGTCTCGGAAAACACGCATCGTTTCGTgtttttgtactcga	pMsmeg_1018.sgRNA
MSMEG_1019	gatataatctgggaGGCACCCAGCTGATTGGCGTAgtttttgtactcga	pMSMEG_1019.sgRNA
MSMEG_1033	gatataatctgggaATCTCGGCGGTCGAGCACAGCGTgtttttgtactcga	pMSMEG_1033.sgRNA
Msmeg_1037	gatataatctgggaATCTCCGGCCGGACGTCGTGTTCGGCgtttttgtactcga	pMsmeg_1037.sgRNA
MSMEG_1040	gatataatctgggaGCGCCATGAGGCCGCCGACCAGgtttttgtactcga	pMSMEG_1040.sgRNA
MSMEG_1041	gatataatctgggaGCCACGTCGGACGGCGCGGCCAgtttttgtactcga	pMSMEG_1041.sgRNA
MSMEG_1046	gatataatctgggaACGATGAGCGGGTGCCCACAACCgtttttgtactcga	pMSMEG_1046.sgRNA
Msmeg_1047	gatataatctgggaGTCGTTCGCCGACTTCCTGCGCGAgtttttgtactcga	pMsmeg_1047.sgRNA
MSMEG_1048	gatataatctgggaGTTCGGGGATGTCGTCGCCCGCgtttttgtactcga	pMSMEG_1048.sgRNA
MSMEG_1049	gatataatctgggaGCCGGACTGGATGAGGTTGAGgtttttgtactcga	pMSMEG_1049.sgRNA
Msmeg_1053	gatataatctgggaAAACTTCCGGCATCATGCCGGgtttttgtactcga	pMsmeg_1053.sgRNA
MSMEG_1055	gatataatctgggaACCGCGGCCGATCAGGGTGTTGCgtttttgtactcga	pMSMEG_1055.sgRNA
MSMEG_1062	gatataatctgggaATCGGTGCGAAACCAGCCCGGTgtttttgtactcga	pMSMEG_1062.sgRNA
MSMEG_1063	gatataatctgggaGTTGAGCCAGGCCGCGATCTTGGgtttttgtactcga	pMSMEG_1063.sgRNA
MSMEG_1066	gatataatctgggaGGCTCTGTCCATCGGTGGAACgtttttgtactcga	pMSMEG_1066.sgRNA
MSMEG_1075	gatataatctgggaACCGGATGAGCCGCTGCACCTgtttttgtactcga	pMSMEG_1075.sgRNA
MSMEG_1088	gatataatctgggaGACGTCGGGGGTGAGCCGGTCgtttttgtactcga	pMSMEG_1088.sgRNA
MSMEG_1103	gatataatctgggaATGTCGATCTGTGCGGCGATGTgtttttgtactcga	pMSMEG_1103.sgRNA
MSMEG_1109	gatataatctgggaGAAGATCCGCGACGACACGTCgtttttgtactcga	pMSMEG_1109.sgRNA
MSMEG_1112	gatataatctgggaGTGACGAAAGCCGGTGGCACACgtttttgtactcga	pMSMEG_1112.sgRNA
MSMEG_1115	gatataatctgggaGGCCGACTTGGTCTCGCGACGgtttttgtactcga	pMSMEG_1115.sgRNA
MSMEG_1133	gatataatctgggaGATCTGCTCGTCGTTGGCGCCgtttttgtactcga	pMSMEG_1133.sgRNA
MSMEG_1214	gatataatctgggaGCGACCCGGCGGGGATGCCGGgtttttgtactcga	pMSMEG_1214.sgRNA
MSMEG_1229	gatataatctgggaGTCTCGAACACGTCGGGATCGGCgtttttgtactcga	pMSMEG_1229.sgRNA
MSMEG_1242	gatataatctgggaGCAACACGGCTTCGCGCCTCCTgtttttgtactcga	pMSMEG_1242.sgRNA
MSMEG_1290	gatataatctgggaGTCGCCTGCCGTGATCCGGTCACgtttttgtactcga	pMSMEG_1290.sgRNA
MSMEG_1316	gatataatctgggaGAGCACGCGGTAAGTGTCCTCgtttttgtactcga	pMSMEG_1316.sgRNA
MSMEG_1340	gatataatctgggaGCTCCGCGGCCGCGTCTTCGTCgtttttgtactcga	pMSMEG_1340.sgRNA
MSMEG_1341	gatataatctgggaAACTGAACTCACGCAGAGCCAgtttttgtactcga	pMSMEG_1341.sgRNA
MSMEG_1344	gatataatctgggaGATCAGCGCCACCATGAACACgtttttgtactcga	pMSMEG_1344.sgRNA
MSMEG_1345	gatataatctgggaACCTCTTCGGTGGGCACCTCGACgtttttgtactcga	pMSMEG_1345.sgRNA
MSMEG_1346	gatataatctgggaGGTCGCGGCGTTGTACGCCTTgtttttgtactcga	pMSMEG_1346.sgRNA
MSMEG_1347	gatataatctgggaGGCGATCGCGGCGTCGAAGTCgtttttgtactcga	pMSMEG_1347.sgRNA
Msmeg_1350	gatataatctgggaGCAACGAGAGCCAGCGCACGCCgtttttgtactcga	pMsmeg_1350.sgRNA
MSMEG_1351	gatataatctgggaGCTTGGTGCGGGGACTGGATGACTCgtttttgtactcga	pMSMEG_1351.sgRNA
MSMEG_1353	gatataatctgggaGACGTAGGTGGGTCCCAGGTCgtttttgtactcga	pMSMEG_1353.sgRNA
MSMEG_1364	gatataatctgggaGCGGCAGCGAGCCGGGCCACCgtttttgtactcga	pMSMEG_1364.sgRNA
Msmeg_1365	gatataatctgggaACAACCACATACAACGTCCAAgtttttgtactcga	pMsmeg_1365.sgRNA
MSMEG_1367	gatataatctgggaGAAGGACAGTGACATCGAGCCgtttttgtactcga	pMSMEG_1367.sgRNA
MSMEG_1368	gatataatctgggaAGTCGGTCCGAAGATCTTCTCgtttttgtactcga	pMSMEG_1368.sgRNA
MSMEG_1375	gatataatctgggaGCTCCGCCGTCGACCATCACCGAgtttttgtactcga	pMSMEG_1375.sgRNA
Msmeg_1398	gatataatctgggaACGCGCGTTTACACCACCACTCCgtttttgtactcga	pMsmeg_1398.sgRNA
MSMEG_1399	gatataatctgggaGGTCTTCTCACGACGCTGACGgtttttgtactcga	pMSMEG_1399.sgRNA
Msmeg_1400	gatataatctgggaAGGTGGTCAACTCGACCAAGGGgtttttgtactcga	pMsmeg_1400.sgRNA
MSMEG_1401	gatataatctgggaGTTCAAATCGGGGAACTTGTCGTgtttttgtactcga	pMSMEG_1401.sgRNA
MSMEG_1435	gatataatctgggaGTGGGCCCTGTGCCGCTGCCGACgtttttgtactcga	pMSMEG_1435.sgRNA
MSMEG_1436	gatataatctgggaACCGTGCGCGGCGCCCTGGCCgtttttgtactcga	pMSMEG_1436.sgRNA
MSMEG_1437	gatataatctgggaAACAGCTCGGCAGGCAGCTCGgtttttgtactcga	pMSMEG_1437.sgRNA
MSMEG_1438	gatataatctgggaACTTCTCCGAGATGACCGGGGgtttttgtactcga	pMSMEG_1438.sgRNA
MSMEG_1439	gatataatctgggaGACGCCGTCCTTGTCGTGGCGgtttttgtactcga	pMSMEG_1439.sgRNA
Msmeg_1440	gatataatctgggaATCTCCTGAAGAAGGTCGACGTTCAGAAgtttttgtactcga	pMsmeg_1440.sgRNA
MSMEG_1441	gatataatctgggaGTGGCTGGTGCGCTTGCGGATgtttttgtactcga	pMSMEG_1441.sgRNA
MSMEG_1442	gatataatctgggaGGACGCTCACGACGCGGCCGGgtttttgtactcga	pMSMEG_1442.sgRNA
MSMEG_1443	gatataatctgggaGCTTCTTGGTCAGCGGGCGGTCgtttttgtactcga	pMSMEG_1443.sgRNA
MSMEG_1444	gatataatctgggaGTTCGACAGCTGACCGGTGGCCATgtttttgtactcga	pMSMEG_1444.sgRNA
Msmeg_1445	gatataatctgggaACGGCAAGATCATCCGGACCACgtttttgtactcga	pMsmeg_1445.sgRNA
MSMEG_1465	gatataatctgggaGCGTAGCGCCGCGACGAGCCACgtttttgtactcga	pMSMEG_1465.sgRNA
MSMEG_1466	gatataatctgggaATCCGACACGGGTCGGCTTGCCGgtttttgtactcga	pMSMEG_1466.sgRNA
MSMEG_1467	gatataatctgggaGAACTGCTTGGGCGACAGACCgtttttgtactcga	pMSMEG_1467.sgRNA
Msmeg_1468	gatataatctgggaAGGCGCTGGTCCACAAGGCCAAgtttttgtactcga	pMsmeg_1468.sgRNA
MSMEG_1469	gatataatctgggaATTGGCGTTGCGCAGACGTGTgtttttgtactcga	pMSMEG_1469.sgRNA
MSMEG_1470	gatataatctgggaACTTTCTGCTTGTCGATGCCCGACACgtttttgtactcga	pMSMEG_1470.sgRNA
MSMEG_1471	gatataatctgggaGCTGCGTCGCCACGCACGCCTGCGgtttttgtactcga	pMSMEG_1471.sgRNA
MSMEG_1472	gatataatctgggaGCTGCCGATGAGCGGCACGCGgtttttgtactcga	pMSMEG_1472.sgRNA
Msmeg_1473	gatataatctgggaAGAGCCTGCGGACCCTGGGCCTgtttttgtactcga	pMsmeg_1473.sgRNA
Msmeg_1474	gatataatctgggaACCTGAAGCCGGCTCCCGGAGAgtttttgtactcga	pMsmeg_1474.sgRNA
Msmeg_1479	gatataatctgggaACCGCCGCGGTGGCGAACAGGCCgtttttgtactcga	pMsmeg_1479.sgRNA
MSMEG_1483	gatataatctgggaGAGCTGCAGCAGCGCACCGCCgtttttgtactcga	pMSMEG_1483.sgRNA
MSMEG_1484	gatataatctgggaGCGTGCCGTCACCGATGTTCTTgtttttgtactcga	pMSMEG_1484.sgRNA
MSMEG_1510	gatataatctgggaGGTCGAATCGTCGTCCAGTGCgtttttgtactcga	pMSMEG_1510.sgRNA
MSMEG_1512	gatataatctgggaACGTTGTGCCTGCGCACCGCCTgtttttgtactcga	pMSMEG_1512.sgRNA
MSMEG_1516	gatataatctgggaACTCGGCGCCCGAGATGCCGGTgtttttgtactcga	pMSMEG_1516.sgRNA
MSMEG_1519	gatataatctgggaGCATCTTGCCGCTGATGTGGGgtttttgtactcga	pMSMEG_1519.sgRNA
MSMEG_1520	gatataatctgggaGTCAACGAGAGATCAGAAGGATCgtttttgtactcga	pMSMEG_1520.sgRNA
MSMEG_1521	gatataatctgggaGTTCTTGTCGATGCCCGTCGCAGgtttttgtactcga	pMSMEG_1521.sgRNA
MSMEG_1522	gatataatctgggaGCCCTTGAAGCCCACGTGACCgtttttgtactcga	pMSMEG_1522.sgRNA
MSMEG_1523	gatataatctgggaGTCGACCTTCACGCCGTTGACgtttttgtactcga	pMSMEG_1523.sgRNA
MSMEG_1524	gatataatctgggaACAGGGTGGGACGCTGAGAGAgtttttgtactcga	pMSMEG_1524.sgRNA
MSMEG_1525	gatataatctgggaGTAGCCGCCGTTGCGATCGGCgtttttgtactcga	pMSMEG_1525.sgRNA
MSMEG_1527	gatataatctgggaGACGTAGTGGCGGCGCAGCGCgtttttgtactcga	pMSMEG_1527.sgRNA
MSMEG_1556	gatataatctgggaATCTGACGGCCGAGCTTGTTGTgtttttgtactcga	pMSMEG_1556.sgRNA
MSMEG_1557	gatataatctgggaGAGCTGCTGGTGCACCTTGTTgtttttgtactcga	pMSMEG_1557.sgRNA
MSMEG_1559	gatataatctgggaGCCGGACTGCTCACCGCCCAGgtttttgtactcga	pMSMEG_1559.sgRNA
MSMEG_1568	gatataatctgggaGCGATCACCAGCGTGCTTCGGTgtttttgtactcga	pMSMEG_1568.sgRNA
Msmeg_1573	gatataatctgggaGTGCGTGCGCGCAACAGACGCATgtttttgtactcga	pMsmeg_1573.sgRNA
MSMEG_1575	gatataatctgggaGTTCGCCGTTGGCGCCCGGGCCGAgtttttgtactcga	pMSMEG_1575.sgRNA
Msmeg_1579	gatataatctgggaACTACATCGCGGCCCGCTGTGgtttttgtactcga	pMsmeg_1579 .sgRNA
Msmeg_1582	gatataatctgggaGCCCCGGCCGCTGGGATGAGGACGGgtttttgtactcga	pMsmeg_1582.sgRNA
Msmeg_1601	gatataatctgggaGCGCGTCACCTCACCGACAACTTgtttttgtactcga	pMsmeg_1601.sgRNA
MSMEG_1602	gatataatctgggaGTCCTCCGACAGCACGTCGTCgtttttgtactcga	pMSMEG_1602.sgRNA
MSMEG_1603	gatataatctgggaACGGGTGCGCCGCGGCCGCCGGgtttttgtactcga	pMSMEG_1603.sgRNA
MSMEG_1610	gatataatctgggaGCCGAGCGCCTGCGCCATGGCgtttttgtactcga	pMSMEG_1610.sgRNA
MSMEG_1634	gatataatctgggaGCTTGTGGAATTTCTTGTCCTCgtttttgtactcga	pMSMEG_1634.sgRNA
MSMEG_1647	gatataatctgggaGGCTTCGACGACGTTGGTCAGgtttttgtactcga	pMSMEG_1647.sgRNA
MSMEG_1651	gatataatctgggaGGGAGTCGCCGGTGAGCGCGTgtttttgtactcga	pMSMEG_1651.sgRNA
Msmeg_1654	gatataatctgggaACAAGGACGCGTTCGCCAAGCAgtttttgtactcga	pMsmeg_1654.sgRNA
MSMEG_1657	gatataatctgggaGTCCGATGTGGGCTGAGCGCCgtttttgtactcga	pMSMEG_1657.sgRNA
Msmeg_1669	gatataatctgggaACAGATATGACCGAAACGAAGAgtttttgtactcga	pMsmeg_1669.sgRNA
Msmeg_1670	gatataatctgggaAGCCCATCCGCGGCCTGCCCGTgtttttgtactcga	pMsmeg_1670.sgRNA
Msmeg_1671	gatataatctgggaACGTGAAACCGGTCGCCAGCAgtttttgtactcga	pMsmeg_1671.sgRNA
Msmeg_1673	gatataatctgggaGGACGGTGACCGGATGCAATGTgtttttgtactcga	pMsmeg_1673.sgRNA
MSMEG_1677	gatataatctgggaACTTCACCGAGCCGGTCGGCGTCTTgtttttgtactcga	pMSMEG_1677.sgRNA
MSMEG_1734	gatataatctgggaAGGGCGCCGAGTTGGGGATCCAgtttttgtactcga	pMSMEG_1734.sgRNA
MSMEG_1736	gatataatctgggaGCTTGCGCCCGTTGCTGTGGCCCgtttttgtactcga	pMSMEG_1736.sgRNA
MSMEG_1771	gatataatctgggaGGTCAAAGACTCCTCGACACCgtttttgtactcga	pMSMEG_1771.sgRNA
MSMEG_1807	gatataatctgggaGGGCGAAGTCGGCGTTCTCGGgtttttgtactcga	pMSMEG_1807.sgRNA
Msmeg_1809	gatataatctgggaACGTCGATCAGCGGCTGCTTGCgtttttgtactcga	pMsmeg_1809.sgRNA
Msmeg_1811	gatataatctgggaGCTGACCACGACACGCCCACGGgtttttgtactcga	pMsmeg_1811.sgRNA
MSMEG_1812	gatataatctgggaACCGCCGCATGTGGGTCCGCTgtttttgtactcga	pMSMEG_1812.sgRNA
MSMEG_1813	gatataatctgggaGCCCGAGGCCTTGATGTTGTTgtttttgtactcga	pMSMEG_1813.sgRNA
MSMEG_1817	gatataatctgggaGCTCCAGGACGGTCAGCTTGAGCGTgtttttgtactcga	pMSMEG_1817.sgRNA
Msmeg_1818	gatataatctgggaGCGGCGCCGAATCGGGCCCGCTgtttttgtactcga	pMsmeg_1818.sgRNA
MSMEG_1819	gatataatctgggaGGGACTGCGGAAGAATTGGTTgtttttgtactcga	pMSMEG_1819.sgRNA
Msmeg_1820	gatataatctgggaACCGCAGGGCTGCGTCCTTTTgtttttgtactcga	pMsmeg_1820 .sgRNA
MSMEG_1822	gatataatctgggaGTCGCCCAGCAGTTGCCGATCTCgtttttgtactcga	pMSMEG_1822.sgRNA
MSMEG_1825	gatataatctgggaGCCACGCCCGCGTTGGCGGCGTgtttttgtactcga	pMSMEG_1825.sgRNA
MSMEG_1826	gatataatctgggaGCCAGCGGTCGGACGCCTCGAgtttttgtactcga	pMSMEG_1826.sgRNA
MSMEG_1830	gatataatctgggaATCCCCATTCCTCCAACCACAgtttttgtactcga	pMSMEG_1830.sgRNA
Msmeg_1831	gatataatctgggaGGGCCATGTCGTCGAGCATGCCgtttttgtactcga	pMsmeg_1831.sgRNA
Msmeg_1833	gatataatctgggaACACAGGTCCCAGGAGTGAGGTgtttttgtactcga	pMsmeg_1833 .sgRNA
MSMEG_1834	gatataatctgggaGAGCATTCCCGAGTCGGCGCCgtttttgtactcga	pMSMEG_1834.sgRNA
MSMEG_1836	gatataatctgggaGCGTGGAATTCCTCAAGTGCCAgtttttgtactcga	pMSMEG_1836.sgRNA
Msmeg_1843	gatataatctgggaATGGTGCTCCGCGGCGCCCAGTAgtttttgtactcga	pMsmeg_1843.sgRNA
MSMEG_1849	gatataatctgggaACCGGCGACGATGCGGTGTGCGgtttttgtactcga	pMSMEG_1849.sgRNA
MSMEG_1873	gatataatctgggaGCGTTCGACGCCACGTACCGGTgtttttgtactcga	pMSMEG_1873.sgRNA
MSMEG_1874	gatataatctgggaGCGGTGTCGAAACCCTCACCACgtttttgtactcga	pMSMEG_1874.sgRNA
MSMEG_1875	gatataatctgggaGCACGCGCGACGGATCGGACCGgtttttgtactcga	pMSMEG_1875.sgRNA
MSMEG_1876	gatataatctgggaGTTCGACCGTGCCGATCGCCTGCgtttttgtactcga	pMSMEG_1876.sgRNA
MSMEG_1881	gatataatctgggaATCAACTCGTCGCCCAGCGACAGgtttttgtactcga	pMSMEG_1881.sgRNA
Msmeg_1889	gatataatctgggaGTCCTCGATGGTGTCCGCGAGATCgtttttgtactcga	pMsmeg_1889 .sgRNA
MSMEG_1890	gatataatctgggaGCCGCCGGTGACCAGCGCGGCGGgtttttgtactcga	pMSMEG_1890.sgRNA
MSMEG_1918	gatataatctgggaACGCGGCCTTGATCTCGGTGTgtttttgtactcga	pMSMEG_1918.sgRNA
MSMEG_1919	gatataatctgggaGGCCGGCCCACTGTTTCCCACgtttttgtactcga	pMSMEG_1919.sgRNA
MSMEG_1922	gatataatctgggaGTTGCTCAGGTGCACCTCTGCCAgtttttgtactcga	pMSMEG_1922.sgRNA
MSMEG_1925	gatataatctgggaGGCAGCGCGCCGGCGACCCGCgtttttgtactcga	pMSMEG_1925.sgRNA
MSMEG_1926	gatataatctgggaACCCAGCGGGCCAGGACGGCGCGgtttttgtactcga	pMSMEG_1926.sgRNA
MSMEG_1928	gatataatctgggaGCCGCACTCAACACCGATGCCgtttttgtactcga	pMSMEG_1928.sgRNA
MSMEG_1929	gatataatctgggaATTGCGGCGCAGCGGGTTTGGgtttttgtactcga	pMSMEG_1929.sgRNA
MSMEG_1937	gatataatctgggaGCCCTGCAGATGCACCGCATCgtttttgtactcga	pMSMEG_1937.sgRNA
MSMEG_1938	gatataatctgggaGCCGCCCTGCAGATGCACCGCATCgtttttgtactcga	pMSMEG_1938.sgRNA
MSMEG_1952	gatataatctgggaACCGCCGCGTCGGGGAAACGCCGgtttttgtactcga	pMSMEG_1952.sgRNA
Msmeg_1954	gatataatctgggaGTCTTCCACTACAACCGCAAATGGCTgtttttgtactcga	pMsmeg_1954.sgRNA
MSMEG_1978	gatataatctgggaGCCGCGAGGGCGTCCTCGACCCgtttttgtactcga	pMSMEG_1978.sgRNA
MSMEG_1986	gatataatctgggaGTTCGGGCCAGCCGACCGCGCCgtttttgtactcga	pMSMEG_1986.sgRNA
MSMEG_2012	gatataatctgggaGCCGCGACCGCCTGTGTGCCGCgtttttgtactcga	pMSMEG_2012.sgRNA
MSMEG_2076	gatataatctgggaGGTAACCCAGATTCTGCAGTGgtttttgtactcga	pMSMEG_2076.sgRNA
MSMEG_2083	gatataatctgggaGCCCTCGGCGACCATGCAGTAGGAgtttttgtactcga	pMSMEG_2083.sgRNA
MSMEG_2085	gatataatctgggaGCCCCAGCGCGGGCCCGACCACTCgtttttgtactcga	pMSMEG_2085.sgRNA
MSMEG_2086	gatataatctgggaGTCTGCTTGACGGTCAGGATCCgtttttgtactcga	pMSMEG_2086.sgRNA
Msmeg_2089	gatataatctgggaGTCTGCTCCAGCAGAAGACGGTGTTgtttttgtactcga	pMsmeg_2089.sgRNA
MSMEG_2110	gatataatctgggaGCGCGTCCTGCACCGTCTCCTTgtttttgtactcga	pMSMEG_2110.sgRNA
MSMEG_2165	gatataatctgggaGGAAGTGGCCGTCGGCCTCGTgtttttgtactcga	pMSMEG_2165.sgRNA
MSMEG_2166	gatataatctgggaGTTCTGTTCGCTCATGGCGCCGTTgtttttgtactcga	pMSMEG_2166.sgRNA
MSMEG_2228	gatataatctgggaGCTCTGCCGCTGCGTGGAGTGCGCgtttttgtactcga	pMSMEG_2228.sgRNA
MSMEG_2255	gatataatctgggaGCCGACCAGGGTGCCGAACTCgtttttgtactcga	pMSMEG_2255.sgRNA
MSMEG_2280	gatataatctgggaGATCACCGTGGCGTTCTCCGGgtttttgtactcga	pMSMEG_2280.sgRNA
Msmeg_2291	gatataatctgggaACCTCATGGGGCCCATCCACGTCATgtttttgtactcga	pMsmeg_2291 .sgRNA
MSMEG_2297	gatataatctgggaGAGTGCCTTGATGCGGTCGGGgtttttgtactcga	pMSMEG_2297.sgRNA
MSMEG_2298	gatataatctgggaGTCTCGGAAAACACGCATCGTTTCGTgtttttgtactcga	pMSMEG_2298.sgRNA
MSMEG_2299	gatataatctgggaGGCACCCAGCTGATTGGCGTAgtttttgtactcga	pMSMEG_2299.sgRNA
MSMEG_2313	gatataatctgggaATCTCGGCGGTCGAGCACAGCGTgtttttgtactcga	pMSMEG_2313.sgRNA
Msmeg_2317	gatataatctgggaATCTCCGGCCGGACGTCGTGTTCGGCgtttttgtactcga	pMsmeg_2317.sgRNA
Msmeg_2320	gatataatctgggaGCGCCATGAGGCCGCCGACCAGgtttttgtactcga	pMsmeg_2320.sgRNA
MSMEG_2321	gatataatctgggaGCCACGTCGGACGGCGCGGCCAgtttttgtactcga	pMSMEG_2321.sgRNA
Msmeg_2326	gatataatctgggaACGATGAGCGGGTGCCCACAACCgtttttgtactcga	pMsmeg_2326.sgRNA
Msmeg_2327	gatataatctgggaGTCGTTCGCCGACTTCCTGCGCGAgtttttgtactcga	pMsmeg_2327.sgRNA
MSMEG_2328	gatataatctgggaGTTCGGGGATGTCGTCGCCCGCgtttttgtactcga	pMSMEG_2328.sgRNA
MSMEG_2329	gatataatctgggaGCCGGACTGGATGAGGTTGAGgtttttgtactcga	pMSMEG_2329.sgRNA
Msmeg_2333	gatataatctgggaAAACTTCCGGCATCATGCCGGgtttttgtactcga	pMsmeg_2333.sgRNA
MSMEG_2335	gatataatctgggaACCGCGGCCGATCAGGGTGTTGCgtttttgtactcga	pMSMEG_2335.sgRNA
Msmeg_2348	gatataatctgggaACCGCGCGCACGCCACCCTTCGGgtttttgtactcga	pMsmeg_2348.sgRNA
MSMEG_2349	gatataatctgggaGCCCGTGGTGTGGTCGTAGGTgtttttgtactcga	pMSMEG_2349.sgRNA
MSMEG_2350	gatataatctgggaGCTCGCCGGTGAGGGGTAAAGCCGgtttttgtactcga	pMSMEG_2350.sgRNA
MSMEG_2352	gatataatctgggaGGTCTTGCCGGTCTGGCCGACgtttttgtactcga	pMSMEG_2352.sgRNA
MSMEG_2357	gatataatctgggaGCAGCGAATCCCCTTCGCAGCCgtttttgtactcga	pMSMEG_2357.sgRNA
MSMEG_2362	gatataatctgggaGCTCCTCGAAGTCGGCGACACGgtttttgtactcga	pMSMEG_2362.sgRNA
Msmeg_2364	gatataatctgggaGCCGACGGCCGGTTCGCGGTGCgtttttgtactcga	pMsmeg_2364 .sgRNA
MSMEG_2365	gatataatctgggaGGCAGCGACGTGCAGGAACGCgtttttgtactcga	pMSMEG_2365.sgRNA
Msmeg_2366	gatataatctgggaATCCTCGGCACGGCACGCGTCAACCCgtttttgtactcga	pMsmeg_2366.sgRNA
MSMEG_2367	gatataatctgggaGTAGTTCTTCGGCTGGTCCGGgtttttgtactcga	pMSMEG_2367.sgRNA
MSMEG_2369	gatataatctgggaACCGGGCGCACCCCGTGCCGAgtttttgtactcga	pMSMEG_2369.sgRNA
MSMEG_2372	gatataatctgggaGATGTCGTCGCCGTTGCGCACgtttttgtactcga	pMSMEG_2372.sgRNA
MSMEG_2374	gatataatctgggaATCGACAGGTCCGCGTCGTCGTCgtttttgtactcga	pMSMEG_2374.sgRNA
MSMEG_2378	gatataatctgggaGCTTGTCGGCTATCAGTACAAgtttttgtactcga	pMSMEG_2378.sgRNA
MSMEG_2379	gatataatctgggaGTCGAGCGCGAACCGCAGTTTGAgtttttgtactcga	pMSMEG_2379.sgRNA
MSMEG_2383	gatataatctgggaGCGGCGTGCCGGTTGGCGACGGgtttttgtactcga	pMSMEG_2383.sgRNA
MSMEG_2387	gatataatctgggaACCCGCATCGAACCCGGGACGAgtttttgtactcga	pMSMEG_2387.sgRNA
MSMEG_2388	gatataatctgggaATCATCTTGGGCCACTTCGGCCGgtttttgtactcga	pMSMEG_2388.sgRNA
MSMEG_2389	gatataatctgggaACCGCCTTGAACTGCGCACCGGGgtttttgtactcga	pMSMEG_2389.sgRNA
MSMEG_2391	gatataatctgggaGCATCATGTCGGCGCTGCCGATgtttttgtactcga	pMSMEG_2391.sgRNA
MSMEG_2395	gatataatctgggaATCACCGGACCGTCGTCGGTGAGgtttttgtactcga	pMSMEG_2395.sgRNA
MSMEG_2398	gatataatctgggaGTGTGGGCTCGCCCAGTCGAGgtttttgtactcga	pMSMEG_2398.sgRNA
MSMEG_2407	gatataatctgggaGGTGTAGGTGGCGGGGTCGGGgtttttgtactcga	pMSMEG_2407.sgRNA
MSMEG_2408	gatataatctgggaATGCCTGTGATCACCGGGTCGGgtttttgtactcga	pMSMEG_2408.sgRNA
MSMEG_2410	gatataatctgggaGAAGTTGCCGCACGCGGGGCAgtttttgtactcga	pMSMEG_2410.sgRNA
MSMEG_2411	gatataatctgggaGCACGCCCGTCACCAGGACGACgtttttgtactcga	pMSMEG_2411.sgRNA
Msmeg_2414	gatataatctgggaGTGGCGGTTCTGGTGAACCCCAAgtttttgtactcga	pMsmeg_2414.sgRNA
MSMEG_2416	gatataatctgggaGCCGACCGACCGCAGGGTCCCGTgtttttgtactcga	pMSMEG_2416.sgRNA
MSMEG_2418	gatataatctgggaAGAGGGATTCGACACCGTCGGgtttttgtactcga	pMSMEG_2418.sgRNA
MSMEG_2424	gatataatctgggaGGTCGCCGCCGCCGAGCAGGCgtttttgtactcga	pMSMEG_2424.sgRNA
MSMEG_2430	gatataatctgggaATCCGGCTGGCCATGCGGTCGGGgtttttgtactcga	pMSMEG_2430.sgRNA
MSMEG_2437	gatataatctgggaACTCGTCGGGGTCGTCGATCGgtttttgtactcga	pMSMEG_2437.sgRNA
MSMEG_2438	gatataatctgggaGGCCCGCAGGCGTCGGCACCAgtttttgtactcga	pMSMEG_2438.sgRNA
MSMEG_2440	gatataatctgggaACGTTCAAGGACGTCAACATCgtttttgtactcga	pMSMEG_2440.sgRNA
MSMEG_2441	gatataatctgggaATGAACGTCAGCATCACGTAGTgtttttgtactcga	pMSMEG_2441.sgRNA
MSMEG_2496	gatataatctgggaACACGTCGCGAACGGCTTTGGAgtttttgtactcga	pMSMEG_2496.sgRNA
MSMEG_2497	gatataatctgggaGCGAGCGCACCTTCGTGATCCAgtttttgtactcga	pMSMEG_2497.sgRNA
MSMEG_2505	gatataatctgggaACACCTCGTCGGCCGGGAACACgtttttgtactcga	pMSMEG_2505.sgRNA
MSMEG_2519	gatataatctgggaGCTGCAGGCGCTTGTGCACGGTgtttttgtactcga	pMSMEG_2519.sgRNA
MSMEG_2520	gatataatctgggaGTCGAGCAGCACGACGTCCTTgtttttgtactcga	pMSMEG_2520.sgRNA
MSMEG_2529	gatataatctgggaACCGCGGCGGCATTGTCGATTGgtttttgtactcga	pMSMEG_2529.sgRNA
MSMEG_2532	gatataatctgggaGCCGCGGAGGCATGGATCGCATgtttttgtactcga	pMSMEG_2532.sgRNA
MSMEG_2540	gatataatctgggaGCTGCTGCAGTTGGGCACCGCGgtttttgtactcga	pMSMEG_2540.sgRNA
Msmeg_2541	gatataatctgggaACTCTCTTCGATGCCGAGGAGAAGATgtttttgtactcga	pMsmeg_2541.sgRNA
MSMEG_2543	gatataatctgggaATCAGCAGCGGGACGACCGGGATgtttttgtactcga	pMSMEG_2543.sgRNA
MSMEG_2548	gatataatctgggaACGGCTCGACTGAGGCCGATGgtttttgtactcga	pMSMEG_2548.sgRNA
MSMEG_2550	gatataatctgggaGGCACTCGACCGCATCTCCGCgtttttgtactcga	pMSMEG_2550.sgRNA
MSMEG_2578	gatataatctgggaGAACTCCCAGGTCGAGGCCGTgtttttgtactcga	pMSMEG_2578.sgRNA
MSMEG_2580	gatataatctgggaATCGCGGCGAAGATGTACTTGGGgtttttgtactcga	pMSMEG_2580.sgRNA
MSMEG_2584	gatataatctgggaGCGCCGGCGATCGTCAACGAGGTgtttttgtactcga	pMSMEG_2584.sgRNA
MSMEG_2594	gatataatctgggaGTCGGCACGTTCGGCGCGCCGgtttttgtactcga	pMSMEG_2594.sgRNA
MSMEG_2619	gatataatctgggaATGACCCAGCTGCGCCCGGCGgtttttgtactcga	pMSMEG_2619.sgRNA
MSMEG_2621	gatataatctgggaACCACCGGGCTCGCGGGTCTTGAgtttttgtactcga	pMSMEG_2621.sgRNA
MSMEG_2625	gatataatctgggaGGCGATCTCGGGCACTTCCAGgtttttgtactcga	pMSMEG_2625.sgRNA
MSMEG_2628	gatataatctgggaGATGCGGTCCTCGTCGACGACgtttttgtactcga	pMSMEG_2628.sgRNA
MSMEG_2648	gatataatctgggaACCTCGGCCGAGGCGACACGGTCCGgtttttgtactcga	pMSMEG_2648.sgRNA
MSMEG_2653	gatataatctgggaACGCCGTCGAACACCCCGATGGgtttttgtactcga	pMSMEG_2653.sgRNA
Msmeg_2654	gatataatctgggaGCTGCAGGCCGCGGTGGCTGTGTgtttttgtactcga	pMsmeg_2654.sgRNA
MSMEG_2656	gatataatctgggaGCTCCTCGACGTCCACCGTGAGCGGgtttttgtactcga	pMSMEG_2656.sgRNA
MSMEG_2664	gatataatctgggaGCGCCAACCTTGCCCCGTGCACgtttttgtactcga	pMSMEG_2664.sgRNA
Msmeg_2666	gatataatctgggaGCACCGGGTAGTACACCGTGTCgtttttgtactcga	pMsmeg_2666.sgRNA
MSMEG_2670	gatataatctgggaGCGCACGTTGGAGTCGCCACGgtttttgtactcga	pMSMEG_2670.sgRNA
MSMEG_2671	gatataatctgggaGCGAGGTCCTCGGGCAGACGCCgtttttgtactcga	pMSMEG_2671.sgRNA
MSMEG_2683	gatataatctgggaACACCGAGGCGTGTTCGAGCACgtttttgtactcga	pMSMEG_2683.sgRNA
MSMEG_2684	gatataatctgggaACCGACGGCGTCGACGACGGTCCgtttttgtactcga	pMSMEG_2684.sgRNA
MSMEG_2690	gatataatctgggaGTAGCCGTCGGAGAAGTCGTCgtttttgtactcga	pMSMEG_2690.sgRNA
MSMEG_2691	gatataatctgggaATCTCGACGAAGCCGTGCTTGGCgtttttgtactcga	pMSMEG_2691.sgRNA
MSMEG_2692	gatataatctgggaGCACGCGGGACCACCGGATCGgtttttgtactcga	pMSMEG_2692.sgRNA
MSMEG_2735	gatataatctgggaGCACCTCGACGTTGACGCCGTCgtttttgtactcga	pMSMEG_2735.sgRNA
MSMEG_2740	gatataatctgggaGACCGCCTGCGGCGATACGCCgtttttgtactcga	pMSMEG_2740.sgRNA
MSMEG_2750	gatataatctgggaACGGCAGGCCGATCACGTCGAgtttttgtactcga	pMSMEG_2750.sgRNA
MSMEG_2758	gatataatctgggaGATCCACCACGTGGCGTAGGTgtttttgtactcga	pMSMEG_2758.sgRNA
MSMEG_2763	gatataatctgggaGCTTTGAGTTCCTCGAGCGAATCCgtttttgtactcga	pMSMEG_2763.sgRNA
MSMEG_2764	gatataatctgggaGTCGTCCGGATCGTCGAGAACCAgtttttgtactcga	pMSMEG_2764.sgRNA
Msmeg_2765	gatataatctgggaATTTGGCCACCTCGAGGTCGGCGGCgtttttgtactcga	pMsmeg_2765.sgRNA
Msmeg_2766	gatataatctgggaGTTTGTGATGGCATTCGGTAAGCGgtttttgtactcga	pMsmeg_2766.sgRNA
MSMEG_2776	gatataatctgggaGGCCTGCGAGATCAACTCGTCgtttttgtactcga	pMSMEG_2776.sgRNA
MSMEG_2780	gatataatctgggaGGTTGCCCTGCAGCGCGGCGCgtttttgtactcga	pMSMEG_2780.sgRNA
MSMEG_2781	gatataatctgggaGCTGCGGGATCGGCGTCCCGCgtttttgtactcga	pMSMEG_2781.sgRNA
MSMEG_2782	gatataatctgggaATCCGGCCCAGCGCGGTGGTGCGgtttttgtactcga	pMSMEG_2782.sgRNA
MSMEG_2785	gatataatctgggaGTGTGTTGGTGACCGATTCGGTgtttttgtactcga	pMSMEG_2785.sgRNA
MSMEG_2793	gatataatctgggaGTTCCTGTTCGCTGCCGATGCGCGgtttttgtactcga	pMSMEG_2793.sgRNA
MSMEG_2839	gatataatctgggaGGTGCGCAGCGAACCCTCGGAgtttttgtactcga	pMSMEG_2839.sgRNA
MSMEG_2848	gatataatctgggaATGATCGAGAGCCCGGCCGGCAgtttttgtactcga	pMSMEG_2848.sgRNA
MSMEG_2895	gatataatctgggaGGAAGTCGTCGAGCGGGGCGTgtttttgtactcga	pMSMEG_2895.sgRNA
MSMEG_2931	gatataatctgggaGCTCCTCGACGTCGAAGTCGTAgtttttgtactcga	pMSMEG_2931.sgRNA
Msmeg_2932	gatataatctgggaGCTACATCGCCGAGGCGCCGATgtttttgtactcga	pMsmeg_2932.sgRNA
MSMEG_2933	gatataatctgggaGCTCCGAGCTGATGGCGTTCACgtttttgtactcga	pMSMEG_2933.sgRNA
MSMEG_2934	gatataatctgggaGGGCATCCGGGTGGCCTCGCCgtttttgtactcga	pMSMEG_2934.sgRNA
MSMEG_2935	gatataatctgggaGGTGGCGTCGTCGACCTGGCCgtttttgtactcga	pMSMEG_2935.sgRNA
Msmeg_2936	gatataatctgggaGGCGAACCGTGACGAGACGGCCgtttttgtactcga	pMsmeg_2936.sgRNA
MSMEG_2940	gatataatctgggaGCTGTACGACGCCATCCAGAAGGCgtttttgtactcga	pMSMEG_2940.sgRNA
Msmeg_2943	gatataatctgggaGCACGCCCGCCGACACGCCGCTgtttttgtactcga	pMsmeg_2943.sgRNA
Msmeg_2945	gatataatctgggaGCGCGGCGCTGTCCATGTTGGGgtttttgtactcga	pMsmeg_2945.sgRNA
MSMEG_2961	gatataatctgggaACGAGGAACACGACGACGAGGTgtttttgtactcga	pMSMEG_2961.sgRNA
MSMEG_2962	gatataatctgggaACACGATGACCGTGTCGTACAGgtttttgtactcga	pMSMEG_2962.sgRNA
MSMEG_2963	gatataatctgggaGTTCGGTGGACTGCGAACCCGGgtttttgtactcga	pMSMEG_2963.sgRNA
Msmeg_2965	gatataatctgggaGCCCAAGCACTACTGGTCCATCTAgtttttgtactcga	pMsmeg_2965.sgRNA
Msmeg_2974	gatataatctgggaGTCTTGCCTGCGCCGTTGGGGCCGATgtttttgtactcga	pMsmeg_2974.sgRNA
MSMEG_2975	gatataatctgggaAGTTGCACGCCAGCATCCCGGgtttttgtactcga	pMSMEG_2975.sgRNA
MSMEG_2976	gatataatctgggaGCCCCGAGTAGCAGAGCTTGAgtttttgtactcga	pMSMEG_2976.sgRNA
MSMEG_3003	gatataatctgggaGACGACGCCGGTCACCGCGACgtttttgtactcga	pMSMEG_3003.sgRNA
MSMEG_3025	gatataatctgggaGCTTGCCGTCGACGAAGATGCgtttttgtactcga	pMSMEG_3025.sgRNA
MSMEG_3026	gatataatctgggaGCCGCTGATCGAGCCAGCCTTgtttttgtactcga	pMSMEG_3026.sgRNA
MSMEG_3028	gatataatctgggaGAACTTGCCCGGCATGGTCACgtttttgtactcga	pMSMEG_3028.sgRNA
MSMEG_3030	gatataatctgggaGCTTGAGCTGTGCCCCGATCTCCgtttttgtactcga	pMSMEG_3030.sgRNA
MSMEG_3031	gatataatctgggaGTCTCCTCGATCACCGCGTCGGTGTgtttttgtactcga	pMSMEG_3031.sgRNA
MSMEG_3033	gatataatctgggaGCCTCGGGATCGGCCTCGATGAGGTgtttttgtactcga	pMSMEG_3033.sgRNA
MSMEG_3035	gatataatctgggaATCTGCACCGGCATGCTCTCCAGgtttttgtactcga	pMSMEG_3035.sgRNA
MSMEG_3036	gatataatctgggaGCCGCCCGGATCTGCGGCGTCAgtttttgtactcga	pMSMEG_3036.sgRNA
MSMEG_3043	gatataatctgggaACCGAGTACTCACGCGCGGACGGgtttttgtactcga	pMSMEG_3043.sgRNA
MSMEG_3044	gatataatctgggaATCCCTTGTGCCTTGGCCCATTgtttttgtactcga	pMSMEG_3044.sgRNA
MSMEG_3045	gatataatctgggaACGGCAGCCGCCAGCGGATGAgtttttgtactcga	pMSMEG_3045.sgRNA
MSMEG_3046	gatataatctgggaGTCTCCTGGTAGCCCGACATGCCGGTgtttttgtactcga	pMSMEG_3046.sgRNA
MSMEG_3047	gatataatctgggaGGTGTCGGGATCCGGTGCGGTgtttttgtactcga	pMSMEG_3047.sgRNA
MSMEG_3048	gatataatctgggaGGCCGTTGGCCACCGCGGTGTgtttttgtactcga	pMSMEG_3048.sgRNA
Msmeg_3050	gatataatctgggaACGAACAGCGCGCGGCAGCGTTgtttttgtactcga	pMsmeg_3050.sgRNA
MSMEG_3051	gatataatctgggaACGGACACGGAAAAGTACAGGTgtttttgtactcga	pMSMEG_3051.sgRNA
MSMEG_3053	gatataatctgggaATCGGCGTGCGGGGTGCTCACgtttttgtactcga	pMSMEG_3053.sgRNA
MSMEG_3054	gatataatctgggaGCCTTGACCCCGGCCATGTCGTgtttttgtactcga	pMSMEG_3054.sgRNA
MSMEG_3055	gatataatctgggaGACCTTTGACGGATCCTTGCCgtttttgtactcga	pMSMEG_3055.sgRNA
MSMEG_3061	gatataatctgggaGCCCAGCAGCGCCCACGCGTCGAgtttttgtactcga	pMSMEG_3061.sgRNA
MSMEG_3066	gatataatctgggaGCCAGCCGCGCGAAATCCGCGGgtttttgtactcga	pMSMEG_3066.sgRNA
MSMEG_3067	gatataatctgggaACCGGCCAGCGTCGGGCCGCCCTgtttttgtactcga	pMSMEG_3067.sgRNA
Msmeg_3071	gatataatctgggaACCGCCGACCTGATCGCGTTCGGgtttttgtactcga	pMsmeg_3071.sgRNA
MSMEG_3072	gatataatctgggaATCGACCGGATCCCGAGGTCCAgtttttgtactcga	pMSMEG_3072.sgRNA
MSMEG_3081	gatataatctgggaATGTGCAGGCCGCCGGCAAAACgtttttgtactcga	pMSMEG_3081.sgRNA
MSMEG_3084	gatataatctgggaGCCTTCTGCGTCGCCAGGGCCCGgtttttgtactcga	pMSMEG_3084.sgRNA
MSMEG_3085	gatataatctgggaGCCACCACCGGTGGAGATGTGgtttttgtactcga	pMSMEG_3085.sgRNA
MSMEG_3086	gatataatctgggaACGCCCGCCGCGATCTCGGACgtttttgtactcga	pMSMEG_3086.sgRNA
MSMEG_3103	gatataatctgggaGCCGCATGTAATCCGAGAACTGgtttttgtactcga	pMSMEG_3103.sgRNA
MSMEG_3105	gatataatctgggaGTTGGTGGACAACCACAGCCAgtttttgtactcga	pMSMEG_3105.sgRNA
MSMEG_3117	gatataatctgggaACCAGCGCGGCCGGGACACCCGTgtttttgtactcga	pMSMEG_3117.sgRNA
MSMEG_3120	gatataatctgggaACGAACCCCAGCGCGAGCAGCGgtttttgtactcga	pMSMEG_3120.sgRNA
Msmeg_3121	gatataatctgggaGCCATCACAGCAGCGTAACCGGCgtttttgtactcga	pMsmeg_3121.sgRNA
MSMEG_3122	gatataatctgggaACGCAGCGCGGAGTCGGTGTCgtttttgtactcga	pMSMEG_3122.sgRNA
MSMEG_3123	gatataatctgggaGGGGATGCCGCGGGCCCGCAGgtttttgtactcga	pMSMEG_3123.sgRNA
MSMEG_3124	gatataatctgggaGTGGCGCTTCTTCTCACCGCCgtttttgtactcga	pMSMEG_3124.sgRNA
MSMEG_3125	gatataatctgggaGCGCATCACCCGGCTCAGGATgtttttgtactcga	pMSMEG_3125.sgRNA
MSMEG_3126	gatataatctgggaGATGCGGATGCTTGTAGTGGTgtttttgtactcga	pMSMEG_3126.sgRNA
MSMEG_3143	gatataatctgggaGCCTCGATACCGCCGACGCCCCAGCgtttttgtactcga	pMSMEG_3143.sgRNA
MSMEG_3144	gatataatctgggaGCGCGGCCGCCGCCGCGACGCgtttttgtactcga	pMSMEG_3144.sgRNA
MSMEG_3145	gatataatctgggaGCCCCCGCCGTACAGCGCCGTTGgtttttgtactcga	pMSMEG_3145.sgRNA
MSMEG_3147	gatataatctgggaGCGGTTGATCTCGTCGGCGAGgtttttgtactcga	pMSMEG_3147.sgRNA
MSMEG_3148	gatataatctgggaGCGCATCCAGTTGATGGGCCCgtttttgtactcga	pMSMEG_3148.sgRNA
MSMEG_3149	gatataatctgggaAGCCGGGCAGGCGGCGGTTGAgtttttgtactcga	pMSMEG_3149.sgRNA
MSMEG_3150	gatataatctgggaGTAGGAGGCGTCCTCCGAGGCgtttttgtactcga	pMSMEG_3150.sgRNA
MSMEG_3151	gatataatctgggaACACATCCTCGTACGGCGCGTCgtttttgtactcga	pMSMEG_3151.sgRNA
MSMEG_3152	gatataatctgggaAGTTGCGGTTGCCGAAGTAGAgtttttgtactcga	pMSMEG_3152.sgRNA
Msmeg_3159	gatataatctgggaGTGTCCGAGTTCGAGCCGAAGAGgtttttgtactcga	pMsmeg_3159.sgRNA
MSMEG_3169	gatataatctgggaGGTGGCCAGCACGTGCAGCGTgtttttgtactcga	pMSMEG_3169.sgRNA
MSMEG_3178	gatataatctgggaGCCGGCCTTGGTCGCCGAGTTgtttttgtactcga	pMSMEG_3178.sgRNA
MSMEG_3183	gatataatctgggaGGGTTCCTGCGGGAAGTCCACgtttttgtactcga	pMSMEG_3183.sgRNA
Msmeg_3188	gatataatctgggaACCCGGCCTACAGCGCGGCGTTgtttttgtactcga	pMsmeg_3188.sgRNA
Msmeg_3194	gatataatctgggaGCGGTGTCGGTGCGCGCGGTGCgtttttgtactcga	pMsmeg_3194.sgRNA
Msmeg_3195	gatataatctgggaATCACCCTGGGCGACCTCGGCGCgtttttgtactcga	pMsmeg_3195.sgRNA
MSMEG_3199	gatataatctgggaGTCTCGGCCATGAAGTGCACGCCgtttttgtactcga	pMSMEG_3199.sgRNA
MSMEG_3200	gatataatctgggaACCTCCTGTGTGGGGTCGGTGTCgtttttgtactcga	pMSMEG_3200.sgRNA
MSMEG_3201	gatataatctgggaGGCCATCTGCGTCTGCCACACgtttttgtactcga	pMSMEG_3201.sgRNA
MSMEG_3205	gatataatctgggaACGCCCGCGTCGATGTCGTCGAgtttttgtactcga	pMSMEG_3205.sgRNA
MSMEG_3206	gatataatctgggaGGCCAGTTCGGCGCCGGCGGCgtttttgtactcga	pMSMEG_3206.sgRNA
MSMEG_3207	gatataatctgggaGCCCAGCGAGGTGAGCATGTGGTCgtttttgtactcga	pMSMEG_3207.sgRNA
MSMEG_3208	gatataatctgggaGCGCGGCGTAGGAATGCACGAAgtttttgtactcga	pMSMEG_3208.sgRNA
MSMEG_3209	gatataatctgggaGTCTCCCAGCCGCGGCCACGCAGgtttttgtactcga	pMSMEG_3209.sgRNA
MSMEG_3211	gatataatctgggaGGCGACGGTCAGTTCGCGGAAgtttttgtactcga	pMSMEG_3211.sgRNA
MSMEG_3212	gatataatctgggaACCCACTGCTCACCGCGTGAACGgtttttgtactcga	pMSMEG_3212.sgRNA
MSMEG_3217	gatataatctgggaGCCGGCGCACCATGTCATAGGCgtttttgtactcga	pMSMEG_3217.sgRNA
MSMEG_3219	gatataatctgggaATTCCGCGACACGGATGACGTTGCgtttttgtactcga	pMSMEG_3219.sgRNA
MSMEG_3220	gatataatctgggaGTGGTTCAAGTCTTCCCGCTTgtttttgtactcga	pMSMEG_3220.sgRNA
MSMEG_3221	gatataatctgggaATGCGGTCGAGGTCGTTCGCCgtttttgtactcga	pMSMEG_3221.sgRNA
MSMEG_3222	gatataatctgggaGAACTTGCGGTCGACCCAGATgtttttgtactcga	pMSMEG_3222.sgRNA
MSMEG_3225	gatataatctgggaGCTCCCCCGGTCTCCGGAGCCGTCACgtttttgtactcga	pMSMEG_3225.sgRNA
MSMEG_3226	gatataatctgggaGCACAACCGTCCGGTGAACTCgtttttgtactcga	pMSMEG_3226.sgRNA
MSMEG_3272	gatataatctgggaGGACAGCACCGAGCGCTCGACgtttttgtactcga	pMSMEG_3272.sgRNA
MSMEG_3285	gatataatctgggaGTCGTACATGTTGCGATCCGCgtttttgtactcga	pMSMEG_3285.sgRNA
MSMEG_3308	gatataatctgggaACGCGACGTCCCTGGCGTCCCgtttttgtactcga	pMSMEG_3308.sgRNA
MSMEG_3309	gatataatctgggaGTTGTAATAGGCCTGCGCGACAgtttttgtactcga	pMSMEG_3309.sgRNA
MSMEG_3389	gatataatctgggaGCCGGGGTGTCACCCGTGATCAgtttttgtactcga	pMSMEG_3389.sgRNA
MSMEG_3422	gatataatctgggaGCTCGCGCTGCTGACGCAGCAGCCgtttttgtactcga	pMSMEG_3422.sgRNA
MSMEG_3457	gatataatctgggaGCTGACGCGGTTGCGCATACCGGgtttttgtactcga	pMSMEG_3457.sgRNA
MSMEG_3481	gatataatctgggaGGTCGGCCATCGCGAACTGCTgtttttgtactcga	pMSMEG_3481.sgRNA
Msmeg_3517	gatataatctgggaGCAGCTCGACCGAGTTCTGGACgtttttgtactcga	pMsmeg_3517.sgRNA
MSMEG_3528	gatataatctgggaAAGATCCATGCCGGCATGACGgtttttgtactcga	pMSMEG_3528.sgRNA
MSMEG_3553	gatataatctgggaGTCGACCTCGAAACCCTCCCAGgtttttgtactcga	pMSMEG_3553.sgRNA
Msmeg_3618	gatataatctgggaACCCGCGTACCGGGGAACGGCATgtttttgtactcga	pMsmeg_3618 .sgRNA
MSMEG_3621	gatataatctgggaGCAAGAAGGCGCGGGCCCGTCTgtttttgtactcga	pMSMEG_3621.sgRNA
MSMEG_3634	gatataatctgggaGCCGTATCGACGCCGAGCCGGGgtttttgtactcga	pMSMEG_3634.sgRNA
MSMEG_3640	gatataatctgggaGACCACCTTGTCGACACCCGAgtttttgtactcga	pMSMEG_3640.sgRNA
MSMEG_3642	gatataatctgggaGGGGAGCTGCACGACGACGCCgtttttgtactcga	pMSMEG_3642.sgRNA
MSMEG_3644	gatataatctgggaGCCGCCATCGGCGCGCTCGCTgtttttgtactcga	pMSMEG_3644.sgRNA
MSMEG_3646	gatataatctgggaGATCTTGGAGATGGTCACGTCgtttttgtactcga	pMSMEG_3646.sgRNA
MSMEG_3647	gatataatctgggaGTCCAGTTCGTTCAGGAAGTCGGCgtttttgtactcga	pMSMEG_3647.sgRNA
MSMEG_3648	gatataatctgggaACCGCGCGGTAGCCCTCCGCGTgtttttgtactcga	pMSMEG_3648.sgRNA
MSMEG_3652	gatataatctgggaGCGGCGAGCACGGCGTCACGGCgtttttgtactcga	pMSMEG_3652.sgRNA
MSMEG_3654	gatataatctgggaATCCACCTGCGGGCACTGGGCAGgtttttgtactcga	pMSMEG_3654.sgRNA
MSMEG_3738	gatataatctgggaGGTGTCAACCTTGTTGGCCGCgtttttgtactcga	pMSMEG_3738.sgRNA
MSMEG_3739	gatataatctgggaGCGTTCCTCGGCCGACGCGGTgtttttgtactcga	pMSMEG_3739.sgRNA
MSMEG_3740	gatataatctgggaGGTACGCACCAACTCCTGCACgtttttgtactcga	pMSMEG_3740.sgRNA
MSMEG_3742	gatataatctgggaACACCTGGCAGCCGCCGATGCGgtttttgtactcga	pMSMEG_3742.sgRNA
MSMEG_3743	gatataatctgggaGAGCAGCGCCAGGCCGCGTAGgtttttgtactcga	pMSMEG_3743.sgRNA
Msmeg_3744	gatataatctgggaGTCGTGGTGACCGACGCGTGGCgtttttgtactcga	pMsmeg_3744.sgRNA
MSMEG_3746	gatataatctgggaATGGCCGTCGGGCGAGGTTCCgtttttgtactcga	pMSMEG_3746.sgRNA
Msmeg_3747	gatataatctgggaGCGCGCCGCGGGTGATCGGTAATgtttttgtactcga	pMsmeg_3747.sgRNA
MSMEG_3748	gatataatctgggaAGGTTCGGGTAGCGCCCCGAGgtttttgtactcga	pMSMEG_3748.sgRNA
Msmeg_3749	gatataatctgggaATCGTCTGACGGCGTACTCCCGgtttttgtactcga	pMsmeg_3749.sgRNA
MSMEG_3750	gatataatctgggaATGGCCTCGGCCTCGGCTTCGGgtttttgtactcga	pMSMEG_3750.sgRNA
MSMEG_3758	gatataatctgggaGCTGTTCGACAGCCCGGTCGCCAgtttttgtactcga	pMSMEG_3758.sgRNA
Msmeg_3759	gatataatctgggaGTCGCCGGCGTGCGGCTGGTGCGgtttttgtactcga	pMsmeg_3759.sgRNA
MSMEG_3761	gatataatctgggaGCGTGTGGTCGTCGGCGCCCCgtttttgtactcga	pMSMEG_3761.sgRNA
MSMEG_3769	gatataatctgggaGCGCCAGCAGATGGTGCGCCAgtttttgtactcga	pMSMEG_3769.sgRNA
MSMEG_3770	gatataatctgggaAGAGCGCGTTGGACTGGATGGgtttttgtactcga	pMSMEG_3770.sgRNA
MSMEG_3772	gatataatctgggaGCGGACCCTCCAGCGGTCGCCGgtttttgtactcga	pMSMEG_3772.sgRNA
MSMEG_3773	gatataatctgggaGGCCTCGGTGCCGGAGTTGCAgtttttgtactcga	pMSMEG_3773.sgRNA
MSMEG_3774	gatataatctgggaGAGCACCTCGGGCGTGGTGACgtttttgtactcga	pMSMEG_3774.sgRNA
MSMEG_3775	gatataatctgggaACCAGCGCCAGGTCCAGCGCTgtttttgtactcga	pMSMEG_3775.sgRNA
MSMEG_3776	gatataatctgggaGCCGGATGGCCCAGCAGCAGCCgtttttgtactcga	pMSMEG_3776.sgRNA
MSMEG_3777	gatataatctgggaGCGCAACGATCAAGGGCGGCAgtttttgtactcga	pMSMEG_3777.sgRNA
MSMEG_3778	gatataatctgggaGGCCGACGGCTCGGTGAACGGgtttttgtactcga	pMSMEG_3778.sgRNA
Msmeg_3790	gatataatctgggaGTCGGGATCGCTGATGACCGGGATgtttttgtactcga	pMsmeg_3790.sgRNA
MSMEG_3791	gatataatctgggaGATGCGGGAGATCCACAGCTTgtttttgtactcga	pMSMEG_3791.sgRNA
Msmeg_3792	gatataatctgggaGTCAAGCCCGCTACCTGCACCGAgtttttgtactcga	pMsmeg_3792.sgRNA
MSMEG_3793	gatataatctgggaACCTTGACCTTCGACCCGGCCTCgtttttgtactcga	pMSMEG_3793.sgRNA
MSMEG_3808	gatataatctgggaAGAACCGCATACAGACCGACGAgtttttgtactcga	pMSMEG_3808.sgRNA
MSMEG_3811	gatataatctgggaGCCTTGGCGCGGTCGTTGGCCTCACgtttttgtactcga	pMSMEG_3811.sgRNA
Msmeg_3831	gatataatctgggaGCCTGGAGGTTACGTGCGAACGgtttttgtactcga	pMsmeg_3831.sgRNA
MSMEG_3833	gatataatctgggaATTTGATGGTCTTGTCGATGGCGGgtttttgtactcga	pMSMEG_3833.sgRNA
MSMEG_3839	gatataatctgggaACGGCCTGCTCGTCGACGCCGgtttttgtactcga	pMSMEG_3839.sgRNA
MSMEG_3858	gatataatctgggaGCTCCTCGACGGACCGGCGCTCCAgtttttgtactcga	pMSMEG_3858.sgRNA
MSMEG_3859	gatataatctgggaACGTGATGGGCACCTCGACGACgtttttgtactcga	pMSMEG_3859.sgRNA
MSMEG_3860	gatataatctgggaGATCCACGGCAGCAGCGGCACgtttttgtactcga	pMSMEG_3860.sgRNA
Msmeg_3863	gatataatctgggaACCGGCTGCTGGTGATCACCGAgtttttgtactcga	pMsmeg_3863 .sgRNA
MSMEG_3886	gatataatctgggaATCCCGAACACGAGCAGCAGGTTGAgtttttgtactcga	pMSMEG_3886.sgRNA
Msmeg_3889	gatataatctgggaATCTGGTGGCCCGGTACGGCGCgtttttgtactcga	pMsmeg_3889.sgRNA
MSMEG_3894	gatataatctgggaGCCTGTTCGGGCGATATGAAGTAgtttttgtactcga	pMSMEG_3894.sgRNA
MSMEG_3895	gatataatctgggaGGCCTGCCTGCTGAGCAGTTCgtttttgtactcga	pMSMEG_3895.sgRNA
MSMEG_3900	gatataatctgggaGTTCAGCGCGCCGGCGCCCGCgtttttgtactcga	pMSMEG_3900.sgRNA
Msmeg_3902	gatataatctgggaATCATCGCGATTTTCGACAGCGgtttttgtactcga	pMsmeg_3902.sgRNA
MSMEG_3964	gatataatctgggaGATGACCGTGGCGTTCTCCGGgtttttgtactcga	pMSMEG_3964.sgRNA
MSMEG_3996	gatataatctgggaACCCCTGACATCCCGTTCGGAATCTTgtttttgtactcga	pMSMEG_3996.sgRNA
MSMEG_4012	gatataatctgggaGCCGATGCCGTTGGGGATTTTgtttttgtactcga	pMSMEG_4012.sgRNA
MSMEG_4055	gatataatctgggaGTCGATCGATGCTCAGAGCGGCGgtttttgtactcga	pMSMEG_4055.sgRNA
MSMEG_4114	gatataatctgggaATCGTGTTCGCCACCGATGCAgtttttgtactcga	pMSMEG_4114.sgRNA
MSMEG_4180	gatataatctgggaATCGCGATGTCCTTGGGCCGCAGgtttttgtactcga	pMSMEG_4180.sgRNA
MSMEG_4181	gatataatctgggaACAAGGCATCGAAAGTCTTCAgtttttgtactcga	pMSMEG_4181.sgRNA
MSMEG_4189	gatataatctgggaACCGGTCCTCGCGGTAGTGCCCgtttttgtactcga	pMSMEG_4189.sgRNA
MSMEG_4196	gatataatctgggaGCGTGGCGGCGGTGAGGTCGACgtttttgtactcga	pMSMEG_4196.sgRNA
MSMEG_4198	gatataatctgggaGGCCGCGAGTCCCAGCGGTCCgtttttgtactcga	pMSMEG_4198.sgRNA
Msmeg_4199	gatataatctgggaGCGGTCATCCACGGCACCTACGAgtttttgtactcga	pMsmeg_4199.sgRNA
MSMEG_4203	gatataatctgggaGTCGCCGGTCGGCCCACGCGAgtttttgtactcga	pMSMEG_4203.sgRNA
MSMEG_4211	gatataatctgggaAGCAACGCAGCGACGGCGGGAgtttttgtactcga	pMSMEG_4211.sgRNA
MSMEG_4217	gatataatctgggaGTCAGCTCGTTCTCAACCAGATgtttttgtactcga	pMSMEG_4217.sgRNA
MSMEG_4222	gatataatctgggaGCTGCGCCGCTTGCCCTCGAAgtttttgtactcga	pMSMEG_4222.sgRNA
MSMEG_4226	gatataatctgggaGGTGTAGGCCTGCTCGCTGCCgtttttgtactcga	pMSMEG_4226.sgRNA
MSMEG_4227	gatataatctgggaATCCTTCGACGGTTTGCGTGGCAgtttttgtactcga	pMSMEG_4227.sgRNA
MSMEG_4228	gatataatctgggaGGCCAGCTCCGAGGGCTGCATgtttttgtactcga	pMSMEG_4228.sgRNA
MSMEG_4229	gatataatctgggaGACTCATTTGTCCCAAGCACCgtttttgtactcga	pMSMEG_4229.sgRNA
MSMEG_4230	gatataatctgggaACCAGGCGCTGACCACCACGACgtttttgtactcga	pMSMEG_4230.sgRNA
MSMEG_4231	gatataatctgggaGTCGGGCCGACATCTCCAACACgtttttgtactcga	pMSMEG_4231.sgRNA
MSMEG_4232	gatataatctgggaGAAGTAGTCCGCCATCGTCGGgtttttgtactcga	pMSMEG_4232.sgRNA
MSMEG_4233	gatataatctgggaGCCCGAACTTGCGCAGCATCTCgtttttgtactcga	pMSMEG_4233.sgRNA
MSMEG_4234	gatataatctgggaGGTGCCGGAACCTGCTGGGGTgtttttgtactcga	pMSMEG_4234.sgRNA
Msmeg_4236	gatataatctgggaGCAGAGTTTCATCGGTGGCCGCgtttttgtactcga	pMsmeg_4236.sgRNA
MSMEG_4241	gatataatctgggaACCGAGAGCAGCAGCGGCGCCAGgtttttgtactcga	pMSMEG_4241.sgRNA
Msmeg_4242	gatataatctgggaACTTGACCACGTGGCCCGCGTCGTCgtttttgtactcga	pMsmeg_4242.sgRNA
Msmeg_4243	gatataatctgggaGTTACGAGTCCCGGGCGGCAGCgtttttgtactcga	pMsmeg_4243.sgRNA
MSMEG_4244	gatataatctgggaATCGCGGAGCATCTCCGCGACgtttttgtactcga	pMSMEG_4244.sgRNA
MSMEG_4248	gatataatctgggaACCCGCCAGGCCGTCGAAGCGgtttttgtactcga	pMSMEG_4248.sgRNA
MSMEG_4253	gatataatctgggaACTGGATCCCGCCGCGTCGCGgtttttgtactcga	pMSMEG_4253.sgRNA
MSMEG_4258	gatataatctgggaGCCGGAAGCGGATGGGAACGGCgtttttgtactcga	pMSMEG_4258.sgRNA
MSMEG_4260	gatataatctgggaGTACATCGCAAACAGTCCAGCgtttttgtactcga	pMSMEG_4260.sgRNA
MSMEG_4261	gatataatctgggaGCGACTGCCAGACCGATCAGCAgtttttgtactcga	pMSMEG_4261.sgRNA
MSMEG_4262	gatataatctgggaGAAAGGCTGGTACTCCCAAGGgtttttgtactcga	pMSMEG_4262.sgRNA
MSMEG_4263	gatataatctgggaGACGTGTGCCATCGACGGATCgtttttgtactcga	pMSMEG_4263.sgRNA
MSMEG_4268	gatataatctgggaGCCTTCTTGCGGTGGAAGGCGCTGGTgtttttgtactcga	pMSMEG_4268.sgRNA
MSMEG_4269	gatataatctgggaGATGCCGAACGGGTCACGCGCgtttttgtactcga	pMSMEG_4269.sgRNA
MSMEG_4270	gatataatctgggaGTGGATGACCAGATCGTCGACgtttttgtactcga	pMSMEG_4270.sgRNA
Msmeg_4272	gatataatctgggaACGATCGACTTCGTCGACACCATgtttttgtactcga	pMsmeg_4272.sgRNA
MSMEG_4276	gatataatctgggaATCGGTCGCCGGATTCGTGTTGgtttttgtactcga	pMSMEG_4276.sgRNA
MSMEG_4278	gatataatctgggaGGTGTTGGCGGCGTTGGGCACgtttttgtactcga	pMSMEG_4278.sgRNA
Msmeg_4283	gatataatctgggaACCCGGTGGCGGCCTGGTCACgtttttgtactcga	pMsmeg_4283.sgRNA
MSMEG_4285	gatataatctgggaGATGCCGCACGGGATGATCGAgtttttgtactcga	pMSMEG_4285.sgRNA
MSMEG_4286	gatataatctgggaGCCGGCTTGCCGGTGTCGATCTGgtttttgtactcga	pMSMEG_4286.sgRNA
MSMEG_4290	gatataatctgggaGTAGAACTCGGCCTCGGCGCCgtttttgtactcga	pMSMEG_4290.sgRNA
MSMEG_4293	gatataatctgggaGCGCCCTCGTCGCGCAGCGTTCgtttttgtactcga	pMSMEG_4293.sgRNA
Msmeg_4294	gatataatctgggaATGGAGAACTCCGAACTGGTCgtttttgtactcga	pMsmeg_4294.sgRNA
MSMEG_4298	gatataatctgggaGGCGTCGCCGCGGCCCTGCACgtttttgtactcga	pMSMEG_4298.sgRNA
MSMEG_4303	gatataatctgggaACACCAGGTCGAATTCACCGTCgtttttgtactcga	pMSMEG_4303.sgRNA
MSMEG_4305	gatataatctgggaGCCAGGTCCAGGTGCAGGCGGTgtttttgtactcga	pMSMEG_4305.sgRNA
MSMEG_4311	gatataatctgggaGCGCCAGCCACTGCGGGCGCAgtttttgtactcga	pMSMEG_4311.sgRNA
Msmeg_4323	gatataatctgggaGCCGCCGGGATGGCTCTTGCCGCGgtttttgtactcga	pMsmeg_4323.sgRNA
MSMEG_4324	gatataatctgggaGCTGCGACGCGTCGAGCTCGGCgtttttgtactcga	pMSMEG_4324.sgRNA
MSMEG_4325	gatataatctgggaGATCCCGGCGGACTCCGCATTgtttttgtactcga	pMSMEG_4325.sgRNA
Msmeg_4326	gatataatctgggaACCGCCACGCTGCGTGATCGCTTgtttttgtactcga	pMsmeg_4326.sgRNA
Msmeg_4327	gatataatctgggaATCGGCACCGGGCTCGGCGGCGGgtttttgtactcga	pMsmeg_4327.sgRNA
MSMEG_4329	gatataatctgggaACACCGGAGCGGTCACGCTCGTgtttttgtactcga	pMSMEG_4329.sgRNA
Msmeg_4340	gatataatctgggaGCTTCGACACGTTCAACGCCACgtttttgtactcga	pMsmeg_4340.sgRNA
MSMEG_4375	gatataatctgggaGTTCTGCGGCGGCCTGCGCGTAgtttttgtactcga	pMSMEG_4375.sgRNA
MSMEG_4383	gatataatctgggaGGGCGCGACCGTGCCGTCGCTGgtttttgtactcga	pMSMEG_4383.sgRNA
Msmeg_4415	gatataatctgggaACCTTGCCGACATCTTCGAGACCTTgtttttgtactcga	pMsmeg_4415.sgRNA
MSMEG_4433	gatataatctgggaGGCTTGCGGCGACGTTTCGGGgtttttgtactcga	pMSMEG_4433.sgRNA
MSMEG_4436	gatataatctgggaGTCATAGCTGAGGTGGCGAGCGAgtttttgtactcga	pMSMEG_4436.sgRNA
MSMEG_4437	gatataatctgggaGCCGAGTGCGATCGACGCACCGAgtttttgtactcga	pMSMEG_4437.sgRNA
Msmeg_4446	gatataatctgggaGGAGCCCGAACATGCATCTGGAgtttttgtactcga	pMsmeg_4446.sgRNA
MSMEG_4460	gatataatctgggaAGCGCCGCACACCGCCGCCGGgtttttgtactcga	pMSMEG_4460.sgRNA
Msmeg_4467	gatataatctgggaGGCCGACACCACCGGAAGCGCCgtttttgtactcga	pMsmeg_4467.sgRNA
Msmeg_4479	gatataatctgggaAGAAACGTCGGTGCTCTCCGTgtttttgtactcga	pMsmeg_4479 .sgRNA
MSMEG_4482	gatataatctgggaACACGTAGATCAGTTCGCCGCGgtttttgtactcga	pMSMEG_4482.sgRNA
MSMEG_4485	gatataatctgggaAGGTTCGCAACGGTGTCGATGgtttttgtactcga	pMSMEG_4485.sgRNA
MSMEG_4490	gatataatctgggaGACGGGCCAGGTCGACTTGTCgtttttgtactcga	pMSMEG_4490.sgRNA
Msmeg_4491	gatataatctgggaGGCGCATGGCAACCACACGGGGgtttttgtactcga	pMsmeg_4491.sgRNA
MSMEG_4493	gatataatctgggaGCCCTTCTGGCTGTCGCGCTCGACGTgtttttgtactcga	pMSMEG_4493.sgRNA
Msmeg_4496	gatataatctgggaACATGCAGGAGGCGTACGCCGAgtttttgtactcga	pMsmeg_4496.sgRNA
MSMEG_4531	gatataatctgggaGATCGACGGCAGCGTGATGCGgtttttgtactcga	pMSMEG_4531.sgRNA
MSMEG_4532	gatataatctgggaGCCCGCGGAGATCGTCAGCGTGACgtttttgtactcga	pMSMEG_4532.sgRNA
MSMEG_4533	gatataatctgggaACGGGTGACGTCGGGTTCGACgtttttgtactcga	pMSMEG_4533.sgRNA
MSMEG_4538	gatataatctgggaGGGGCCGTAGATCTTGTGGCCgtttttgtactcga	pMSMEG_4538.sgRNA
Msmeg_4567	gatataatctgggaACATCGGCGCGATGGTGGTGATgtttttgtactcga	pMsmeg_4567.sgRNA
Msmeg_4571	gatataatctgggaACTTCGGTAACCCCAGCTAGAGATgtttttgtactcga	pMsmeg_4571.sgRNA
MSMEG_4572	gatataatctgggaGCACCACGTGCGGCTCCCCCGgtttttgtactcga	pMSMEG_4572.sgRNA
Msmeg_4579	gatataatctgggaACATCCGCTGGCGACTCGACGTgtttttgtactcga	pMsmeg_4579 .sgRNA
MSMEG_4581	gatataatctgggaGTCGATGTCGACCCGGCTGACgtttttgtactcga	pMSMEG_4581.sgRNA
MSMEG_4617	gatataatctgggaGAAGCGCAGCACCTGGAACAGgtttttgtactcga	pMSMEG_4617.sgRNA
MSMEG_4621	gatataatctgggaGCAGGTCGACCACGTCGCCGCCgtttttgtactcga	pMSMEG_4621.sgRNA
MSMEG_4623	gatataatctgggaGTGCGACGACGTGGGGATGGAAgtttttgtactcga	pMSMEG_4623.sgRNA
MSMEG_4624	gatataatctgggaGAGTCGCGACCGTTGCGAGAGgtttttgtactcga	pMSMEG_4624.sgRNA
Msmeg_4625	gatataatctgggaGGAGGCGTTTCGACATGGCACAgtttttgtactcga	pMsmeg_4625.sgRNA
MSMEG_4626	gatataatctgggaGTCGCCGGAGACGATCAGGCTgtttttgtactcga	pMSMEG_4626.sgRNA
Msmeg_4629	gatataatctgggaACTCGTCGCGGATCAGGCCGTGgtttttgtactcga	pMsmeg_4629.sgRNA
MSMEG_4630	gatataatctgggaGTCGAGAAGGGCCACAGCGCCGAgtttttgtactcga	pMSMEG_4630.sgRNA
MSMEG_4645	gatataatctgggaGCGGCGCAGACCCAGCTCCGGgtttttgtactcga	pMSMEG_4645.sgRNA
MSMEG_4646	gatataatctgggaGATGCCCTCGATCTCGTCGGCgtttttgtactcga	pMSMEG_4646.sgRNA
MSMEG_4664	gatataatctgggaGCTCGGGCCGCCACACCCGGTCgtttttgtactcga	pMSMEG_4664.sgRNA
MSMEG_4671	gatataatctgggaGCTCTTGTCGCGGCGCTCGCTGgtttttgtactcga	pMSMEG_4671.sgRNA
MSMEG_4672	gatataatctgggaACGCGTCGTCCACCTGCACGCCgtttttgtactcga	pMSMEG_4672.sgRNA
MSMEG_4673	gatataatctgggaGTCGTCGTCCACTTGGGAACCgtttttgtactcga	pMSMEG_4673.sgRNA
MSMEG_4684	gatataatctgggaGGTCTTCTCGGCCGCGGCGATgtttttgtactcga	pMSMEG_4684.sgRNA
MSMEG_4700	gatataatctgggaGACACCGATCTTCGCGCCAGGgtttttgtactcga	pMSMEG_4700.sgRNA
MSMEG_4702	gatataatctgggaGAAGCACCACAGCGCCAGCGCgtttttgtactcga	pMSMEG_4702.sgRNA
MSMEG_4722	gatataatctgggaGGTGTACTCGGTGTCGATCCAgtttttgtactcga	pMSMEG_4722.sgRNA
Msmeg_4756	gatataatctgggaACGCGACGATCCTGGTGACCGGTgtttttgtactcga	pMsmeg_4756.sgRNA
MSMEG_4757	gatataatctgggaGCAGCACGGTGCGCACGTCGGAgtttttgtactcga	pMSMEG_4757.sgRNA
MSMEG_4764	gatataatctgggaGTAACGCCCTGATCCCGTTGCGgtttttgtactcga	pMSMEG_4764.sgRNA
MSMEG_4800	gatataatctgggaGTGTTCCGGCCGCCGTTGACGCgtttttgtactcga	pMSMEG_4800.sgRNA
MSMEG_4835	gatataatctgggaGCGGTGACGCCTGCGTTGTTCAgtttttgtactcga	pMSMEG_4835.sgRNA
MSMEG_4898	gatataatctgggaGCGCACGAACTTGTAGTACGCgtttttgtactcga	pMSMEG_4898.sgRNA
MSMEG_4900	gatataatctgggaGAAGTGCTCGACGATGATGCCgtttttgtactcga	pMSMEG_4900.sgRNA
MSMEG_4903	gatataatctgggaGCACACCGTCCAACGTCGGGCCgtttttgtactcga	pMSMEG_4903.sgRNA
Msmeg_4909	gatataatctgggaGCGTTCGTCGTCGCCGACGCCGGgtttttgtactcga	pMsmeg_4909.sgRNA
MSMEG_4916	gatataatctgggaGACCTCGGCGATCAGCCACGCgtttttgtactcga	pMSMEG_4916.sgRNA
Msmeg_4917	gatataatctgggaGCCGCATGCCCGGCGGCGACCAgtttttgtactcga	pMsmeg_4917.sgRNA
MSMEG_4918	gatataatctgggaATCCAGCCCATGTTCCACTTCATgtttttgtactcga	pMSMEG_4918.sgRNA
MSMEG_4932	gatataatctgggaGGGGCGCTCGTACTGCACGACgtttttgtactcga	pMSMEG_4932.sgRNA
Msmeg_4934	gatataatctgggaATCTCGCAGGACTACATCGACCGCCTgtttttgtactcga	pMsmeg_4934.sgRNA
MSMEG_4935	gatataatctgggaGACGGTCTCCTCGGTCACCGAgtttttgtactcga	pMSMEG_4935.sgRNA
MSMEG_4936	gatataatctgggaATACGGTTGATCATCTCCTGGAgtttttgtactcga	pMSMEG_4936.sgRNA
MSMEG_4937	gatataatctgggaGTTCTCGTAGGTCGGGCGCTCgtttttgtactcga	pMSMEG_4937.sgRNA
MSMEG_4938	gatataatctgggaGACACGCTCTGGCGCTGCACCgtttttgtactcga	pMSMEG_4938.sgRNA
MSMEG_4939	gatataatctgggaGCGCCATCTGCTCGAGTTCGCTgtttttgtactcga	pMSMEG_4939.sgRNA
MSMEG_4940	gatataatctgggaATCAAGAAAATGATCAGCACGGCgtttttgtactcga	pMSMEG_4940.sgRNA
MSMEG_4941	gatataatctgggaGCTTCCACCAGACCGACGGTGATgtttttgtactcga	pMSMEG_4941.sgRNA
MSMEG_4942	gatataatctgggaGGAGGTGACCTTGGCCCGCAGgtttttgtactcga	pMSMEG_4942.sgRNA
MSMEG_4947	gatataatctgggaACCATCGCGGTCTGGCCCGGATCgtttttgtactcga	pMSMEG_4947.sgRNA
MSMEG_4948	gatataatctgggaGACAAGGCTCAGCGCGCCCGGgtttttgtactcga	pMSMEG_4948.sgRNA
MSMEG_4949	gatataatctgggaGATCGACGATCACCGCGTCGCgtttttgtactcga	pMSMEG_4949.sgRNA
MSMEG_4950	gatataatctgggaGTGATCGGCGATGCGGTTCTCgtttttgtactcga	pMSMEG_4950.sgRNA
MSMEG_4954	gatataatctgggaGCTCGATGTTGCGGGCGGCGCCgtttttgtactcga	pMSMEG_4954.sgRNA
MSMEG_4955	gatataatctgggaGCGCACCACCAGACCCGGCGCgtttttgtactcga	pMSMEG_4955.sgRNA
MSMEG_4956	gatataatctgggaACCGAGTTCACCAGCGCGATGGTgtttttgtactcga	pMSMEG_4956.sgRNA
MSMEG_4957	gatataatctgggaGGCACCGCCGGCGCCTTGACCgtttttgtactcga	pMSMEG_4957.sgRNA
MSMEG_4958	gatataatctgggaATTGACCCTTCACCTCCAGGCgtttttgtactcga	pMSMEG_4958.sgRNA
MSMEG_4959	gatataatctgggaGCGGCAGCACGCGGCACGAGTCgtttttgtactcga	pMSMEG_4959.sgRNA
Msmeg_5004	gatataatctgggaACGACACCGCGATGCGTGCCATgtttttgtactcga	pMsmeg_5004.sgRNA
MSMEG_5039	gatataatctgggaGCTCGGCGAGCAGGGCCGGGGCgtttttgtactcga	pMSMEG_5039.sgRNA
MSMEG_5041	gatataatctgggaGGAACACCATCGGCCGGCTCGgtttttgtactcga	pMSMEG_5041.sgRNA
MSMEG_5047	gatataatctgggaGTTCCTCGCCGATCTTCGGCAACGgtttttgtactcga	pMSMEG_5047.sgRNA
Msmeg_5049	gatataatctgggaACTTGTCACGGCTTGCCGGACAgtttttgtactcga	pMsmeg_5049.sgRNA
Msmeg_5058	gatataatctgggaACCGACATCGGTACGCGTCGCCGGgtttttgtactcga	pMsmeg_5058.sgRNA
MSMEG_5068	gatataatctgggaACCCGTGCCGGGCGGCAGATCGAgtttttgtactcga	pMSMEG_5068.sgRNA
MSMEG_5070	gatataatctgggaAAGCCGAGGCCGCTTGCGCTGgtttttgtactcga	pMSMEG_5070.sgRNA
Msmeg_5073	gatataatctgggaGCCCCGGCCCGACGCCGGCCTCgtttttgtactcga	pMsmeg_5073.sgRNA
MSMEG_5084	gatataatctgggaGCTGACCTTGAGCGGCCTGCGgtttttgtactcga	pMSMEG_5084.sgRNA
MSMEG_5103	gatataatctgggaGACGTCGCGATCCGGCGCGAAgtttttgtactcga	pMSMEG_5103.sgRNA
MSMEG_5104	gatataatctgggaGCTCGGGAGCGGGAAACCAGGTGTgtttttgtactcga	pMSMEG_5104.sgRNA
MSMEG_5122	gatataatctgggaGCCCGGCGAGCCGAGTTCGGCgtttttgtactcga	pMSMEG_5122.sgRNA
Msmeg_5129	gatataatctgggaATCTACTCCAGATCAAGCCCGGgtttttgtactcga	pMsmeg_5129.sgRNA
MSMEG_5130	gatataatctgggaACGCCACGCCGGGTACGGCTGgtttttgtactcga	pMSMEG_5130.sgRNA
Msmeg_5149	gatataatctgggaGCCGTACTGCTTGCCCAGCAGCGCgtttttgtactcga	pMsmeg_5149.sgRNA
MSMEG_5211	gatataatctgggaGCACGCGATCGAGGGTGTCGACgtttttgtactcga	pMSMEG_5211.sgRNA
MSMEG_5223	gatataatctgggaGCTGCGAGGCAGCCGACGACGTAgtttttgtactcga	pMSMEG_5223.sgRNA
MSMEG_5224	gatataatctgggaACCGTCGGTGCGACGCCGTGCGCgtttttgtactcga	pMSMEG_5224.sgRNA
Msmeg_5227	gatataatctgggaGTTGGTCGCCGTGGTGCAGCAGgtttttgtactcga	pMsmeg_5227 .sgRNA
MSMEG_5240	gatataatctgggaGCTCGAGGCCGCGGAACGAGATgtttttgtactcga	pMSMEG_5240.sgRNA
MSMEG_5248	gatataatctgggaGAACACGGCGTGCGAGCGCTCgtttttgtactcga	pMSMEG_5248.sgRNA
MSMEG_5252	gatataatctgggaGATGCGCGCGTCGACGTACACgtttttgtactcga	pMSMEG_5252.sgRNA
Msmeg_5271	gatataatctgggaACCGAAGGTGGCGACCACCGCgtttttgtactcga	pMsmeg_5271.sgRNA
MSMEG_5328	gatataatctgggaGCCAGACGGTTCTGGTGCTGCACgtttttgtactcga	pMSMEG_5328.sgRNA
MSMEG_5408	gatataatctgggaGTTGGCGCGGAAGAACTCGACgtttttgtactcga	pMSMEG_5408.sgRNA
Msmeg_5413	gatataatctgggaGCTGATCGACAGCGCGATACCGTgtttttgtactcga	pMsmeg_5413.sgRNA
MSMEG_5414	gatataatctgggaGTCAGCACGCACACGACGGCGGgtttttgtactcga	pMSMEG_5414.sgRNA
Msmeg_5415	gatataatctgggaGTCGTGACCCAGGAGCCCGAACCgtttttgtactcga	pMsmeg_5415.sgRNA
MSMEG_5426	gatataatctgggaATGCGCGTGCCGGCTCCGGCGGgtttttgtactcga	pMSMEG_5426.sgRNA
MSMEG_5427	gatataatctgggaGCATGTGGTCCACCGGGCCGTCgtttttgtactcga	pMSMEG_5427.sgRNA
MSMEG_5431	gatataatctgggaGCTCGGTGCCCTCGATGTCCAGGGgtttttgtactcga	pMSMEG_5431.sgRNA
MSMEG_5432	gatataatctgggaGATCTGCTGCGGTGGCACCGAgtttttgtactcga	pMSMEG_5432.sgRNA
Msmeg_5435	gatataatctgggaACCGAGCCGGTGGTCACCCATgtttttgtactcga	pMsmeg_5435.sgRNA
MSMEG_5436	gatataatctgggaACCGAGCCGGTGGTCACCCATgtttttgtactcga	pMSMEG_5436.sgRNA
Msmeg_5440	gatataatctgggaACAAGACGGTAACGAAAAGGTgtttttgtactcga	pMsmeg_5440.sgRNA
MSMEG_5441	gatataatctgggaGTCGGTGTAGGCCGACAGTCGgtttttgtactcga	pMSMEG_5441.sgRNA
MSMEG_5446	gatataatctgggaGGTGCGCGCCACCGCGTCGGCgtttttgtactcga	pMSMEG_5446.sgRNA
MSMEG_5457	gatataatctgggaGAGTTTGTCGTAGAGATAATTgtttttgtactcga	pMSMEG_5457.sgRNA
MSMEG_5466	gatataatctgggaGCTCACGTAGGCGGCGTCGGCCGgtttttgtactcga	pMSMEG_5466.sgRNA
Msmeg_5469	gatataatctgggaATTCCTCGGCCGTGATGGCCAgtttttgtactcga	pMsmeg_5469.sgRNA
MSMEG_5471	gatataatctgggaGGGCACAGTCTTGGTTGCCGGgtttttgtactcga	pMSMEG_5471.sgRNA
MSMEG_5476	gatataatctgggaGCCCCCGTGTGCGCGCATCGCCGCgtttttgtactcga	pMSMEG_5476.sgRNA
MSMEG_5487	gatataatctgggaATCGCACGCGCCGCGTCGGAGCGgtttttgtactcga	pMSMEG_5487.sgRNA
MSMEG_5515	gatataatctgggaACCTGCAGCCCGTCGGGGAACGGgtttttgtactcga	pMSMEG_5515.sgRNA
MSMEG_5516	gatataatctgggaGTCGATCTCGACGACCTGCTGGGgtttttgtactcga	pMSMEG_5516.sgRNA
Msmeg_5517	gatataatctgggaACTTCTTCGTCACCGAACTCGTCGACgtttttgtactcga	pMsmeg_5517.sgRNA
MSMEG_5524	gatataatctgggaGGCCTCGATGATGGCGTCCTTgtttttgtactcga	pMSMEG_5524.sgRNA
MSMEG_5525	gatataatctgggaGGTGCGGTTGGCGCGATCGAGgtttttgtactcga	pMSMEG_5525.sgRNA
Msmeg_5536	gatataatctgggaATGAGGAGACATCGATGAGCGAgtttttgtactcga	pMsmeg_5536.sgRNA
Msmeg_5589	gatataatctgggaACTTTTCTGTTCGCTACACCGGgtttttgtactcga	pMsmeg_5589.sgRNA
MSMEG_5593	gatataatctgggaACGGCGATATGCCCGTGTGATTgtttttgtactcga	pMSMEG_5593.sgRNA
MSMEG_5594	gatataatctgggaACGGCCCCGTCACGGATTTGGAgtttttgtactcga	pMSMEG_5594.sgRNA
MSMEG_5596	gatataatctgggaGTAGCCGGCGTCGGGCCCGGCgtttttgtactcga	pMSMEG_5596.sgRNA
MSMEG_5656	gatataatctgggaACCGACGGTCATGAACGCGCTGGgtttttgtactcga	pMSMEG_5656.sgRNA
MSMEG_5662	gatataatctgggaGCCGACCTGGATGGTCTCCGAgtttttgtactcga	pMSMEG_5662.sgRNA
MSMEG_5663	gatataatctgggaGGTCCGCAGCGACGGGGTGCGgtttttgtactcga	pMSMEG_5663.sgRNA
MSMEG_5672	gatataatctgggaGCGCGTTGCGCGGGAAACCGTCgtttttgtactcga	pMSMEG_5672.sgRNA
MSMEG_5684	gatataatctgggaACCGCGGCGGCGTCGACGTCGTCgtttttgtactcga	pMSMEG_5684.sgRNA
Msmeg_5685	gatataatctgggaACCGCGGCGGCGTCGACGTCGTCgtttttgtactcga	pMsmeg_5685.sgRNA
MSMEG_5688	gatataatctgggaGGGACCTCGACGTCGATCTTCTgtttttgtactcga	pMSMEG_5688.sgRNA
Msmeg_5706	gatataatctgggaACTGAGGGACAAAAACCCAGCgtttttgtactcga	pMsmeg_5706.sgRNA
MSMEG_5773	gatataatctgggaGCCCTGCTGGTTCTGGCCGGGgtttttgtactcga	pMSMEG_5773.sgRNA
MSMEG_5785	gatataatctgggaGCCTGCGGGATGAACGGGAACCgtttttgtactcga	pMSMEG_5785.sgRNA
MSMEG_5795	gatataatctgggaAGGGCATCTCGCTGGCGCCGAgtttttgtactcga	pMSMEG_5795.sgRNA
MSMEG_5796	gatataatctgggaGCGTCACCGGCGAGAGCCGGACgtttttgtactcga	pMSMEG_5796.sgRNA
MSMEG_5797	gatataatctgggaGCGTCGTTGACACCGTCGGAGgtttttgtactcga	pMSMEG_5797.sgRNA
MSMEG_5798	gatataatctgggaGCCAGGCCACCACCGGTGACGTGgtttttgtactcga	pMSMEG_5798.sgRNA
MSMEG_5800	gatataatctgggaGCCGGGGTGGCGAAATCGATGCCgtttttgtactcga	pMSMEG_5800.sgRNA
MSMEG_5824	gatataatctgggaATCGGGGTGCTGCCGGTCTGGTTgtttttgtactcga	pMSMEG_5824.sgRNA
MSMEG_5826	gatataatctgggaACATTCCACTCGCGGAGACGTTgtttttgtactcga	pMSMEG_5826.sgRNA
MSMEG_5832	gatataatctgggaAGTCCTCGATGACGGTGTTCGgtttttgtactcga	pMSMEG_5832.sgRNA
MSMEG_5841	gatataatctgggaACCCGCCGTTCGCAGCAGGTGGTCgtttttgtactcga	pMSMEG_5841.sgRNA
MSMEG_5847	gatataatctgggaATCTCGTCGCTTGCGTAGCGGTTGGgtttttgtactcga	pMSMEG_5847.sgRNA
MSMEG_5852	gatataatctgggaACCACCGTCTCACCGTCGACCACgtttttgtactcga	pMSMEG_5852.sgRNA
MSMEG_5892	gatataatctgggaACCGGCGGGAAGGGGATGTGCAGgtttttgtactcga	pMSMEG_5892.sgRNA
MSMEG_5961	gatataatctgggaGTATTCGGCGAGACACGGCAAgtttttgtactcga	pMSMEG_5961.sgRNA
MSMEG_5970	gatataatctgggaGCCGATGAACCAGTCGTCGGTgtttttgtactcga	pMSMEG_5970.sgRNA
MSMEG_5977	gatataatctgggaGCCGAAAATCCTTATCGTCAAgtttttgtactcga	pMSMEG_5977.sgRNA
MSMEG_5983	gatataatctgggaGATCTCGATCACGTCGTTGTCgtttttgtactcga	pMSMEG_5983.sgRNA
MSMEG_5985	gatataatctgggaATTCCAGGTTGGAGGGATCTCCGGTgtttttgtactcga	pMSMEG_5985.sgRNA
MSMEG_5986	gatataatctgggaGTCGCCATGGTCTGTGTGAGCGAgtttttgtactcga	pMSMEG_5986.sgRNA
MSMEG_6043	gatataatctgggaGCCGTGGCGTTTTCCTGTTGCCgtttttgtactcga	pMSMEG_6043.sgRNA
MSMEG_6073	gatataatctgggaGTCCAGATCGGTGCGGGGCACCTgtttttgtactcga	pMSMEG_6073.sgRNA
MSMEG_6074	gatataatctgggaGCCCAGCGCGTCGTAGGCGGCgtttttgtactcga	pMSMEG_6074.sgRNA
MSMEG_6075	gatataatctgggaGTCGGTGCCGAGCCCGACGCGAGgtttttgtactcga	pMSMEG_6075.sgRNA
MSMEG_6076	gatataatctgggaGAAGCCCCGACAGAGCGTGCTgtttttgtactcga	pMSMEG_6076.sgRNA
MSMEG_6077	gatataatctgggaGGTGTGCGGCGCGCGCAGCACgtttttgtactcga	pMSMEG_6077.sgRNA
Msmeg_6082	gatataatctgggaGAACTCAAATCCTGTGGCAGCgtttttgtactcga	pMsmeg_6082 .sgRNA
Msmeg_6091	gatataatctgggaATCGACAGACGCCGGAATCTGGgtttttgtactcga	pMsmeg_6091.sgRNA
MSMEG_6092	gatataatctgggaGCGCAACTTCGCGGCGTTTTTTgtttttgtactcga	pMSMEG_6092.sgRNA
MSMEG_6097	gatataatctgggaACGCGCGGTCGGGGCGAACGATgtttttgtactcga	pMSMEG_6097.sgRNA
MSMEG_6098	gatataatctgggaGCGGTGATGCCGAAGCACGTGTgtttttgtactcga	pMSMEG_6098.sgRNA
MSMEG_6099	gatataatctgggaGTGGGGGCGGCCTGGAACCGTGgtttttgtactcga	pMSMEG_6099.sgRNA
Msmeg_6101	gatataatctgggaGCCCGTCGTTGATCTTGGCGCGGACgtttttgtactcga	pMsmeg_6101.sgRNA
MSMEG_6103	gatataatctgggaGTCGATGAATTTCCCACCGTCgtttttgtactcga	pMSMEG_6103.sgRNA
MSMEG_6104	gatataatctgggaGTAGCCGACGTGCGCCACGCCgtttttgtactcga	pMSMEG_6104.sgRNA
MSMEG_6110	gatataatctgggaGCGCCCTTGAGCACCGTGACCAgtttttgtactcga	pMSMEG_6110.sgRNA
MSMEG_6111	gatataatctgggaGGGTCACGGTGCGCCGGATGCgtttttgtactcga	pMSMEG_6111.sgRNA
MSMEG_6113	gatataatctgggaGTGGGCTGTGTGCGCCCACCGTgtttttgtactcga	pMSMEG_6113.sgRNA
MSMEG_6114	gatataatctgggaGTCCTCGCCCAGGGTGTTCTCgtttttgtactcga	pMSMEG_6114.sgRNA
MSMEG_6126	gatataatctgggaGCGCACGTAGCGGTCCGAGGCgtttttgtactcga	pMSMEG_6126.sgRNA
MSMEG_6130	gatataatctgggaAGACCACAACTCCCATGACCGgtttttgtactcga	pMSMEG_6130.sgRNA
MSMEG_6133	gatataatctgggaACGCGGTGAACGGGGTGACGGGgtttttgtactcga	pMSMEG_6133.sgRNA
MSMEG_6142	gatataatctgggaGCTTCACCGAGATCTGCGCGGCGAGgtttttgtactcga	pMSMEG_6142.sgRNA
MSMEG_6143	gatataatctgggaGTCCGCAATTGGGTTGGGGCCCGGgtttttgtactcga	pMSMEG_6143.sgRNA
MSMEG_6153	gatataatctgggaGCCCGAGGACACCAGCAGGGCGTCgtttttgtactcga	pMSMEG_6153.sgRNA
MSMEG_6154	gatataatctgggaGGTGACGCTGATCAGCGTCCGgtttttgtactcga	pMSMEG_6154.sgRNA
MSMEG_6157	gatataatctgggaGACGCCGTGCTCACCGCCGAAgtttttgtactcga	pMSMEG_6157.sgRNA
MSMEG_6182	gatataatctgggaAGGCCGAGATCACGCGCGACGTgtttttgtactcga	pMSMEG_6182.sgRNA
Msmeg_6184	gatataatctgggaGTGTCGAGAAGTTCGGCCAGGAAgtttttgtactcga	pMsmeg_6184.sgRNA
MSMEG_6186	gatataatctgggaGCCGTCGTCACGCAACTCCAGgtttttgtactcga	pMSMEG_6186.sgRNA
Msmeg_6189	gatataatctgggaGCCACGTGTCGAGAAGTTCGGCgtttttgtactcga	pMsmeg_6189.sgRNA
Msmeg_6191	gatataatctgggaGGTCGGCGCCGAGGTGAGCGCgtttttgtactcga	pMsmeg_6191 .sgRNA
Msmeg_6195	gatataatctgggaACGACGCGGTTCGACGTGTCGGgtttttgtactcga	pMsmeg_6195.sgRNA
MSMEG_6197	gatataatctgggaATGCGTTGTAGGAGAAGTGCGTgtttttgtactcga	pMSMEG_6197.sgRNA
MSMEG_6206	gatataatctgggaGCCCCGGAGTTCGTAGCGGTCGCgtttttgtactcga	pMSMEG_6206.sgRNA
MSMEG_6230	gatataatctgggaACGCCAGCAGCGGCAGGGCCGCgtttttgtactcga	pMSMEG_6230.sgRNA
MSMEG_6256	gatataatctgggaGCCCTCGGAGCGCGGCGAGGCgtttttgtactcga	pMSMEG_6256.sgRNA
MSMEG_6257	gatataatctgggaGCGTACTCGACGCAGCGCAGCAgtttttgtactcga	pMSMEG_6257.sgRNA
MSMEG_6261	gatataatctgggaGCGCCGGATGGTGGCGTGGTTgtttttgtactcga	pMSMEG_6261.sgRNA
MSMEG_6263	gatataatctgggaGCGGCCGTCCTGGAAGTCGTCgtttttgtactcga	pMSMEG_6263.sgRNA
MSMEG_6271	gatataatctgggaGATGGCGTCCTGGTGGCTGCCgtttttgtactcga	pMSMEG_6271.sgRNA
Msmeg_6272	gatataatctgggaACACTTCGTCACCGATCAAGGgtttttgtactcga	pMsmeg_6272.sgRNA
MSMEG_6276	gatataatctgggaGGCCGCGACCACCTGCACACCgtttttgtactcga	pMSMEG_6276.sgRNA
MSMEG_6277	gatataatctgggaGCCGAGCGGACGTGCGTCGGAACgtttttgtactcga	pMSMEG_6277.sgRNA
MSMEG_6285	gatataatctgggaGTCTTACCGCAGCCGCGCGGACCgtttttgtactcga	pMSMEG_6285.sgRNA
MSMEG_6286	gatataatctgggaGCGCACGCCGTCGGCGTCGCCgtttttgtactcga	pMSMEG_6286.sgRNA
MSMEG_6299	gatataatctgggaGGTGCGGCGCGAGCACCACGTgtttttgtactcga	pMSMEG_6299.sgRNA
MSMEG_6306	gatataatctgggaGTCGTCGAGATCCTCGACCCGCAgtttttgtactcga	pMSMEG_6306.sgRNA
MSMEG_6330	gatataatctgggaGCCCGAGCGCGGGCATCGGCACGGgtttttgtactcga	pMSMEG_6330.sgRNA
MSMEG_6363	gatataatctgggaGGCATCGACCCGCGGAAAGCGgtttttgtactcga	pMSMEG_6363.sgRNA
MSMEG_6365	gatataatctgggaGTCGGCACCGCCCGCAGCACCGGgtttttgtactcga	pMSMEG_6365.sgRNA
MSMEG_6366	gatataatctgggaGTCGCGCGTCTCGATGCGCGGTgtttttgtactcga	pMSMEG_6366.sgRNA
MSMEG_6367	gatataatctgggaACCGGCGAGGTCGCGGCGTGACAgtttttgtactcga	pMSMEG_6367.sgRNA
MSMEG_6369	gatataatctgggaAGACGTGCACGCTCAACGGCGgtttttgtactcga	pMSMEG_6369.sgRNA
MSMEG_6382	gatataatctgggaACCGTTGCCGCCGACGGTCGCgtttttgtactcga	pMSMEG_6382.sgRNA
MSMEG_6385	gatataatctgggaGCAGGGCCTCGCCCAGGCCCAGgtttttgtactcga	pMSMEG_6385.sgRNA
MSMEG_6386	gatataatctgggaGCACGGCGAGCACCATCTGGCgtttttgtactcga	pMSMEG_6386.sgRNA
Msmeg_6387	gatataatctgggaGCCCTTGGAAGCCGTAGTACGGgtttttgtactcga	pMsmeg_6387.sgRNA
Msmeg_6388	gatataatctgggaGTGGCGACCGCGAGCGGGGCGAgtttttgtactcga	pMsmeg_6388.sgRNA
MSMEG_6391	gatataatctgggaACCAAAGGCAGGTTGTAGGAATCgtttttgtactcga	pMSMEG_6391.sgRNA
MSMEG_6392	gatataatctgggaGCGGCCTGCCGCTTGCGCGAGGgtttttgtactcga	pMSMEG_6392.sgRNA
Msmeg_6393	gatataatctgggaGGTCACCCTTAAAGCCGCCGGTgtttttgtactcga	pMsmeg_6393.sgRNA
MSMEG_6394	gatataatctgggaGGTCTTGGGCAGGTTGAAGACgtttttgtactcga	pMSMEG_6394.sgRNA
Msmeg_6398	gatataatctgggaGCCGCACGAACTCGACCTTCCAgtttttgtactcga	pMsmeg_6398.sgRNA
MSMEG_6400	gatataatctgggaGACGAACGCCAGCGCCCCCTCgtttttgtactcga	pMSMEG_6400.sgRNA
MSMEG_6401	gatataatctgggaACCGCCTGCGATCGCGCGGATgtttttgtactcga	pMSMEG_6401.sgRNA
MSMEG_6403	gatataatctgggaGACTCGTCGGCTTCGAGTGCGgtttttgtactcga	pMSMEG_6403.sgRNA
MSMEG_6404	gatataatctgggaACGCTCGGCGATCGTCAGACCgtttttgtactcga	pMSMEG_6404.sgRNA
MSMEG_6413	gatataatctgggaAAGCAGCGCACCGGCACCGGTgtttttgtactcga	pMSMEG_6413.sgRNA
MSMEG_6418	gatataatctgggaGGTCAGGTCGATGTCGCGGATgtttttgtactcga	pMSMEG_6418.sgRNA
MSMEG_6424	gatataatctgggaGATGTTCTGCGGGGTGTTGTTgtttttgtactcga	pMSMEG_6424.sgRNA
MSMEG_6427	gatataatctgggaGTCATCCCAGTTGACGACGTTgtttttgtactcga	pMSMEG_6427.sgRNA
MSMEG_6458	gatataatctgggaGTTCCCCAGCGGGCATCCGTTGTGgtttttgtactcga	pMSMEG_6458.sgRNA
MSMEG_6459	gatataatctgggaGCTCCATGAGCGACGCGTGGTACTCgtttttgtactcga	pMSMEG_6459.sgRNA
MSMEG_6518	gatataatctgggaGGAACTCCGCGTCGCCGACGGgtttttgtactcga	pMSMEG_6518.sgRNA
MSMEG_6520	gatataatctgggaGCTGAGCTGCCCGCTGGCGAGgtttttgtactcga	pMSMEG_6520.sgRNA
MSMEG_6530	gatataatctgggaACCGGTGATCACGTAGTAGAAgtttttgtactcga	pMSMEG_6530.sgRNA
MSMEG_6538	gatataatctgggaATGTAGCCGGCTTCTTCGGAGAgtttttgtactcga	pMSMEG_6538.sgRNA
MSMEG_6554	gatataatctgggaACTCGGTCTTGGACCCGGCCGGGTgtttttgtactcga	pMSMEG_6554.sgRNA
MSMEG_6565	gatataatctgggaAGATGTCGCGGTCATCGGTCGCgtttttgtactcga	pMSMEG_6565.sgRNA
Msmeg_6576	gatataatctgggaGCCGCCCGAAGGGTTTCCGGACgtttttgtactcga	pMsmeg_6576.sgRNA
MSMEG_6577	gatataatctgggaGCCCAGAGCGCCCTGCGTGCCCGgtttttgtactcga	pMSMEG_6577.sgRNA
Msmeg_6583	gatataatctgggaACATGGCGGCCGGTGTCGATGCgtttttgtactcga	pMsmeg_6583.sgRNA
MSMEG_6596	gatataatctgggaGCTCGGTGGTCTTGGCGAACTCGGgtttttgtactcga	pMSMEG_6596.sgRNA
MSMEG_6612	gatataatctgggaACGAGACGCGCGAGGTTGGTGGgtttttgtactcga	pMSMEG_6612.sgRNA
MSMEG_6636	gatataatctgggaGAACGCAAGGTTCTTCTCGTGgtttttgtactcga	pMSMEG_6636.sgRNA
MSMEG_6638	gatataatctgggaGCTCTGGGCGCGCCACGTCGCCGTgtttttgtactcga	pMSMEG_6638.sgRNA
MSMEG_6649	gatataatctgggaGCCGACGCAGCGAGCGCTCACgtttttgtactcga	pMSMEG_6649.sgRNA
MSMEG_6704	gatataatctgggaGTCCGCGAAAGCAGCCGTGTAACCgtttttgtactcga	pMSMEG_6704.sgRNA
MSMEG_6754	gatataatctgggaGCGCGTTGGTCTCCTCGACGCgtttttgtactcga	pMSMEG_6754.sgRNA
MSMEG_6761	gatataatctgggaACGCAGTGCCTCGAACACCAGgtttttgtactcga	pMSMEG_6761.sgRNA
MSMEG_6772	gatataatctgggaGCGGTCCAGGAAGAAGCCCTCgtttttgtactcga	pMSMEG_6772.sgRNA
MSMEG_6785	gatataatctgggaGCCCAGATGGGCTCGTAGGCAAgtttttgtactcga	pMSMEG_6785.sgRNA
MSMEG_6787	gatataatctgggaGGCAGCGACGGCGACGTTCGGgtttttgtactcga	pMSMEG_6787.sgRNA
MSMEG_6854	gatataatctgggaGATGCCGTGCCGGCCAACGTCgtttttgtactcga	pMSMEG_6854.sgRNA
MSMEG_6892	gatataatctgggaGGCGACGATCGCTGTGCCGTCgtttttgtactcga	pMSMEG_6892.sgRNA
MSMEG_6896	gatataatctgggaGCCTCACGCCAGATGTTGCACCGgtttttgtactcga	pMSMEG_6896.sgRNA
Msmeg_6897	gatataatctgggaGTGCGCTCGTCAAGTGTGGGGTgtttttgtactcga	pMsmeg_6897.sgRNA
Msmeg_6899	gatataatctgggaAGCCACCGATCTCGGTGGGCTTgtttttgtactcga	pMsmeg_6899.sgRNA
Msmeg_6900	gatataatctgggaGTTCCCGTACAAGTCCAGCTGGATgtttttgtactcga	pMsmeg_6900.sgRNA
Msmeg_6901	gatataatctgggaGTCCACGAGAAGCCCGGATTCGAgtttttgtactcga	pMsmeg_6901.sgRNA
MSMEG_6904	gatataatctgggaACGCGAACGCTCGAGCATGTTgtttttgtactcga	pMSMEG_6904.sgRNA
MSMEG_6917	gatataatctgggaACCCAGGTCGTAGAGCACCTTGTGgtttttgtactcga	pMSMEG_6917.sgRNA
MSMEG_6926	gatataatctgggaACAGCGCGTCGGACCAGCCGCgtttttgtactcga	pMSMEG_6926.sgRNA
Msmeg_6927	gatataatctgggaGCCGACGCCCGCCACGCAACCAGGgtttttgtactcga	pMsmeg_6927.sgRNA
MSMEG_6928	gatataatctgggaGCGGGACGCCGAGGACCGGCAgtttttgtactcga	pMSMEG_6928.sgRNA
MSMEG_6929	gatataatctgggaGTGGTCGGCCCCCGGCCGGGAgtttttgtactcga	pMSMEG_6929.sgRNA
MSMEG_6933	gatataatctgggaACCACGATGTCCTGGTCGCGGAAgtttttgtactcga	pMSMEG_6933.sgRNA
MSMEG_6934	gatataatctgggaGCACGGGCCGCACCAGGTGGCgtttttgtactcga	pMSMEG_6934.sgRNA
MSMEG_6935	gatataatctgggaGTACCCGTCGACCAGGCCGGTgtttttgtactcga	pMSMEG_6935.sgRNA
Msmeg_6936	gatataatctgggaGGCGGGACGCCGAGGACCGGCAgtttttgtactcga	pMsmeg_6936.sgRNA
MSMEG_6938	gatataatctgggaACCGTCCTCGGGCGGTGCCGCAgtttttgtactcga	pMSMEG_6938.sgRNA
MSMEG_6939	gatataatctgggaGCCTTGACCATCTCGATGTTGCgtttttgtactcga	pMSMEG_6939.sgRNA
MSMEG_6942	gatataatctgggaGTAATAAATGATGTCCAAGCTgtttttgtactcga	pMSMEG_6942.sgRNA
Msmeg_6946	gatataatctgggaACATATTTATCCACAGCTTGTgtttttgtactcga	pMsmeg_6946.sgRNA
MSMEG_6947	gatataatctgggaGCCCTTTGCTGCGGAGTGAGCAgtttttgtactcga	pMSMEG_6947.sgRNA
